# Supplementary material for: A New Method for Predicting the Liquid Dynamic Viscosity of Biodiesel-Related Esters Based on the Corresponding State Principle
Source: ACS Omega. 2025 Jul 17;10(29):31868–79. doi: 10.1021/acsomega.5c03190 (PMC12311721; doi:10.1021/acsomega.5c03190)
Supplement: Supplementary file 1 [file ao5c03190_si_001.xlsx]

## Sheet: About
						This spreadsheet contains supplementary info. of the paper
						A new method for predicting the liquid dynamic viscosity of biodiesel-related esters based on the corresponding state principle
						Authors:	Maxwell Risseli Laurentino da Silva1,2, Alanderson Arthu Araújo Alves2,3, Nathan Sombra Evangelista4, Rafael Leandro Fernandes Melo2, Frederico Ribeiro do Carmo2*, and Osvaldo Chiavone-Filho1
						Affiliations:	1Departamento de Engenharia Química, NUPEG, Universidade Federal do Rio Grande do Norte, Campus Universitário, Lagoa Nova, 59078-970. Natal, Rio Grande do Norte, Brazil. 2Núcleo de Pesquisa em Economia de Baixo Carbono, Departamento de Engenharia e Tecnologia, Centro de Engenharia, Universidade Federal Rural do Semi-Árido, Campus Leste, 59625-900. Mossoró, Rio Grande do Norte, Brazil. 3Grupo de P…
							ACS Journal
							ACS Omega
						*Corresponding author: frederico.ribeiro.c@ufersa.edu.br
						CLICK HERE TO SEE THE MAIN MENU

## Sheet: Menu
							MENU
					Click on any of the following numbers to see the detailed spreadsheet
					1	Registered compounds (Registered_FAAEs)
					2	Dynamic Liquid Viscosity database (ViscL_Database)
					3	Sumary of the Liquid Viscosity Database (ViscL_Database_Summary)
					4	Predictions Results (ViscL_Prediction_Results)
					5	Statistical Analysis (FAAE_%AARD)
					6	Homologous Series Test (VIscL_Homologous_Series_Test)
					7	Package Evaluation (ViscL_Packages)
					8	High-Pressure prediction results (HP_Prediction_Results)
					9	Groups of Joback and Reid
					10	Groups of Orrick and Erbar
					11	Groups of Thomas
					12	Groups of Morris
					13	Groups of Hsu, Sheu and Tu
					14	Groups of Yinghua et al
					15	Groups of Ceriani et al
					16	Groups of Souders
					17	Groups of Nannoolal et al
					18	Groups of Sastri and Rao
							GO BACK TO THE INITIAL PAGE

## Sheet: Registred_FAAEs
General Info.						Physical constants
ID_Comp	English name	Alternative name	MM (g/mol)	Acronym	Formula	Tb (K)		Tc (K)		Pc (MPa)		Vc (m3/mol) *1e6		Zc		ω
						value	source	value	source	value	source	value	source	value	source	value	source
1	methyl hexanoate	methyl caproate	130.185	ME-C6:0	C7H14O2	423.298	exp.	612	exp.	2.88	exp.	453.57	est.	0.256729	est.	0.47694	est.
2	methyl heptanoate	methyl enanthate	144.212	ME-C7:0	C8H16O2	445.29	exp.	626	exp.	2.53	exp.	510.68	est.	0.248248	est.	0.520366	est.
3	methyl octanoate	methyl caprylate	158.238	ME-C8:0	C9H18O2	465.91	exp.	646	exp.	2.34	exp.	567.79	est.	0.247378	est.	0.56352	est.
4	methyl nonanoate	methyl pelargonate	172.265	ME-C9:0	C10H20O2	486.75	exp.	665	exp.	2.06	exp.	624.9	est.	0.232834	est.	0.606351	est.
5	methyl decanoate	methyl caprate	186.291	ME-C10:0	C11H22O2	498.94	exp.	675	exp.	1.93	exp.	682.01	est.	0.234549	est.	0.648818	est.
6	methyl undecanoate		200.318	ME-C11:0	C12H24O2	523.39	exp.	694	exp.	1.75	exp.	739.12	est.	0.224173	est.	0.690892	est.
7	methyl dodecanoate	methyl laurate	214.345	ME-C12:0	C13H26O2	535.15	exp.	709	exp.	1.52	exp.	796.23	est.	0.205317	est.	0.732552	est.
8	methyl tridecanoate		228.371	ME-C13:0	C14H28O2	554.32	est.	722.929	est.	1.52946	est.	853.34	est.	0.217148	est.	0.773782	est.
9	methyl tetradecanoate	methyl myristate	242.398	ME-C14:0	C15H30O2	568.15	exp.	730	exp.	1.32	exp.	910.45	est.	0.198015	est.	0.814573	est.
10	methyl cis-9-tetradecenoate	methyl myristoleate	240.382	ME-C14:1	C15H28O2	574.217	est.	740.202	est.	1.47815	est.	896.07	est.	0.215229	est.	0.799779	est.
11	methyl pentadecanoate		256.424	ME-C15:0	C16H32O2	584.118	est.	748.505	est.	1.32328	est.	967.56	est.	0.205742	est.	0.854919	est.
12	methyl cis-10-pentadecenoate		254.408	ME-C15:1	C16H30O2	588.386	est.	752.422	est.	1.3748	est.	953.18	est.	0.209479	est.	0.840287	est.
13	methyl hexadecanoate	methyl palmitate	270.451	ME-C16:0	C17H34O2	595.15	exp.	760	exp.	1.17	exp.	1024.67	est.	0.189734	est.	0.894816	est.
14	methyl cis-9-hexadecenoate	methyl palmitoleate	268.435	ME-C16:1	C17H32O2	601.65	est.	764.029	est.	1.28191	est.	1010.29	est.	0.203885	est.	0.880348	est.
15	methyl heptadecanoate	methyl margarate	284.477	ME-C17:0	C18H36O2	610.3	est.	771.532	est.	1.15614	est.	1081.78	est.	0.194978	est.	0.934265	est.
16	methyl cis-10-heptadecenoate		282.462	ME-C17:1	C18H34O2	614.011	est.	775.081	est.	1.19813	est.	1067.4	est.	0.198461	est.	0.91996	est.
17	methyl octadecanoate	methyl stearate	298.504	ME-C18:0	C19H38O2	625.15	exp.	785	exp.	1.08	exp.	1138.89	est.	0.188463	est.	0.973265	est.
18	.	methyl oleate	296.488	ME-C18:1	C19H36O2	620.65	exp.	777	exp.	1.21	exp.	1124.51	est.	0.210629	est.	0.959123	est.
19	methyl (9Z,12R)-12-hydroxyoctadec-9-enoate	methyl ricinoleate	312.487	ME-C18:1,OH	C19H36O3	658.439	est.	813.34	est.	1.20146		1143.5	est.	0.203171	est.	1.10314	est.
20	methyl 9-cis,12-cis-octadecadienoate	methyl linoleate	294.472	ME-C18:2	C19H34O2	619.15	exp.	778	exp.	1.24	exp.	1110.13	est.	0.212817	est.	0.944921	est.
21	methyl 9-cis,12-cis,15-cis-octadecatrienoate	methyl linolenate	292.456	ME-C18:3	C19H32O2	620.15	exp.	779	exp.	1.44	exp.	1095.75	est.	0.243628	est.	0.930661	est.
22	methyl 6-cis,9-cis,12-cis,15-cis-octadecatetraenoate	methyl stearidonate	290.44	ME-C18:4	C19H30O2	636.453	est.	795.508	est.	1.24949	est.	1081.37	est.	0.204293	est.	0.916341	est.
23	methyl nonadecanoate		312.531	ME-C19:0	C20H40O2	633.761	est.	792.472	est.	1.01878	est.	1196	est.	0.184934	est.	1.01182	est.
24	methyl cis-10-nonadecenoate		310.515	ME-C19:1	C20H38O2	637.335	est.	795.716	est.	1.05346	est.	1181.62	est.	0.18816	est.	0.99784	est.
25	methyl 10-cis,13-cis-nonadecadienoate		308.499	ME-C19:2	C20H36O2	640.909	est.	798.915	est.	1.08994	est.	1167.24	est.	0.191536	est.	0.983801	est.
26	methyl eicosanoate	methyl arachidate	326.557	ME-C20:0	C21H42O2	642.15	exp.	802.272	est.	0.9591	est.	1253.11	est.	0.180186	est.	1.04994	est.
27	methyl cis-11-eicosenoate	methyl gadoleate	324.541	ME-C20:1	C21H40O2	648.938	est.	805.382	est.	0.990753	est.	1238.73	est.	0.183286	est.	1.03612	est.
28	methyl 11-cis,14-cis-eicosadienoate		322.525	ME-C20:2	C21H38O2	652.512	est.	808.45	est.	1.024	est.	1224.35	est.	0.186527	est.	1.02224	est.
29	methyl 8-cis,11-cis,14-cis-eicosatrienoate		320.509	ME-C20:3	C21H36O2	656.087	est.	811.479	est.	1.05895	est.	1209.97	est.	0.189916	est.	1.0083	est.
30	methyl 5-cis,8-cis,11-cis,14-cis-eicosatetraenoate	methyl arachidonate	318.493	ME-C20:4	C21H34O2	659.661	est.	814.468	est.	1.09572	est.	1195.59	est.	0.193462	est.	0.994303	est.
31	methyl heneicosanoate		340.584	ME-C21:0	C22H44O2	656.968	est.	811.673	est.	0.904517	est.	1310.22	est.	0.175618	est.	1.08762	est.
32	methyl docosanoate	methyl behenate	354.611	ME-C22:0	C23H46O2	666.15	exp.	820.706	est.	0.854464	est.	1367.33	est.	0.171226	est.	1.12487	est.
33	methyl cis-13-docosenoate	methyl erucate	352.594	ME-C22:1	C23H44O2	666.15	exp.	817	exp.	0.96	exp.	1352.95	est.	0.191215	est.	1.11136	est.
34	methyl 13-cis,16-cis-docosadienoate		350.578	ME-C22:2	C23H42O2	675.72	est.	826.417	est.	0.908885	est.	1338.57	est.	0.177068	est.	1.0978	est.
35	methyl tricosanoate		368.637	ME-C23:0	C24H48O2	680.176	est.	829.4	est.	0.808454	est.	1424.44	est.	0.167003	est.	1.16169	est.
36	methyl cis-14-tricosenoate		366.621	ME-C23:1	C24H46O2	683.75	est.	832.168	est.	0.832901	est.	1410.06	est.	0.16975	est.	1.14834	est.
37	methyl tetracosanoate	methyl lignocerate	382.664	ME-C24:0	C25H50O2	691.78	est.	837.779	est.	0.766062	est.	1481.55	est.	0.162945	est.	1.1981	est.
38	methyl cis-15-tetracosenoate	methyl nervonate	380.648	ME-C24:1	C25H48O2	695.354	est.	840.449	est.	0.788599	est.	1467.17	est.	0.165583	est.	1.1849	est.
39	methyl pentacosanoate		396.69	ME-C25:0	C26H52O2	703.383	est.	845.865	est.	0.72692	est.	1538.66	est.	0.159044	est.	1.2341	est.
40	methyl hexacosanoate	methyl cerotate	410.717	ME-C26:0	C27H54O2	714.987	est.	853.678	est.	0.690702	est.	1595.77	est.	0.155295	est.	1.2697	est.
41	ethyl hexanoate	ethyl caproate	144.212	EE-C6:0	C8H16O2	440.383	exp.	615.2	exp.	2.53	exp.	510.68	est.	0.252606	est.	0.520366	est.
42	ethyl heptanoate	ethyl enanthate	158.238	EE-C7:0	C9H18O2	460.637	exp.	635	exp.	2.36	exp.	567.79	est.	0.253814	est.	0.56352	est.
43	ethyl octanoate	ethyl caprylate	172.265	EE-C8:0	C10H20O2	479.762	exp.	655	exp.	2.16	exp.	624.9	est.	0.247864	est.	0.606351	est.
44	ethyl nonanoate	ethyl pelargonate	186.291	EE-C9:0	C11H22O2	499.75	exp.	669.042	est.	1.88872	est.	682.01	est.	0.231576	est.	0.648818	est.
45	ethyl decanoate	ethyl caprate	200.318	EE-C10:0	C12H24O2	515.95	exp.	687	exp.	1.74	exp.	739.12	est.	0.225163	est.	0.690892	est.
46	ethyl undecanoate		214.344	EE-C11:0	C13H26O2	534.15	exp.	701	exp.	1.52	exp.	796.23	est.	0.207661	est.	0.732552	est.
47	ethyl dodecanoate	ethyl laurate	228.371	EE-C12:0	C14H28O2	547.483	exp.	718	exp.	1.37	exp.	853.34	est.	0.195843	est.	0.773782	est.
48	ethyl tridecanoate		242.398	EE-C13:0	C15H30O2	566.457	est.	728.118	est.	1.39125	est.	910.45	est.	0.209243	est.	0.814573	est.
49	ethyl tetradecanoate	ethyl myristate	256.424	EE-C14:0	C16H32O2	581.95	exp.	740	exp.	1.27	exp.	967.56	est.	0.199728	est.	0.854919	est.
50	ethyl cis-9-tetradecenoate	ethyl myristoleate	254.408	EE-C14:1	C16H30O2	582.576	est.	744.763	est.	1.33882	est.	953.18	est.	0.206095	est.	0.840287	est.
51	ethyl pentadecanoate		270.451	EE-C15:0	C17H34O2	595.561	est.	753.117	est.	1.2132	est.	1024.67	est.	0.198539	est.	0.894816	est.
52	ethyl cis-9-pentadecenoate		268.435	EE-C15:1	C17H32O2	596.776	est.	756.769	est.	1.25038	est.	1010.29	est.	0.200777	est.	0.880348	est.
53	ethyl hexadecanoate	ethyl palmitate	284.477	EE-C16:0	C18H36O2	609.253	est.	767	exp.	1.15	exp.	1081.78	est.	0.195088	est.	0.934265	est.
54	ethyl cis-9-hexadecenoate	ethyl palmitoleate	282.462	EE-C16:1	C18H34O2	610.421	est.	768.235	est.	1.17042	est.	1067.4	est.	0.195599	est.	0.91996	est.
55	ethyl heptadecanoate	ethyl margarate	298.504	EE-C17:0	C19H38O2	622.428	est.	775.886	est.	1.06727	est.	1138.89	est.	0.188429	est.	0.973265	est.
56	ethyl cis-10-heptadecenoate		296.488	EE-C17:1	C19H36O2	623.553	est.	779.207	est.	1.0979	est.	1124.51	est.	0.190573	est.	0.959123	est.
57	ethyl octadecanoate	ethyl stearate	312.531	EE-C18:0	C20H40O2	635.121	est.	786.556	est.	1.00398	est.	1196	est.	0.183619	est.	1.01182	est.
58	ethyl cis-9-octadecenoate	ethyl oleate	310.515	EE-C18:1	C20H38O2	636.205	est.	789.73	est.	1.03191	est.	1181.62	est.	0.185708	est.	0.99784	est.
59	ethyl (9Z,12R)-12-hydroxyoctadec-9-enoate	ethyl ricinoleate	326.514	EE-C18:1,OH	C20H38O3	672.81	est.	836.391	est.	1.08135	est.	1200.61	est.	0.186702	est.	1.14021	est.
60	ethyl 9-cis,12-cis-octadecadienoate	ethyl linoleate	308.499	EE-C18:2	C20H36O2	637.286	est.	792.95	est.	1.06102	est.	1167.24	est.	0.187857	est.	0.983801	est.
61	ethyl 9-cis,12-cis,15-cis-octadecatrienoate	ethyl linolenate	306.483	EE-C18:3	C20H34O2	638.364	est.	796.219	est.	1.09138	est.	1152.86	est.	0.190068	est.	0.969702	est.
62	ethyl 6-cis,9-cis,12-cis,15-cis-octadecatetraenoate	ethyl stearidonate	304.467	EE-C18:4	C20H32O2	639.439	est.	799.539	est.	1.12306	est.	1138.48	est.	0.192344	est.	0.955545	est.
63	ethyl nonadecanoate		326.557	EE-C19:0	C21H42O2	647.364	est.	796.802	est.	0.946163	est.	1253.11	est.	0.178976	est.	1.04994	est.
64	ethyl cis-10-nonadecenoate		324.541	EE-C19:1	C21H40O2	648.411	est.	799.838	est.	0.971698	est.	1238.73	est.	0.181007	est.	1.03612	est.
65	ethyl 10-cis,13-cis-nonadecadienoate		322.525	EE-C19:2	C21H38O2	649.455	est.	802.918	est.	0.99828	est.	1224.35	est.	0.183095	est.	1.02224	est.
66	ethyl eicosanoate	ethyl arachidate	340.584	EE-C20:0	C22H44O2	659.187	est.	806.657	est.	0.893199	est.	1310.22	est.	0.174499	est.	1.08762	est.
67	ethyl cis-11-eicosenoate	ethyl gadoleate	338.568	EE-C20:1	C22H42O2	660.199	est.	809.565	est.	0.916606	est.	1295.84	est.	0.176471	est.	1.07395	est.
68			354.567	EE-C20:1,OH	C22H42O3	694.445	est.	852.669	est.	0.957913	est.	1314.83	est.	0.177666	est.	1.2131	est.
69	ethyl 11-cis,14-cis-eicosadienoate		336.552	EE-C20:2	C22H40O2	661.208	est.	812.514	est.	0.940946	est.	1281.46	est.	0.178496	est.	1.06023	est.
70	ethyl 8-cis,11-cis,14-cis-eicosatrienoate		334.536	EE-C20:3	C22H38O2	662.213	est.	815.503	est.	0.966269	est.	1267.08	est.	0.180579	est.	1.04645	est.
71	ethyl 5-cis,8-cis,11-cis,14-cis-eicosatetraenoate	ethyl arachidonate	332.52	EE-C20:4	C22H36O2	663.216	est.	818.536	est.	0.992627	est.	1252.7	est.	0.18272	est.	1.03262	est.
72	ethyl heneicosanoate		354.611	EE-C21:0	C23H46O2	670.617	est.	816.15	est.	0.84456	est.	1367.33	est.	0.170186	est.	1.12487	est.
73	ethyl docosanoate	ethyl behenate	368.637	EE-C22:0	C24H48O2	681.677	est.	825.308	est.	0.799789	est.	1424.44	est.	0.166033	est.	1.16169	est.
74	ethyl cis-13-docosenoate	ethyl erucate	366.621	EE-C22:1	C24H46O2	682.624	est.	827.987	est.	0.819602	est.	1410.06	est.	0.167883	est.	1.14834	est.
75	ethyl 13-cis,16-cis-docosadienoate		364.605	EE-C22:2	C24H44O2	683.568	est.	830.699	est.	0.84016	est.	1395.68	est.	0.169783	est.	1.13493	est.
76	ethyl tricosanoate		382.664	EE-C23:0	C25H50O2	692.388	est.	834.155	est.	0.758486	est.	1481.55	est.	0.162034	est.	1.1981	est.
77	ethyl cis-14-tricosenoate		380.648	EE-C23:1	C25H48O2	693.306	est.	836.729	est.	0.776775	est.	1467.17	est.	0.163825	est.	1.1849	est.
78	ethyl tetracosanoate	ethyl lignocerate	396.69	EE-C24:0	C26H52O2	702.771	est.	842.71	est.	0.720301	est.	1538.66	est.	0.158186	est.	1.2341	est.
79	ethyl cis-15-tetracosenoate	ethyl nervonate	394.674	EE-C24:1	C26H50O2	703.661	est.	845.186	est.	0.737219	est.	1524.28	est.	0.159919	est.	1.22105	est.
80			392.658	EE-C24:2	C26H48O2	704.549	est.	847.692	est.	0.75474	est.	1509.9	est.	0.161695	est.	1.20794	est.
81	ethyl pentacosanoate		410.717	EE-C25:0	C27H54O2	712.845	est.	850.993	est.	0.68493	est.	1595.77	est.	0.154483	est.	1.2697	est.
82	ethyl hexacosanoate	ethyl cerotate	424.744	EE-C26:0	C28H56O2	722.625	est.	859.021	est.	0.652101	est.	1652.88	est.	0.150918	est.	1.3049	est.

## Sheet: ViscL_Database
EXPERIMENTAL INFORMATIONS
EXPERIMENTAL INFORMATION OF FATTY ACID ALKYL ESTERS
ID_Comp	ID_Ref	Acronym	Class	Subclass	T [K]	P [MPa]	ViscL_exp [mPa.s]	Phase	Uncertainty [+-]	Apparatus/Method	Purity	Supplier	Used?
1	1	ME-C4:0	ester	FAME	283.59	0.1	0.6528	liquid phase	not reported	Slotte formule	not reported	synthetized	yes
1	1	ME-C4:0	ester	FAME	293.52	0.1	0.5728	liquid phase	not reported	Slotte formule	not reported	synthetized	yes
1	1	ME-C4:0	ester	FAME	303.77	0.1	0.505	liquid phase	not reported	Slotte formule	not reported	synthetized	yes
1	1	ME-C4:0	ester	FAME	313.71	0.1	0.4503	liquid phase	not reported	Slotte formule	not reported	synthetized	yes
1	1	ME-C4:0	ester	FAME	323.43	0.1	0.4058	liquid phase	not reported	Slotte formule	not reported	synthetized	yes
1	1	ME-C4:0	ester	FAME	333.33	0.1	0.3668	liquid phase	not reported	Slotte formule	not reported	synthetized	yes
1	1	ME-C4:0	ester	FAME	344.62	0.1	0.3295	liquid phase	not reported	Slotte formule	not reported	synthetized	yes
1	1	ME-C4:0	ester	FAME	352.58	0.1	0.3057	liquid phase	not reported	Slotte formule	not reported	synthetized	yes
1	1	ME-C4:0	ester	FAME	363.62	0.1	0.2768	liquid phase	not reported	Slotte formule	not reported	synthetized	yes
1	1	ME-C4:0	ester	FAME	371.4	0.1	0.2592	liquid phase	not reported	Slotte formule	not reported	synthetized	yes
1	2	ME-C4:0	ester	FAME	273.1	0.1	0.759	liquid phase	not reported	horizontal capillary	not found	not found	yes
1	2	ME-C4:0	ester	FAME	283.09	0.1	0.657	liquid phase	not reported	horizontal capillary	not found	not found	yes
1	2	ME-C4:0	ester	FAME	293.14	0.1	0.575	liquid phase	not reported	horizontal capillary	not found	not found	yes
1	2	ME-C4:0	ester	FAME	303.13	0.1	0.508	liquid phase	not reported	horizontal capillary	not found	not found	yes
1	2	ME-C4:0	ester	FAME	313.13	0.1	0.453	liquid phase	not reported	horizontal capillary	not found	not found	yes
1	2	ME-C4:0	ester	FAME	323.13	0.1	0.407	liquid phase	not reported	horizontal capillary	not found	not found	yes
1	2	ME-C4:0	ester	FAME	333.12	0.1	0.3675	liquid phase	not reported	horizontal capillary	not found	not found	yes
1	2	ME-C4:0	ester	FAME	343.12	0.1	0.334	liquid phase	not reported	horizontal capillary	not found	not found	yes
1	2	ME-C4:0	ester	FAME	353.12	0.1	0.304	liquid phase	not reported	horizontal capillary	not found	not found	yes
1	2	ME-C4:0	ester	FAME	363.12	0.1	0.278	liquid phase	not reported	horizontal capillary	not found	not found	yes
1	2	ME-C4:0	ester	FAME	373.07	0.1	0.256	liquid phase	not reported	horizontal capillary	not found	not found	yes
1	3	ME-C4:0	ester	FAME	293.14	0.1	0.5415	liquid phase	not reported	horizontal capillary	not reported	Dr. Pickard and Mr. Kenyon	no
1	3	ME-C4:0	ester	FAME	323.13	0.1	0.407	liquid phase	not reported	horizontal capillary	not reported	Dr. Pickard and Mr. Kenyon	yes
1	4	ME-C4:0	ester	FAME	298.14	0.1	0.5259	liquid phase	not reported	Ostwald viscometer	not reported	synthetized	yes
1	5	ME-C4:0	ester	FAME	348.12	0.1	0.328	liquid phase	not reported	Ostwald -Cannon-Fenske	99.0 [w/w]	synthetized	yes
1	6	ME-C4:0	ester	FAME	293.14	0.1	0.580032	liquid phase	0.01	Ostwald viscometer	99.7 [w/w]	synthetized	yes
1	6	ME-C4:0	ester	FAME	313.13	0.1	0.456257	liquid phase	0.01	Ostwald viscometer	99.7 [w/w]	synthetized	yes
1	6	ME-C4:0	ester	FAME	343.12	0.1	0.336671	liquid phase	0.01	Ostwald viscometer	99.7 [w/w]	synthetized	yes
1	7	ME-C4:0	ester	FAME	298.15	0.1	0.543447	liquid phase	not reported	Schott Gerate apparatus	99.0 [mol/mol]	Fluka	yes
1	8	ME-C4:0	ester	FAME	298.15	0.1	0.54	liquid phase	not reported	Ubbelohde suspended	99.8 [w/w]	Lancaster, UK chemicals	yes
1	8	ME-C4:0	ester	FAME	308.15	0.1	0.506	liquid phase	not reported	Ubbelohde suspended	99.8 [w/w]	Lancaster, UK chemicals	yes
1	8	ME-C4:0	ester	FAME	318.15	0.1	0.469	liquid phase	not reported	Ubbelohde suspended	99.8 [w/w]	Lancaster, UK chemicals	no
1	9	ME-C4:0	ester	FAME	283.15	0.1	0.659	liquid phase	0.002	Ubbelohde viscosimeter	99.0 [w/w]	Fluka	yes
1	9	ME-C4:0	ester	FAME	293.15	0.1	0.579	liquid phase	0.002	Ubbelohde viscosimeter	99.0 [w/w]	Fluka	yes
1	9	ME-C4:0	ester	FAME	303.15	0.1	0.511	liquid phase	0.002	Ubbelohde viscosimeter	99.0 [w/w]	Fluka	yes
1	9	ME-C4:0	ester	FAME	313.15	0.1	0.458	liquid phase	0.002	Ubbelohde viscosimeter	99.0 [w/w]	Fluka	yes
1	10	ME-C4:0	ester	FAME	283.1	0.1	0.654	liquid phase	not reported	not reported	99.0 [w/w]	Fluka	yes
1	10	ME-C4:0	ester	FAME	298.15	0.1	0.539	liquid phase	not reported	not reported	99.0 [w/w]	Fluka	yes
1	10	ME-C4:0	ester	FAME	313.15	0.1	0.454	liquid phase	not reported	not reported	99.0 [w/w]	Fluka	yes
2	6	ME-C5:0	ester	FAME	293.14	0.1	0.711731	liquid phase	0.01	Ostwald viscometer	99.7 [w/w]	synthetized	yes
2	6	ME-C5:0	ester	FAME	313.13	0.1	0.551355	liquid phase	0.01	Ostwald viscometer	99.7 [w/w]	synthetized	yes
2	6	ME-C5:0	ester	FAME	343.12	0.1	0.40033	liquid phase	0.01	Ostwald viscometer	99.7 [w/w]	synthetized	yes
2	11	ME-C5:0	ester	FAME	283.15	0.1	0.815963	liquid phase	0.004	Ubbelohde suspended type viscometer	99.0 [w/w]	Fluka	yes
2	11	ME-C5:0	ester	FAME	293.15	0.1	0.711721	liquid phase	0.004	Ubbelohde suspended type viscometer	99.0 [w/w]	Fluka	yes
2	11	ME-C5:0	ester	FAME	298.15	0.1	0.660838	liquid phase	0.004	Ubbelohde suspended type viscometer	99.0 [w/w]	Fluka	yes
2	11	ME-C5:0	ester	FAME	303.15	0.1	0.622795	liquid phase	0.004	Ubbelohde suspended type viscometer	99.0 [w/w]	Fluka	yes
2	11	ME-C5:0	ester	FAME	313.15	0.1	0.551343	liquid phase	0.004	Ubbelohde suspended type viscometer	99.0 [w/w]	Fluka	yes
2	12	ME-C5:0	ester	FAME	283.15	0.1	0.816	liquid phase	0.003	Ubbelohde suspended type viscometer	99.0 [w/w]	Fluka	yes
2	12	ME-C5:0	ester	FAME	293.15	0.1	0.712	liquid phase	0.003	Ubbelohde suspended type viscometer	99.0 [w/w]	Fluka	yes
2	12	ME-C5:0	ester	FAME	298.15	0.1	0.661	liquid phase	0.003	Ubbelohde suspended type viscometer	99.0 [w/w]	Fluka	yes
2	12	ME-C5:0	ester	FAME	303.15	0.1	0.623	liquid phase	0.003	Ubbelohde suspended type viscometer	99.0 [w/w]	Fluka	yes
2	12	ME-C5:0	ester	FAME	313.15	0.1	0.551	liquid phase	0.003	Ubbelohde suspended type viscometer	99.0 [w/w]	Fluka	yes
3	13	ME-C6:0	ester	FAME	293.14	0.1	0.907307	liquid phase	not reported	capillary method	not reported	not reported	yes
3	13	ME-C6:0	ester	FAME	310.93	0.1	0.702727	liquid phase	not reported	capillary method	not reported	not reported	yes
3	13	ME-C6:0	ester	FAME	333.12	0.1	0.5347	liquid phase	not reported	capillary method	not reported	not reported	yes
3	13	ME-C6:0	ester	FAME	372.02	0.1	0.368636	liquid phase	not reported	capillary method	not reported	not reported	yes
3	5	ME-C6:0	ester	FAME	348.12	0.1	0.407	liquid phase	not reported	Ostwald -Cannon-Fenske	99.0 [w/w]	synthetized	no
3	6	ME-C6:0	ester	FAME	293.14	0.1	0.893158	liquid phase	0.01	Ostwald viscometer	99.7 [w/w]	synthetized	yes
3	6	ME-C6:0	ester	FAME	313.13	0.1	0.679388	liquid phase	0.01	Ostwald viscometer	99.7 [w/w]	synthetized	yes
3	6	ME-C6:0	ester	FAME	343.12	0.1	0.482441	liquid phase	0.01	Ostwald viscometer	99.7 [w/w]	synthetized	yes
3	14	ME-C6:0	ester	FAME	283.1	0.1	1.054	liquid phase	not reported	Ubbelohde viscometer	99.0 [w/w]	Sigma Chemical Co. (St. Louis, MO)	yes
3	14	ME-C6:0	ester	FAME	288.15	0.1	0.9638	liquid phase	not reported	Ubbelohde viscometer	99.0 [w/w]	Sigma Chemical Co. (St. Louis, MO)	yes
3	14	ME-C6:0	ester	FAME	293.15	0.1	0.8945	liquid phase	not reported	Ubbelohde viscometer	99.0 [w/w]	Sigma Chemical Co. (St. Louis, MO)	yes
3	14	ME-C6:0	ester	FAME	298.15	0.1	0.8278	liquid phase	not reported	Ubbelohde viscometer	99.0 [w/w]	Sigma Chemical Co. (St. Louis, MO)	yes
3	14	ME-C6:0	ester	FAME	303.15	0.1	0.7718	liquid phase	not reported	Ubbelohde viscometer	99.0 [w/w]	Sigma Chemical Co. (St. Louis, MO)	yes
3	14	ME-C6:0	ester	FAME	308.15	0.1	0.7219	liquid phase	not reported	Ubbelohde viscometer	99.0 [w/w]	Sigma Chemical Co. (St. Louis, MO)	yes
3	14	ME-C6:0	ester	FAME	313.15	0.1	0.6792	liquid phase	not reported	Ubbelohde viscometer	99.0 [w/w]	Sigma Chemical Co. (St. Louis, MO)	yes
3	14	ME-C6:0	ester	FAME	318.15	0.1	0.6383	liquid phase	not reported	Ubbelohde viscometer	99.0 [w/w]	Sigma Chemical Co. (St. Louis, MO)	yes
3	14	ME-C6:0	ester	FAME	323.15	0.1	0.5998	liquid phase	not reported	Ubbelohde viscometer	99.0 [w/w]	Sigma Chemical Co. (St. Louis, MO)	yes
3	14	ME-C6:0	ester	FAME	328.15	0.1	0.5669	liquid phase	not reported	Ubbelohde viscometer	99.0 [w/w]	Sigma Chemical Co. (St. Louis, MO)	yes
3	14	ME-C6:0	ester	FAME	333.15	0.1	0.5358	liquid phase	not reported	Ubbelohde viscometer	99.0 [w/w]	Sigma Chemical Co. (St. Louis, MO)	yes
3	14	ME-C6:0	ester	FAME	338.15	0.1	0.5082	liquid phase	not reported	Ubbelohde viscometer	99.0 [w/w]	Sigma Chemical Co. (St. Louis, MO)	yes
3	14	ME-C6:0	ester	FAME	343.15	0.1	0.4831	liquid phase	not reported	Ubbelohde viscometer	99.0 [w/w]	Sigma Chemical Co. (St. Louis, MO)	yes
3	14	ME-C6:0	ester	FAME	348.15	0.1	0.4624	liquid phase	not reported	Ubbelohde viscometer	99.0 [w/w]	Sigma Chemical Co. (St. Louis, MO)	yes
3	14	ME-C6:0	ester	FAME	353.15	0.1	0.44	liquid phase	not reported	Ubbelohde viscometer	99.0 [w/w]	Sigma Chemical Co. (St. Louis, MO)	yes
3	7	ME-C6:0	ester	FAME	298.15	0.1	0.833021	liquid phase	not reported	Schott Gerate apparatus	99.0 [mol/mol]	Sigma Chemical Co. (St. Louis, MO)	yes
4	6	ME-C7:0	ester	FAME	293.14	0.1	1.11752	liquid phase	0.01	Ostwald viscometer	99.7 [w/w]	Sigma Chemical Co. (St. Louis, MO)	yes
4	6	ME-C7:0	ester	FAME	313.13	0.1	0.827258	liquid phase	0.01	Ostwald viscometer	99.7 [w/w]	Sigma Chemical Co. (St. Louis, MO)	yes
4	6	ME-C7:0	ester	FAME	343.12	0.1	0.572467	liquid phase	0.01	Ostwald viscometer	99.7 [w/w]	Sigma Chemical Co. (St. Louis, MO)	yes
4	14	ME-C7:0	ester	FAME	283.1	0.1	1.3323	liquid phase	not reported	Ubbelohde viscometer	99.0 [w/w]	Sigma Chemical Co. (St. Louis, MO)	yes
4	14	ME-C7:0	ester	FAME	288.15	0.1	1.2196	liquid phase	not reported	Ubbelohde viscometer	99.0 [w/w]	Sigma Chemical Co. (St. Louis, MO)	yes
4	14	ME-C7:0	ester	FAME	293.15	0.1	1.1201	liquid phase	not reported	Ubbelohde viscometer	99.0 [w/w]	Sigma Chemical Co. (St. Louis, MO)	yes
4	14	ME-C7:0	ester	FAME	298.15	0.1	1.0337	liquid phase	not reported	Ubbelohde viscometer	99.0 [w/w]	Sigma Chemical Co. (St. Louis, MO)	yes
4	14	ME-C7:0	ester	FAME	303.15	0.1	0.9584	liquid phase	not reported	Ubbelohde viscometer	99.0 [w/w]	Sigma Chemical Co. (St. Louis, MO)	yes
4	14	ME-C7:0	ester	FAME	308.15	0.1	0.8906	liquid phase	not reported	Ubbelohde viscometer	99.0 [w/w]	Sigma Chemical Co. (St. Louis, MO)	yes
4	14	ME-C7:0	ester	FAME	313.15	0.1	0.8279	liquid phase	not reported	Ubbelohde viscometer	99.0 [w/w]	Sigma Chemical Co. (St. Louis, MO)	yes
4	14	ME-C7:0	ester	FAME	318.15	0.1	0.7783	liquid phase	not reported	Ubbelohde viscometer	99.0 [w/w]	Sigma Chemical Co. (St. Louis, MO)	yes
4	14	ME-C7:0	ester	FAME	323.15	0.1	0.7196	liquid phase	not reported	Ubbelohde viscometer	99.0 [w/w]	Sigma Chemical Co. (St. Louis, MO)	yes
4	14	ME-C7:0	ester	FAME	328.15	0.1	0.6763	liquid phase	not reported	Ubbelohde viscometer	99.0 [w/w]	Sigma Chemical Co. (St. Louis, MO)	yes
4	14	ME-C7:0	ester	FAME	333.15	0.1	0.644	liquid phase	not reported	Ubbelohde viscometer	99.0 [w/w]	Sigma Chemical Co. (St. Louis, MO)	yes
4	14	ME-C7:0	ester	FAME	338.15	0.1	0.6106	liquid phase	not reported	Ubbelohde viscometer	99.0 [w/w]	Sigma Chemical Co. (St. Louis, MO)	yes
4	14	ME-C7:0	ester	FAME	343.15	0.1	0.5747	liquid phase	not reported	Ubbelohde viscometer	99.0 [w/w]	Sigma Chemical Co. (St. Louis, MO)	yes
4	14	ME-C7:0	ester	FAME	348.15	0.1	0.5437	liquid phase	not reported	Ubbelohde viscometer	99.0 [w/w]	Sigma Chemical Co. (St. Louis, MO)	yes
4	14	ME-C7:0	ester	FAME	353.15	0.1	0.5156	liquid phase	not reported	Ubbelohde viscometer	99.0 [w/w]	Sigma Chemical Co. (St. Louis, MO)	yes
4	11	ME-C7:0	ester	FAME	283.15	0.1	1.32029	liquid phase	0.004	Ubbelohde suspended type viscometer	99.1 [w/w]	Fluka	yes
4	11	ME-C7:0	ester	FAME	293.15	0.1	1.11223	liquid phase	0.004	Ubbelohde suspended type viscometer	99.1 [w/w]	Fluka	yes
4	11	ME-C7:0	ester	FAME	298.15	0.1	1.0233	liquid phase	0.004	Ubbelohde suspended type viscometer	99.1 [w/w]	Fluka	yes
4	11	ME-C7:0	ester	FAME	303.15	0.1	0.950047	liquid phase	0.004	Ubbelohde suspended type viscometer	99.1 [w/w]	Fluka	yes
4	11	ME-C7:0	ester	FAME	313.15	0.1	0.822932	liquid phase	0.004	Ubbelohde suspended type viscometer	99.1 [w/w]	Fluka	yes
4	12	ME-C7:0	ester	FAME	283.15	0.1	1.32	liquid phase	0.003	Ubbelohde suspended type viscometer	99.1 [w/w]	Fluka	yes
4	12	ME-C7:0	ester	FAME	293.15	0.1	1.112	liquid phase	0.003	Ubbelohde suspended type viscometer	99.1 [w/w]	Fluka	yes
4	12	ME-C7:0	ester	FAME	298.15	0.1	1.023	liquid phase	0.003	Ubbelohde suspended type viscometer	99.1 [w/w]	Fluka	yes
4	12	ME-C7:0	ester	FAME	303.15	0.1	0.95	liquid phase	0.003	Ubbelohde suspended type viscometer	99.1 [w/w]	Fluka	yes
4	12	ME-C7:0	ester	FAME	313.15	0.1	0.823	liquid phase	0.003	Ubbelohde suspended type viscometer	99.1 [w/w]	Fluka	yes
5	13	ME-C8:0	ester	FAME	293.14	0.1	1.39438	liquid phase	not reported	capillary method	not reported	not reported	yes
5	13	ME-C8:0	ester	FAME	310.93	0.1	1.03969	liquid phase	not reported	capillary method	not reported	not reported	yes
5	13	ME-C8:0	ester	FAME	333.12	0.1	0.766852	liquid phase	not reported	capillary method	not reported	not reported	yes
5	13	ME-C8:0	ester	FAME	372.02	0.1	0.498684	liquid phase	not reported	capillary method	not reported	not reported	yes
5	6	ME-C8:0	ester	FAME	293.14	0.1	1.38561	liquid phase	0.01	Ostwald viscometer	99.7 [w/w]	synthetized	yes
5	6	ME-C8:0	ester	FAME	313.13	0.1	0.996959	liquid phase	0.01	Ostwald viscometer	99.7 [w/w]	synthetized	yes
5	6	ME-C8:0	ester	FAME	343.12	0.1	0.68212	liquid phase	0.01	Ostwald viscometer	99.7 [w/w]	synthetized	yes
5	14	ME-C8:0	ester	FAME	283.1	0.1	1.7422	liquid phase	not reported	Ubbelohde viscometer	99.0 [w/w]	Sigma Chemical Co. (St. Louis, MO)	yes
5	14	ME-C8:0	ester	FAME	288.15	0.1	1.5618	liquid phase	not reported	Ubbelohde viscometer	99.0 [w/w]	Sigma Chemical Co. (St. Louis, MO)	yes
5	14	ME-C8:0	ester	FAME	293.15	0.1	1.412	liquid phase	not reported	Ubbelohde viscometer	99.0 [w/w]	Sigma Chemical Co. (St. Louis, MO)	yes
5	14	ME-C8:0	ester	FAME	298.15	0.1	1.2834	liquid phase	not reported	Ubbelohde viscometer	99.0 [w/w]	Sigma Chemical Co. (St. Louis, MO)	yes
5	14	ME-C8:0	ester	FAME	303.15	0.1	1.187	liquid phase	not reported	Ubbelohde viscometer	99.0 [w/w]	Sigma Chemical Co. (St. Louis, MO)	yes
5	14	ME-C8:0	ester	FAME	308.15	0.1	1.0897	liquid phase	not reported	Ubbelohde viscometer	99.0 [w/w]	Sigma Chemical Co. (St. Louis, MO)	yes
5	14	ME-C8:0	ester	FAME	313.15	0.1	1.0053	liquid phase	not reported	Ubbelohde viscometer	99.0 [w/w]	Sigma Chemical Co. (St. Louis, MO)	yes
5	14	ME-C8:0	ester	FAME	318.15	0.1	0.9393	liquid phase	not reported	Ubbelohde viscometer	99.0 [w/w]	Sigma Chemical Co. (St. Louis, MO)	yes
5	14	ME-C8:0	ester	FAME	323.15	0.1	0.8747	liquid phase	not reported	Ubbelohde viscometer	99.0 [w/w]	Sigma Chemical Co. (St. Louis, MO)	yes
5	14	ME-C8:0	ester	FAME	328.15	0.1	0.8176	liquid phase	not reported	Ubbelohde viscometer	99.0 [w/w]	Sigma Chemical Co. (St. Louis, MO)	yes
5	14	ME-C8:0	ester	FAME	333.15	0.1	0.765	liquid phase	not reported	Ubbelohde viscometer	99.0 [w/w]	Sigma Chemical Co. (St. Louis, MO)	yes
5	14	ME-C8:0	ester	FAME	338.15	0.1	0.7195	liquid phase	not reported	Ubbelohde viscometer	99.0 [w/w]	Sigma Chemical Co. (St. Louis, MO)	yes
5	14	ME-C8:0	ester	FAME	343.15	0.1	0.6782	liquid phase	not reported	Ubbelohde viscometer	99.0 [w/w]	Sigma Chemical Co. (St. Louis, MO)	yes
5	14	ME-C8:0	ester	FAME	348.15	0.1	0.6392	liquid phase	not reported	Ubbelohde viscometer	99.0 [w/w]	Sigma Chemical Co. (St. Louis, MO)	yes
5	14	ME-C8:0	ester	FAME	353.15	0.1	0.6052	liquid phase	not reported	Ubbelohde viscometer	99.0 [w/w]	Sigma Chemical Co. (St. Louis, MO)	yes
5	7	ME-C8:0	ester	FAME	298.15	0.1	1.2766	liquid phase	not reported	Schott Gerate apparatus	99.0 [mol/mol]	Fluka	yes
5	15	ME-C8:0	ester	FAME	263.05	0.1	2.74526	liquid phase	not reported	Cannon-Fenske viscometers	99.0 [w/w]	Nu-Chek Prep (Elysian,MN)	yes
5	15	ME-C8:0	ester	FAME	273.1	0.1	2.066	liquid phase	not reported	Cannon-Fenske viscometers	99.0 [w/w]	Nu-Chek Prep (Elysian,MN)	yes
5	15	ME-C8:0	ester	FAME	313.15	0.1	1.03132	liquid phase	not reported	Cannon-Fenske viscometers	99.0 [w/w]	Nu-Chek Prep (Elysian,MN)	yes
5	16	ME-C8:0	ester	FAME	283.15	0.1	1.7103	liquid phase	0.015	SVM 3000 Anton Paar rotational Stabinger viscometer-densimeter	99.0 [w/w]	Fluka	yes
5	16	ME-C8:0	ester	FAME	288.15	0.1	1.5593	liquid phase	0.015	SVM 3000 Anton Paar rotational Stabinger viscometer-densimeter	99.0 [w/w]	Fluka	yes
5	16	ME-C8:0	ester	FAME	293.15	0.1	1.4275	liquid phase	0.015	SVM 3000 Anton Paar rotational Stabinger viscometer-densimeter	99.0 [w/w]	Fluka	yes
5	16	ME-C8:0	ester	FAME	298.15	0.1	1.3127	liquid phase	0.015	SVM 3000 Anton Paar rotational Stabinger viscometer-densimeter	99.0 [w/w]	Fluka	yes
5	16	ME-C8:0	ester	FAME	303.15	0.1	1.212	liquid phase	0.015	SVM 3000 Anton Paar rotational Stabinger viscometer-densimeter	99.0 [w/w]	Fluka	yes
5	16	ME-C8:0	ester	FAME	308.15	0.1	1.1233	liquid phase	0.015	SVM 3000 Anton Paar rotational Stabinger viscometer-densimeter	99.0 [w/w]	Fluka	yes
5	16	ME-C8:0	ester	FAME	313.15	0.1	1.0444	liquid phase	0.015	SVM 3000 Anton Paar rotational Stabinger viscometer-densimeter	99.0 [w/w]	Fluka	yes
5	16	ME-C8:0	ester	FAME	318.15	0.1	0.97334	liquid phase	0.015	SVM 3000 Anton Paar rotational Stabinger viscometer-densimeter	99.0 [w/w]	Fluka	yes
5	16	ME-C8:0	ester	FAME	323.15	0.1	0.90926	liquid phase	0.015	SVM 3000 Anton Paar rotational Stabinger viscometer-densimeter	99.0 [w/w]	Fluka	yes
5	16	ME-C8:0	ester	FAME	328.15	0.1	0.85178	liquid phase	0.015	SVM 3000 Anton Paar rotational Stabinger viscometer-densimeter	99.0 [w/w]	Fluka	yes
5	16	ME-C8:0	ester	FAME	333.15	0.1	0.7998	liquid phase	0.015	SVM 3000 Anton Paar rotational Stabinger viscometer-densimeter	99.0 [w/w]	Fluka	yes
5	16	ME-C8:0	ester	FAME	338.15	0.1	0.75279	liquid phase	0.015	SVM 3000 Anton Paar rotational Stabinger viscometer-densimeter	99.0 [w/w]	Fluka	yes
5	16	ME-C8:0	ester	FAME	343.15	0.1	0.71014	liquid phase	0.015	SVM 3000 Anton Paar rotational Stabinger viscometer-densimeter	99.0 [w/w]	Fluka	yes
5	16	ME-C8:0	ester	FAME	348.15	0.1	0.6713	liquid phase	0.015	SVM 3000 Anton Paar rotational Stabinger viscometer-densimeter	99.0 [w/w]	Fluka	yes
5	16	ME-C8:0	ester	FAME	353.15	0.1	0.63589	liquid phase	0.015	SVM 3000 Anton Paar rotational Stabinger viscometer-densimeter	99.0 [w/w]	Fluka	yes
6	6	ME-C9:0	ester	FAME	293.14	0.1	1.71306	liquid phase	0.01	Ostwald viscometer	99.7 [w/w]	synthetized	yes
6	6	ME-C9:0	ester	FAME	313.13	0.1	1.20828	liquid phase	0.01	Ostwald viscometer	99.7 [w/w]	synthetized	yes
6	6	ME-C9:0	ester	FAME	343.12	0.1	0.807222	liquid phase	0.01	Ostwald viscometer	99.7 [w/w]	synthetized	yes
6	17	ME-C9:0	ester	FAME	313.15	0.1	1.24278	liquid phase	not reported	Cannon-Fenske viscometers	99.0 [w/w]	Nu-Chek Prep	yes
7	13	ME-C10:0	ester	FAME	293.14	0.1	2.12608	liquid phase	not reported	capillary method	not reported	not reported	yes
7	13	ME-C10:0	ester	FAME	310.93	0.1	1.46266	liquid phase	not reported	capillary method	not reported	not reported	yes
7	13	ME-C10:0	ester	FAME	333.12	0.1	1.07124	liquid phase	not reported	capillary method	not reported	not reported	yes
7	13	ME-C10:0	ester	FAME	372.02	0.1	0.665699	liquid phase	not reported	capillary method	not reported	not reported	yes
7	5	ME-C10:0	ester	FAME	348.12	0.1	0.985	liquid phase	not reported	Ostwald -Cannon-Fenske	99.0 [w/w]	synthetized	no
7	6	ME-C10:0	ester	FAME	293.14	0.1	2.11125	liquid phase	0.01	Ostwald viscometer	99.7 [w/w]	synthetized	yes
7	6	ME-C10:0	ester	FAME	313.13	0.1	1.44674	liquid phase	0.01	Ostwald viscometer	99.7 [w/w]	synthetized	yes
7	6	ME-C10:0	ester	FAME	343.12	0.1	0.939262	liquid phase	0.01	Ostwald viscometer	99.7 [w/w]	synthetized	yes
7	14	ME-C10:0	ester	FAME	283.1	0.1	2.6502	liquid phase	not reported	Ubbelohde viscometer	99.0 [w/w]	Sigma Chemical Co. (St. Louis, MO)	yes
7	14	ME-C10:0	ester	FAME	288.15	0.1	2.3561	liquid phase	not reported	Ubbelohde viscometer	99.0 [w/w]	Sigma Chemical Co. (St. Louis, MO)	yes
7	14	ME-C10:0	ester	FAME	293.15	0.1	2.112	liquid phase	not reported	Ubbelohde viscometer	99.0 [w/w]	Sigma Chemical Co. (St. Louis, MO)	yes
7	14	ME-C10:0	ester	FAME	298.15	0.1	1.9067	liquid phase	not reported	Ubbelohde viscometer	99.0 [w/w]	Sigma Chemical Co. (St. Louis, MO)	yes
7	14	ME-C10:0	ester	FAME	303.15	0.1	1.7316	liquid phase	not reported	Ubbelohde viscometer	99.0 [w/w]	Sigma Chemical Co. (St. Louis, MO)	yes
7	14	ME-C10:0	ester	FAME	308.15	0.1	1.5755	liquid phase	not reported	Ubbelohde viscometer	99.0 [w/w]	Sigma Chemical Co. (St. Louis, MO)	yes
7	14	ME-C10:0	ester	FAME	313.15	0.1	1.4429	liquid phase	not reported	Ubbelohde viscometer	99.0 [w/w]	Sigma Chemical Co. (St. Louis, MO)	yes
7	14	ME-C10:0	ester	FAME	318.15	0.1	1.3341	liquid phase	not reported	Ubbelohde viscometer	99.0 [w/w]	Sigma Chemical Co. (St. Louis, MO)	yes
7	14	ME-C10:0	ester	FAME	323.15	0.1	1.2307	liquid phase	not reported	Ubbelohde viscometer	99.0 [w/w]	Sigma Chemical Co. (St. Louis, MO)	yes
7	14	ME-C10:0	ester	FAME	328.15	0.1	1.1408	liquid phase	not reported	Ubbelohde viscometer	99.0 [w/w]	Sigma Chemical Co. (St. Louis, MO)	yes
7	14	ME-C10:0	ester	FAME	333.15	0.1	1.0603	liquid phase	not reported	Ubbelohde viscometer	99.0 [w/w]	Sigma Chemical Co. (St. Louis, MO)	yes
7	14	ME-C10:0	ester	FAME	338.15	0.1	0.9891	liquid phase	not reported	Ubbelohde viscometer	99.0 [w/w]	Sigma Chemical Co. (St. Louis, MO)	yes
7	14	ME-C10:0	ester	FAME	343.15	0.1	0.9253	liquid phase	not reported	Ubbelohde viscometer	99.0 [w/w]	Sigma Chemical Co. (St. Louis, MO)	yes
7	14	ME-C10:0	ester	FAME	348.15	0.1	0.8696	liquid phase	not reported	Ubbelohde viscometer	99.0 [w/w]	Sigma Chemical Co. (St. Louis, MO)	yes
7	14	ME-C10:0	ester	FAME	353.15	0.1	0.8162	liquid phase	not reported	Ubbelohde viscometer	99.0 [w/w]	Sigma Chemical Co. (St. Louis, MO)	yes
7	7	ME-C10:0	ester	FAME	298.15	0.1	1.94072	liquid phase	not reported	Schott Gerate apparatus	99.0 [mol/mol]	Fluka	yes
7	18	ME-C10:0	ester	FAME	313.15	0.1	1.47239	liquid phase	not reported	Cannon-Fenske viscometers	99.0 [w/w]	Nu-Chek Prep	yes
7	18	ME-C10:0	ester	FAME	263.05	0.1	4.84232	liquid phase	not reported	Cannon-Fenske viscometers	99.0 [w/w]	Nu-Chek Prep	yes
7	18	ME-C10:0	ester	FAME	268.1	0.1	4.1777	liquid phase	not reported	Cannon-Fenske viscometers	99.0 [w/w]	Nu-Chek Prep	yes
7	18	ME-C10:0	ester	FAME	273.1	0.1	3.59013	liquid phase	not reported	Cannon-Fenske viscometers	99.0 [w/w]	Nu-Chek Prep	yes
7	18	ME-C10:0	ester	FAME	278.1	0.1	3.0873	liquid phase	not reported	Cannon-Fenske viscometers	99.0 [w/w]	Nu-Chek Prep	yes
7	18	ME-C10:0	ester	FAME	283.1	0.1	2.72976	liquid phase	not reported	Cannon-Fenske viscometers	99.0 [w/w]	Nu-Chek Prep	yes
7	18	ME-C10:0	ester	FAME	288.15	0.1	2.37524	liquid phase	not reported	Cannon-Fenske viscometers	99.0 [w/w]	Nu-Chek Prep	yes
7	18	ME-C10:0	ester	FAME	293.15	0.1	2.1374	liquid phase	not reported	Cannon-Fenske viscometers	99.0 [w/w]	Nu-Chek Prep	yes
7	18	ME-C10:0	ester	FAME	298.15	0.1	1.93638	liquid phase	not reported	Cannon-Fenske viscometers	99.0 [w/w]	Nu-Chek Prep	yes
7	18	ME-C10:0	ester	FAME	303.15	0.1	1.7717	liquid phase	not reported	Cannon-Fenske viscometers	99.0 [w/w]	Nu-Chek Prep	yes
7	18	ME-C10:0	ester	FAME	308.15	0.1	1.60848	liquid phase	not reported	Cannon-Fenske viscometers	99.0 [w/w]	Nu-Chek Prep	yes
7	18	ME-C10:0	ester	FAME	313.15	0.1	1.46383	liquid phase	not reported	Cannon-Fenske viscometers	99.0 [w/w]	Nu-Chek Prep	yes
7	16	ME-C10:0	ester	FAME	278.15	0.1	2.9888	liquid phase	0.015	SVM 3000 Anton Paar rotational Stabinger viscometer-densimeter	99.0 [w/w]	Acros Org.	yes
7	16	ME-C10:0	ester	FAME	283.15	0.1	2.6543	liquid phase	0.015	SVM 3000 Anton Paar rotational Stabinger viscometer-densimeter	99.0 [w/w]	Acros Org.	yes
7	16	ME-C10:0	ester	FAME	288.15	0.1	2.3733	liquid phase	0.015	SVM 3000 Anton Paar rotational Stabinger viscometer-densimeter	99.0 [w/w]	Acros Org.	yes
7	16	ME-C10:0	ester	FAME	293.15	0.1	2.136	liquid phase	0.015	SVM 3000 Anton Paar rotational Stabinger viscometer-densimeter	99.0 [w/w]	Acros Org.	yes
7	16	ME-C10:0	ester	FAME	298.15	0.1	1.9335	liquid phase	0.015	SVM 3000 Anton Paar rotational Stabinger viscometer-densimeter	99.0 [w/w]	Acros Org.	yes
7	16	ME-C10:0	ester	FAME	303.15	0.1	1.7601	liquid phase	0.015	SVM 3000 Anton Paar rotational Stabinger viscometer-densimeter	99.0 [w/w]	Acros Org.	yes
7	16	ME-C10:0	ester	FAME	308.15	0.1	1.6091	liquid phase	0.015	SVM 3000 Anton Paar rotational Stabinger viscometer-densimeter	99.0 [w/w]	Acros Org.	yes
7	16	ME-C10:0	ester	FAME	313.15	0.1	1.4773	liquid phase	0.015	SVM 3000 Anton Paar rotational Stabinger viscometer-densimeter	99.0 [w/w]	Acros Org.	yes
7	16	ME-C10:0	ester	FAME	318.15	0.1	1.3613	liquid phase	0.015	SVM 3000 Anton Paar rotational Stabinger viscometer-densimeter	99.0 [w/w]	Acros Org.	yes
7	16	ME-C10:0	ester	FAME	323.15	0.1	1.2589	liquid phase	0.015	SVM 3000 Anton Paar rotational Stabinger viscometer-densimeter	99.0 [w/w]	Acros Org.	yes
7	16	ME-C10:0	ester	FAME	328.15	0.1	1.1675	liquid phase	0.015	SVM 3000 Anton Paar rotational Stabinger viscometer-densimeter	99.0 [w/w]	Acros Org.	yes
7	16	ME-C10:0	ester	FAME	333.15	0.1	1.0864	liquid phase	0.015	SVM 3000 Anton Paar rotational Stabinger viscometer-densimeter	99.0 [w/w]	Acros Org.	yes
7	16	ME-C10:0	ester	FAME	338.15	0.1	1.0133	liquid phase	0.015	SVM 3000 Anton Paar rotational Stabinger viscometer-densimeter	99.0 [w/w]	Acros Org.	yes
7	16	ME-C10:0	ester	FAME	343.15	0.1	0.9477	liquid phase	0.015	SVM 3000 Anton Paar rotational Stabinger viscometer-densimeter	99.0 [w/w]	Acros Org.	yes
7	16	ME-C10:0	ester	FAME	348.15	0.1	0.8886	liquid phase	0.015	SVM 3000 Anton Paar rotational Stabinger viscometer-densimeter	99.0 [w/w]	Acros Org.	yes
7	16	ME-C10:0	ester	FAME	353.15	0.1	0.8342	liquid phase	0.015	SVM 3000 Anton Paar rotational Stabinger viscometer-densimeter	99.0 [w/w]	Acros Org.	yes
7	16	ME-C10:0	ester	FAME	358.15	0.1	0.78595	liquid phase	0.015	SVM 3000 Anton Paar rotational Stabinger viscometer-densimeter	99.0 [w/w]	Acros Org.	yes
7	16	ME-C10:0	ester	FAME	363.15	0.1	0.74207	liquid phase	0.015	SVM 3000 Anton Paar rotational Stabinger viscometer-densimeter	99.0 [w/w]	Acros Org.	yes
7	19	ME-C10:0	ester	FAME	293.15	0.1013	2.15	liquid phase	0.035	Falling Body Viscometer	99.0 [w/w]	Sigma-Aldrich	yes
7	19	ME-C10:0	ester	FAME	293.15	20	2.66	liquid phase	0.035	Falling Body Viscometer	99.0 [w/w]	Sigma-Aldrich	yes
7	19	ME-C10:0	ester	FAME	293.15	40	3.24	liquid phase	0.035	Falling Body Viscometer	99.0 [w/w]	Sigma-Aldrich	yes
7	19	ME-C10:0	ester	FAME	293.15	60	3.91	liquid phase	0.035	Falling Body Viscometer	99.0 [w/w]	Sigma-Aldrich	yes
7	19	ME-C10:0	ester	FAME	293.15	80	4.67	liquid phase	0.035	Falling Body Viscometer	99.0 [w/w]	Sigma-Aldrich	yes
7	19	ME-C10:0	ester	FAME	293.15	100	5.53	liquid phase	0.035	Falling Body Viscometer	99.0 [w/w]	Sigma-Aldrich	no
7	19	ME-C10:0	ester	FAME	293.15	120	6.52	liquid phase	0.035	Falling Body Viscometer	99.0 [w/w]	Sigma-Aldrich	no
7	19	ME-C10:0	ester	FAME	293.15	140	7.66	liquid phase	0.035	Falling Body Viscometer	99.0 [w/w]	Sigma-Aldrich	no
7	19	ME-C10:0	ester	FAME	293.15	160	8.96	liquid phase	0.035	Falling Body Viscometer	99.0 [w/w]	Sigma-Aldrich	no
7	19	ME-C10:0	ester	FAME	313.15	0.1013	1.46	liquid phase	0.035	Falling Body Viscometer	99.0 [w/w]	Sigma-Aldrich	yes
7	19	ME-C10:0	ester	FAME	313.15	20	1.83	liquid phase	0.035	Falling Body Viscometer	99.0 [w/w]	Sigma-Aldrich	yes
7	19	ME-C10:0	ester	FAME	313.15	40	2.21	liquid phase	0.035	Falling Body Viscometer	99.0 [w/w]	Sigma-Aldrich	no
7	19	ME-C10:0	ester	FAME	313.15	60	2.65	liquid phase	0.035	Falling Body Viscometer	99.0 [w/w]	Sigma-Aldrich	no
7	19	ME-C10:0	ester	FAME	313.15	80	3.12	liquid phase	0.035	Falling Body Viscometer	99.0 [w/w]	Sigma-Aldrich	yes
7	19	ME-C10:0	ester	FAME	313.15	100	3.63	liquid phase	0.035	Falling Body Viscometer	99.0 [w/w]	Sigma-Aldrich	yes
7	19	ME-C10:0	ester	FAME	313.15	120	4.21	liquid phase	0.035	Falling Body Viscometer	99.0 [w/w]	Sigma-Aldrich	yes
7	19	ME-C10:0	ester	FAME	313.15	140	4.85	liquid phase	0.035	Falling Body Viscometer	99.0 [w/w]	Sigma-Aldrich	no
7	19	ME-C10:0	ester	FAME	313.15	160	5.56	liquid phase	0.035	Falling Body Viscometer	99.0 [w/w]	Sigma-Aldrich	no
7	19	ME-C10:0	ester	FAME	313.15	180	6.35	liquid phase	0.035	Falling Body Viscometer	99.0 [w/w]	Sigma-Aldrich	no
7	19	ME-C10:0	ester	FAME	313.15	200	7.24	liquid phase	0.035	Falling Body Viscometer	99.0 [w/w]	Sigma-Aldrich	no
7	19	ME-C10:0	ester	FAME	333.15	0.1013	1.07	liquid phase	0.035	Falling Body Viscometer	99.0 [w/w]	Sigma-Aldrich	yes
7	19	ME-C10:0	ester	FAME	333.15	20	1.32	liquid phase	0.035	Falling Body Viscometer	99.0 [w/w]	Sigma-Aldrich	no
7	19	ME-C10:0	ester	FAME	333.15	40	1.58	liquid phase	0.035	Falling Body Viscometer	99.0 [w/w]	Sigma-Aldrich	no
7	19	ME-C10:0	ester	FAME	333.15	60	1.86	liquid phase	0.035	Falling Body Viscometer	99.0 [w/w]	Sigma-Aldrich	no
7	19	ME-C10:0	ester	FAME	333.15	80	2.17	liquid phase	0.035	Falling Body Viscometer	99.0 [w/w]	Sigma-Aldrich	no
7	19	ME-C10:0	ester	FAME	333.15	100	2.5	liquid phase	0.035	Falling Body Viscometer	99.0 [w/w]	Sigma-Aldrich	no
7	19	ME-C10:0	ester	FAME	333.15	120	2.86	liquid phase	0.035	Falling Body Viscometer	99.0 [w/w]	Sigma-Aldrich	yes
7	19	ME-C10:0	ester	FAME	333.15	140	3.26	liquid phase	0.035	Falling Body Viscometer	99.0 [w/w]	Sigma-Aldrich	yes
7	19	ME-C10:0	ester	FAME	333.15	160	3.7	liquid phase	0.035	Falling Body Viscometer	99.0 [w/w]	Sigma-Aldrich	yes
7	19	ME-C10:0	ester	FAME	333.15	180	4.18	liquid phase	0.035	Falling Body Viscometer	99.0 [w/w]	Sigma-Aldrich	no
7	19	ME-C10:0	ester	FAME	333.15	200	4.7	liquid phase	0.035	Falling Body Viscometer	99.0 [w/w]	Sigma-Aldrich	no
7	19	ME-C10:0	ester	FAME	353.15	0.1013	0.825	liquid phase	0.035	Falling Body Viscometer	99.0 [w/w]	Sigma-Aldrich	yes
7	19	ME-C10:0	ester	FAME	353.15	20	1.01	liquid phase	0.035	Falling Body Viscometer	99.0 [w/w]	Sigma-Aldrich	no
7	19	ME-C10:0	ester	FAME	353.15	40	1.21	liquid phase	0.035	Falling Body Viscometer	99.0 [w/w]	Sigma-Aldrich	no
7	19	ME-C10:0	ester	FAME	353.15	60	1.42	liquid phase	0.035	Falling Body Viscometer	99.0 [w/w]	Sigma-Aldrich	no
7	19	ME-C10:0	ester	FAME	353.15	80	1.64	liquid phase	0.035	Falling Body Viscometer	99.0 [w/w]	Sigma-Aldrich	no
7	19	ME-C10:0	ester	FAME	353.15	100	1.88	liquid phase	0.035	Falling Body Viscometer	99.0 [w/w]	Sigma-Aldrich	no
7	19	ME-C10:0	ester	FAME	353.15	120	2.13	liquid phase	0.035	Falling Body Viscometer	99.0 [w/w]	Sigma-Aldrich	no
7	19	ME-C10:0	ester	FAME	353.15	140	2.41	liquid phase	0.035	Falling Body Viscometer	99.0 [w/w]	Sigma-Aldrich	no
7	19	ME-C10:0	ester	FAME	353.15	160	2.71	liquid phase	0.035	Falling Body Viscometer	99.0 [w/w]	Sigma-Aldrich	no
7	19	ME-C10:0	ester	FAME	353.15	180	3.03	liquid phase	0.035	Falling Body Viscometer	99.0 [w/w]	Sigma-Aldrich	yes
7	19	ME-C10:0	ester	FAME	353.15	200	3.38	liquid phase	0.035	Falling Body Viscometer	99.0 [w/w]	Sigma-Aldrich	yes
7	20	ME-C10:0	ester	FAME	293.15	0.1013	2.13	liquid phase	0.04	Quartz Crystal Resonator Viscometer	99.0 [w/w]	Sigma-Aldrich	yes
7	20	ME-C10:0	ester	FAME	293.15	10	2.36	liquid phase	0.04	Quartz Crystal Resonator Viscometer	99.0 [w/w]	Sigma-Aldrich	yes
7	20	ME-C10:0	ester	FAME	293.15	20	2.62	liquid phase	0.04	Quartz Crystal Resonator Viscometer	99.0 [w/w]	Sigma-Aldrich	yes
7	20	ME-C10:0	ester	FAME	293.15	30	2.92	liquid phase	0.04	Quartz Crystal Resonator Viscometer	99.0 [w/w]	Sigma-Aldrich	yes
7	20	ME-C10:0	ester	FAME	293.15	40	3.21	liquid phase	0.04	Quartz Crystal Resonator Viscometer	99.0 [w/w]	Sigma-Aldrich	yes
7	20	ME-C10:0	ester	FAME	293.15	50	3.53	liquid phase	0.04	Quartz Crystal Resonator Viscometer	99.0 [w/w]	Sigma-Aldrich	yes
7	20	ME-C10:0	ester	FAME	293.15	60	3.87	liquid phase	0.04	Quartz Crystal Resonator Viscometer	99.0 [w/w]	Sigma-Aldrich	yes
7	20	ME-C10:0	ester	FAME	293.15	70	4.22	liquid phase	0.04	Quartz Crystal Resonator Viscometer	99.0 [w/w]	Sigma-Aldrich	yes
7	20	ME-C10:0	ester	FAME	293.15	80	4.61	liquid phase	0.04	Quartz Crystal Resonator Viscometer	99.0 [w/w]	Sigma-Aldrich	no
7	20	ME-C10:0	ester	FAME	293.15	90	5.02	liquid phase	0.04	Quartz Crystal Resonator Viscometer	99.0 [w/w]	Sigma-Aldrich	no
7	20	ME-C10:0	ester	FAME	293.15	100	5.47	liquid phase	0.04	Quartz Crystal Resonator Viscometer	99.0 [w/w]	Sigma-Aldrich	no
7	20	ME-C10:0	ester	FAME	293.15	120	6.47	liquid phase	0.04	Quartz Crystal Resonator Viscometer	99.0 [w/w]	Sigma-Aldrich	no
7	20	ME-C10:0	ester	FAME	293.15	140	7.82	liquid phase	0.04	Quartz Crystal Resonator Viscometer	99.0 [w/w]	Sigma-Aldrich	no
7	20	ME-C10:0	ester	FAME	293.15	160	9.17	liquid phase	0.04	Quartz Crystal Resonator Viscometer	99.0 [w/w]	Sigma-Aldrich	no
7	20	ME-C10:0	ester	FAME	313.15	0.1013	1.5	liquid phase	0.04	Quartz Crystal Resonator Viscometer	99.0 [w/w]	Sigma-Aldrich	yes
7	20	ME-C10:0	ester	FAME	313.15	10	1.66	liquid phase	0.04	Quartz Crystal Resonator Viscometer	99.0 [w/w]	Sigma-Aldrich	yes
7	20	ME-C10:0	ester	FAME	313.15	20	1.84	liquid phase	0.04	Quartz Crystal Resonator Viscometer	99.0 [w/w]	Sigma-Aldrich	no
7	20	ME-C10:0	ester	FAME	313.15	30	2	liquid phase	0.04	Quartz Crystal Resonator Viscometer	99.0 [w/w]	Sigma-Aldrich	yes
7	20	ME-C10:0	ester	FAME	313.15	40	2.2	liquid phase	0.04	Quartz Crystal Resonator Viscometer	99.0 [w/w]	Sigma-Aldrich	no
7	20	ME-C10:0	ester	FAME	313.15	50	2.39	liquid phase	0.04	Quartz Crystal Resonator Viscometer	99.0 [w/w]	Sigma-Aldrich	yes
7	20	ME-C10:0	ester	FAME	313.15	60	2.59	liquid phase	0.04	Quartz Crystal Resonator Viscometer	99.0 [w/w]	Sigma-Aldrich	yes
7	20	ME-C10:0	ester	FAME	313.15	70	2.82	liquid phase	0.04	Quartz Crystal Resonator Viscometer	99.0 [w/w]	Sigma-Aldrich	yes
7	20	ME-C10:0	ester	FAME	313.15	80	3.06	liquid phase	0.04	Quartz Crystal Resonator Viscometer	99.0 [w/w]	Sigma-Aldrich	yes
7	20	ME-C10:0	ester	FAME	313.15	90	3.29	liquid phase	0.04	Quartz Crystal Resonator Viscometer	99.0 [w/w]	Sigma-Aldrich	yes
7	20	ME-C10:0	ester	FAME	313.15	100	3.56	liquid phase	0.04	Quartz Crystal Resonator Viscometer	99.0 [w/w]	Sigma-Aldrich	yes
7	20	ME-C10:0	ester	FAME	313.15	120	4.1	liquid phase	0.04	Quartz Crystal Resonator Viscometer	99.0 [w/w]	Sigma-Aldrich	yes
7	20	ME-C10:0	ester	FAME	313.15	140	4.75	liquid phase	0.04	Quartz Crystal Resonator Viscometer	99.0 [w/w]	Sigma-Aldrich	no
7	20	ME-C10:0	ester	FAME	313.15	160	5.43	liquid phase	0.04	Quartz Crystal Resonator Viscometer	99.0 [w/w]	Sigma-Aldrich	no
7	20	ME-C10:0	ester	FAME	313.15	180	6.29	liquid phase	0.04	Quartz Crystal Resonator Viscometer	99.0 [w/w]	Sigma-Aldrich	no
7	20	ME-C10:0	ester	FAME	313.15	200	7.13	liquid phase	0.04	Quartz Crystal Resonator Viscometer	99.0 [w/w]	Sigma-Aldrich	no
7	20	ME-C10:0	ester	FAME	333.15	0.1013	1.08	liquid phase	0.04	Quartz Crystal Resonator Viscometer	99.0 [w/w]	Sigma-Aldrich	yes
7	20	ME-C10:0	ester	FAME	333.15	10	1.19	liquid phase	0.04	Quartz Crystal Resonator Viscometer	99.0 [w/w]	Sigma-Aldrich	yes
7	20	ME-C10:0	ester	FAME	333.15	20	1.3	liquid phase	0.04	Quartz Crystal Resonator Viscometer	99.0 [w/w]	Sigma-Aldrich	yes
7	20	ME-C10:0	ester	FAME	333.15	30	1.43	liquid phase	0.04	Quartz Crystal Resonator Viscometer	99.0 [w/w]	Sigma-Aldrich	no
7	20	ME-C10:0	ester	FAME	333.15	40	1.55	liquid phase	0.04	Quartz Crystal Resonator Viscometer	99.0 [w/w]	Sigma-Aldrich	no
7	20	ME-C10:0	ester	FAME	333.15	50	1.68	liquid phase	0.04	Quartz Crystal Resonator Viscometer	99.0 [w/w]	Sigma-Aldrich	no
7	20	ME-C10:0	ester	FAME	333.15	60	1.81	liquid phase	0.04	Quartz Crystal Resonator Viscometer	99.0 [w/w]	Sigma-Aldrich	no
7	20	ME-C10:0	ester	FAME	333.15	70	1.97	liquid phase	0.04	Quartz Crystal Resonator Viscometer	99.0 [w/w]	Sigma-Aldrich	no
7	20	ME-C10:0	ester	FAME	333.15	80	2.11	liquid phase	0.04	Quartz Crystal Resonator Viscometer	99.0 [w/w]	Sigma-Aldrich	yes
7	20	ME-C10:0	ester	FAME	333.15	90	2.26	liquid phase	0.04	Quartz Crystal Resonator Viscometer	99.0 [w/w]	Sigma-Aldrich	yes
7	20	ME-C10:0	ester	FAME	333.15	100	2.43	liquid phase	0.04	Quartz Crystal Resonator Viscometer	99.0 [w/w]	Sigma-Aldrich	yes
7	20	ME-C10:0	ester	FAME	333.15	120	2.76	liquid phase	0.04	Quartz Crystal Resonator Viscometer	99.0 [w/w]	Sigma-Aldrich	yes
7	20	ME-C10:0	ester	FAME	333.15	140	3.19	liquid phase	0.04	Quartz Crystal Resonator Viscometer	99.0 [w/w]	Sigma-Aldrich	yes
7	20	ME-C10:0	ester	FAME	333.15	160	3.62	liquid phase	0.04	Quartz Crystal Resonator Viscometer	99.0 [w/w]	Sigma-Aldrich	no
7	20	ME-C10:0	ester	FAME	333.15	180	4.07	liquid phase	0.04	Quartz Crystal Resonator Viscometer	99.0 [w/w]	Sigma-Aldrich	no
7	20	ME-C10:0	ester	FAME	333.15	200	4.54	liquid phase	0.04	Quartz Crystal Resonator Viscometer	99.0 [w/w]	Sigma-Aldrich	no
7	20	ME-C10:0	ester	FAME	353.15	0.1013	0.837	liquid phase	0.04	Quartz Crystal Resonator Viscometer	99.0 [w/w]	Sigma-Aldrich	yes
7	20	ME-C10:0	ester	FAME	353.15	10	0.927	liquid phase	0.04	Quartz Crystal Resonator Viscometer	99.0 [w/w]	Sigma-Aldrich	yes
7	20	ME-C10:0	ester	FAME	353.15	20	1.02	liquid phase	0.04	Quartz Crystal Resonator Viscometer	99.0 [w/w]	Sigma-Aldrich	no
7	20	ME-C10:0	ester	FAME	353.15	30	1.12	liquid phase	0.04	Quartz Crystal Resonator Viscometer	99.0 [w/w]	Sigma-Aldrich	no
7	20	ME-C10:0	ester	FAME	353.15	40	1.22	liquid phase	0.04	Quartz Crystal Resonator Viscometer	99.0 [w/w]	Sigma-Aldrich	no
7	20	ME-C10:0	ester	FAME	353.15	50	1.31	liquid phase	0.04	Quartz Crystal Resonator Viscometer	99.0 [w/w]	Sigma-Aldrich	no
7	20	ME-C10:0	ester	FAME	353.15	60	1.42	liquid phase	0.04	Quartz Crystal Resonator Viscometer	99.0 [w/w]	Sigma-Aldrich	no
7	20	ME-C10:0	ester	FAME	353.15	70	1.53	liquid phase	0.04	Quartz Crystal Resonator Viscometer	99.0 [w/w]	Sigma-Aldrich	no
7	20	ME-C10:0	ester	FAME	353.15	80	1.63	liquid phase	0.04	Quartz Crystal Resonator Viscometer	99.0 [w/w]	Sigma-Aldrich	no
7	20	ME-C10:0	ester	FAME	353.15	90	1.75	liquid phase	0.04	Quartz Crystal Resonator Viscometer	99.0 [w/w]	Sigma-Aldrich	no
7	20	ME-C10:0	ester	FAME	353.15	100	1.87	liquid phase	0.04	Quartz Crystal Resonator Viscometer	99.0 [w/w]	Sigma-Aldrich	no
7	20	ME-C10:0	ester	FAME	353.15	120	2.13	liquid phase	0.04	Quartz Crystal Resonator Viscometer	99.0 [w/w]	Sigma-Aldrich	no
7	20	ME-C10:0	ester	FAME	353.15	140	2.41	liquid phase	0.04	Quartz Crystal Resonator Viscometer	99.0 [w/w]	Sigma-Aldrich	no
7	20	ME-C10:0	ester	FAME	353.15	160	2.72	liquid phase	0.04	Quartz Crystal Resonator Viscometer	99.0 [w/w]	Sigma-Aldrich	no
7	20	ME-C10:0	ester	FAME	353.15	180	3.05	liquid phase	0.04	Quartz Crystal Resonator Viscometer	99.0 [w/w]	Sigma-Aldrich	yes
7	20	ME-C10:0	ester	FAME	353.15	200	3.41	liquid phase	0.04	Quartz Crystal Resonator Viscometer	99.0 [w/w]	Sigma-Aldrich	yes
48	19	EE-C10:0	ester	FAEE	293.15	0.1013	2.34	liquid phase	0.035	Falling Body Viscometer	99.0 [w/w]	Sigma-Aldrich	yes
48	19	EE-C10:0	ester	FAEE	293.15	20	2.94	liquid phase	0.035	Falling Body Viscometer	99.0 [w/w]	Sigma-Aldrich	yes
48	19	EE-C10:0	ester	FAEE	293.15	40	3.62	liquid phase	0.035	Falling Body Viscometer	99.0 [w/w]	Sigma-Aldrich	yes
48	19	EE-C10:0	ester	FAEE	293.15	60	4.4	liquid phase	0.035	Falling Body Viscometer	99.0 [w/w]	Sigma-Aldrich	yes
48	19	EE-C10:0	ester	FAEE	293.15	80	5.29	liquid phase	0.035	Falling Body Viscometer	99.0 [w/w]	Sigma-Aldrich	yes
48	19	EE-C10:0	ester	FAEE	293.15	100	6.3	liquid phase	0.035	Falling Body Viscometer	99.0 [w/w]	Sigma-Aldrich	no
48	19	EE-C10:0	ester	FAEE	293.15	120	7.45	liquid phase	0.035	Falling Body Viscometer	99.0 [w/w]	Sigma-Aldrich	no
48	19	EE-C10:0	ester	FAEE	293.15	140	8.78	liquid phase	0.035	Falling Body Viscometer	99.0 [w/w]	Sigma-Aldrich	no
48	19	EE-C10:0	ester	FAEE	293.15	160	10.3	liquid phase	0.035	Falling Body Viscometer	99.0 [w/w]	Sigma-Aldrich	no
48	19	EE-C10:0	ester	FAEE	293.15	180	12.06	liquid phase	0.035	Falling Body Viscometer	99.0 [w/w]	Sigma-Aldrich	no
48	19	EE-C10:0	ester	FAEE	293.15	200	14.1	liquid phase	0.035	Falling Body Viscometer	99.0 [w/w]	Sigma-Aldrich	no
48	19	EE-C10:0	ester	FAEE	313.15	0.1013	1.59	liquid phase	0.035	Falling Body Viscometer	99.0 [w/w]	Sigma-Aldrich	yes
48	19	EE-C10:0	ester	FAEE	313.15	20	1.96	liquid phase	0.035	Falling Body Viscometer	99.0 [w/w]	Sigma-Aldrich	yes
48	19	EE-C10:0	ester	FAEE	313.15	40	2.38	liquid phase	0.035	Falling Body Viscometer	99.0 [w/w]	Sigma-Aldrich	yes
48	19	EE-C10:0	ester	FAEE	313.15	60	2.85	liquid phase	0.035	Falling Body Viscometer	99.0 [w/w]	Sigma-Aldrich	yes
48	19	EE-C10:0	ester	FAEE	313.15	80	3.37	liquid phase	0.035	Falling Body Viscometer	99.0 [w/w]	Sigma-Aldrich	yes
48	19	EE-C10:0	ester	FAEE	313.15	100	3.96	liquid phase	0.035	Falling Body Viscometer	99.0 [w/w]	Sigma-Aldrich	no
48	19	EE-C10:0	ester	FAEE	313.15	120	4.62	liquid phase	0.035	Falling Body Viscometer	99.0 [w/w]	Sigma-Aldrich	no
48	19	EE-C10:0	ester	FAEE	313.15	140	5.35	liquid phase	0.035	Falling Body Viscometer	99.0 [w/w]	Sigma-Aldrich	no
48	19	EE-C10:0	ester	FAEE	313.15	160	6.18	liquid phase	0.035	Falling Body Viscometer	99.0 [w/w]	Sigma-Aldrich	no
48	19	EE-C10:0	ester	FAEE	313.15	180	7.11	liquid phase	0.035	Falling Body Viscometer	99.0 [w/w]	Sigma-Aldrich	no
48	19	EE-C10:0	ester	FAEE	313.15	200	8.16	liquid phase	0.035	Falling Body Viscometer	99.0 [w/w]	Sigma-Aldrich	no
48	19	EE-C10:0	ester	FAEE	333.15	0.1013	1.16	liquid phase	0.035	Falling Body Viscometer	99.0 [w/w]	Sigma-Aldrich	yes
48	19	EE-C10:0	ester	FAEE	333.15	20	1.44	liquid phase	0.035	Falling Body Viscometer	99.0 [w/w]	Sigma-Aldrich	yes
48	19	EE-C10:0	ester	FAEE	333.15	40	1.74	liquid phase	0.035	Falling Body Viscometer	99.0 [w/w]	Sigma-Aldrich	yes
48	19	EE-C10:0	ester	FAEE	333.15	60	2.06	liquid phase	0.035	Falling Body Viscometer	99.0 [w/w]	Sigma-Aldrich	yes
48	19	EE-C10:0	ester	FAEE	333.15	80	2.42	liquid phase	0.035	Falling Body Viscometer	99.0 [w/w]	Sigma-Aldrich	yes
48	19	EE-C10:0	ester	FAEE	333.15	100	2.81	liquid phase	0.035	Falling Body Viscometer	99.0 [w/w]	Sigma-Aldrich	yes
48	19	EE-C10:0	ester	FAEE	333.15	120	3.23	liquid phase	0.035	Falling Body Viscometer	99.0 [w/w]	Sigma-Aldrich	yes
48	19	EE-C10:0	ester	FAEE	333.15	140	3.7	liquid phase	0.035	Falling Body Viscometer	99.0 [w/w]	Sigma-Aldrich	yes
48	19	EE-C10:0	ester	FAEE	333.15	160	4.22	liquid phase	0.035	Falling Body Viscometer	99.0 [w/w]	Sigma-Aldrich	no
48	19	EE-C10:0	ester	FAEE	333.15	180	4.78	liquid phase	0.035	Falling Body Viscometer	99.0 [w/w]	Sigma-Aldrich	no
48	19	EE-C10:0	ester	FAEE	333.15	200	5.41	liquid phase	0.035	Falling Body Viscometer	99.0 [w/w]	Sigma-Aldrich	no
48	19	EE-C10:0	ester	FAEE	353.15	0.1013	0.888	liquid phase	0.035	Falling Body Viscometer	99.0 [w/w]	Sigma-Aldrich	yes
48	19	EE-C10:0	ester	FAEE	353.15	20	1.1	liquid phase	0.035	Falling Body Viscometer	99.0 [w/w]	Sigma-Aldrich	no
48	19	EE-C10:0	ester	FAEE	353.15	40	1.32	liquid phase	0.035	Falling Body Viscometer	99.0 [w/w]	Sigma-Aldrich	no
48	19	EE-C10:0	ester	FAEE	353.15	60	1.56	liquid phase	0.035	Falling Body Viscometer	99.0 [w/w]	Sigma-Aldrich	no
48	19	EE-C10:0	ester	FAEE	353.15	80	1.82	liquid phase	0.035	Falling Body Viscometer	99.0 [w/w]	Sigma-Aldrich	no
48	19	EE-C10:0	ester	FAEE	353.15	100	2.1	liquid phase	0.035	Falling Body Viscometer	99.0 [w/w]	Sigma-Aldrich	no
48	19	EE-C10:0	ester	FAEE	353.15	120	2.4	liquid phase	0.035	Falling Body Viscometer	99.0 [w/w]	Sigma-Aldrich	no
48	19	EE-C10:0	ester	FAEE	353.15	140	2.73	liquid phase	0.035	Falling Body Viscometer	99.0 [w/w]	Sigma-Aldrich	no
48	19	EE-C10:0	ester	FAEE	353.15	160	3.08	liquid phase	0.035	Falling Body Viscometer	99.0 [w/w]	Sigma-Aldrich	yes
48	19	EE-C10:0	ester	FAEE	353.15	180	3.46	liquid phase	0.035	Falling Body Viscometer	99.0 [w/w]	Sigma-Aldrich	yes
48	19	EE-C10:0	ester	FAEE	353.15	200	3.88	liquid phase	0.035	Falling Body Viscometer	99.0 [w/w]	Sigma-Aldrich	yes
48	20	EE-C10:0	ester	FAEE	293.15	0.1013	2.33	liquid phase	0.04	Quartz Crystal Resonator Viscometer	99.0 [w/w]	Sigma-Aldrich	yes
48	20	EE-C10:0	ester	FAEE	293.15	10	2.59	liquid phase	0.04	Quartz Crystal Resonator Viscometer	99.0 [w/w]	Sigma-Aldrich	yes
48	20	EE-C10:0	ester	FAEE	293.15	20	2.91	liquid phase	0.04	Quartz Crystal Resonator Viscometer	99.0 [w/w]	Sigma-Aldrich	yes
48	20	EE-C10:0	ester	FAEE	293.15	30	3.22	liquid phase	0.04	Quartz Crystal Resonator Viscometer	99.0 [w/w]	Sigma-Aldrich	yes
48	20	EE-C10:0	ester	FAEE	293.15	40	3.57	liquid phase	0.04	Quartz Crystal Resonator Viscometer	99.0 [w/w]	Sigma-Aldrich	yes
48	20	EE-C10:0	ester	FAEE	293.15	50	3.95	liquid phase	0.04	Quartz Crystal Resonator Viscometer	99.0 [w/w]	Sigma-Aldrich	yes
48	20	EE-C10:0	ester	FAEE	293.15	60	4.35	liquid phase	0.04	Quartz Crystal Resonator Viscometer	99.0 [w/w]	Sigma-Aldrich	yes
48	20	EE-C10:0	ester	FAEE	293.15	70	4.8	liquid phase	0.04	Quartz Crystal Resonator Viscometer	99.0 [w/w]	Sigma-Aldrich	yes
48	20	EE-C10:0	ester	FAEE	293.15	80	5.23	liquid phase	0.04	Quartz Crystal Resonator Viscometer	99.0 [w/w]	Sigma-Aldrich	yes
48	20	EE-C10:0	ester	FAEE	293.15	90	5.74	liquid phase	0.04	Quartz Crystal Resonator Viscometer	99.0 [w/w]	Sigma-Aldrich	yes
48	20	EE-C10:0	ester	FAEE	293.15	100	6.25	liquid phase	0.04	Quartz Crystal Resonator Viscometer	99.0 [w/w]	Sigma-Aldrich	no
48	20	EE-C10:0	ester	FAEE	293.15	120	7.46	liquid phase	0.04	Quartz Crystal Resonator Viscometer	99.0 [w/w]	Sigma-Aldrich	no
48	20	EE-C10:0	ester	FAEE	293.15	140	8.83	liquid phase	0.04	Quartz Crystal Resonator Viscometer	99.0 [w/w]	Sigma-Aldrich	no
48	20	EE-C10:0	ester	FAEE	293.15	160	10.7	liquid phase	0.04	Quartz Crystal Resonator Viscometer	99.0 [w/w]	Sigma-Aldrich	no
48	20	EE-C10:0	ester	FAEE	293.15	180	12.4	liquid phase	0.04	Quartz Crystal Resonator Viscometer	99.0 [w/w]	Sigma-Aldrich	no
48	20	EE-C10:0	ester	FAEE	293.15	200	14.5	liquid phase	0.04	Quartz Crystal Resonator Viscometer	99.0 [w/w]	Sigma-Aldrich	no
48	20	EE-C10:0	ester	FAEE	313.15	0.1013	1.59	liquid phase	0.04	Quartz Crystal Resonator Viscometer	99.0 [w/w]	Sigma-Aldrich	yes
48	20	EE-C10:0	ester	FAEE	313.15	10	1.77	liquid phase	0.04	Quartz Crystal Resonator Viscometer	99.0 [w/w]	Sigma-Aldrich	yes
48	20	EE-C10:0	ester	FAEE	313.15	20	1.97	liquid phase	0.04	Quartz Crystal Resonator Viscometer	99.0 [w/w]	Sigma-Aldrich	yes
48	20	EE-C10:0	ester	FAEE	313.15	30	2.18	liquid phase	0.04	Quartz Crystal Resonator Viscometer	99.0 [w/w]	Sigma-Aldrich	yes
48	20	EE-C10:0	ester	FAEE	313.15	40	2.39	liquid phase	0.04	Quartz Crystal Resonator Viscometer	99.0 [w/w]	Sigma-Aldrich	yes
48	20	EE-C10:0	ester	FAEE	313.15	50	2.62	liquid phase	0.04	Quartz Crystal Resonator Viscometer	99.0 [w/w]	Sigma-Aldrich	yes
48	20	EE-C10:0	ester	FAEE	313.15	60	2.86	liquid phase	0.04	Quartz Crystal Resonator Viscometer	99.0 [w/w]	Sigma-Aldrich	yes
48	20	EE-C10:0	ester	FAEE	313.15	70	3.14	liquid phase	0.04	Quartz Crystal Resonator Viscometer	99.0 [w/w]	Sigma-Aldrich	yes
48	20	EE-C10:0	ester	FAEE	313.15	80	3.44	liquid phase	0.04	Quartz Crystal Resonator Viscometer	99.0 [w/w]	Sigma-Aldrich	yes
48	20	EE-C10:0	ester	FAEE	313.15	90	3.72	liquid phase	0.04	Quartz Crystal Resonator Viscometer	99.0 [w/w]	Sigma-Aldrich	yes
48	20	EE-C10:0	ester	FAEE	313.15	100	4.04	liquid phase	0.04	Quartz Crystal Resonator Viscometer	99.0 [w/w]	Sigma-Aldrich	yes
48	20	EE-C10:0	ester	FAEE	313.15	120	4.69	liquid phase	0.04	Quartz Crystal Resonator Viscometer	99.0 [w/w]	Sigma-Aldrich	no
48	20	EE-C10:0	ester	FAEE	313.15	140	5.52	liquid phase	0.04	Quartz Crystal Resonator Viscometer	99.0 [w/w]	Sigma-Aldrich	no
48	20	EE-C10:0	ester	FAEE	313.15	160	6.27	liquid phase	0.04	Quartz Crystal Resonator Viscometer	99.0 [w/w]	Sigma-Aldrich	no
48	20	EE-C10:0	ester	FAEE	313.15	180	7.31	liquid phase	0.04	Quartz Crystal Resonator Viscometer	99.0 [w/w]	Sigma-Aldrich	no
48	20	EE-C10:0	ester	FAEE	313.15	200	8.36	liquid phase	0.04	Quartz Crystal Resonator Viscometer	99.0 [w/w]	Sigma-Aldrich	no
48	20	EE-C10:0	ester	FAEE	333.15	0.1013	1.16	liquid phase	0.04	Quartz Crystal Resonator Viscometer	99.0 [w/w]	Sigma-Aldrich	yes
48	20	EE-C10:0	ester	FAEE	333.15	10	1.28	liquid phase	0.04	Quartz Crystal Resonator Viscometer	99.0 [w/w]	Sigma-Aldrich	yes
48	20	EE-C10:0	ester	FAEE	333.15	20	1.43	liquid phase	0.04	Quartz Crystal Resonator Viscometer	99.0 [w/w]	Sigma-Aldrich	yes
48	20	EE-C10:0	ester	FAEE	333.15	30	1.59	liquid phase	0.04	Quartz Crystal Resonator Viscometer	99.0 [w/w]	Sigma-Aldrich	yes
48	20	EE-C10:0	ester	FAEE	333.15	40	1.74	liquid phase	0.04	Quartz Crystal Resonator Viscometer	99.0 [w/w]	Sigma-Aldrich	yes
48	20	EE-C10:0	ester	FAEE	333.15	50	1.87	liquid phase	0.04	Quartz Crystal Resonator Viscometer	99.0 [w/w]	Sigma-Aldrich	yes
48	20	EE-C10:0	ester	FAEE	333.15	60	2.07	liquid phase	0.04	Quartz Crystal Resonator Viscometer	99.0 [w/w]	Sigma-Aldrich	yes
48	20	EE-C10:0	ester	FAEE	333.15	70	2.2	liquid phase	0.04	Quartz Crystal Resonator Viscometer	99.0 [w/w]	Sigma-Aldrich	yes
48	20	EE-C10:0	ester	FAEE	333.15	80	2.37	liquid phase	0.04	Quartz Crystal Resonator Viscometer	99.0 [w/w]	Sigma-Aldrich	yes
48	20	EE-C10:0	ester	FAEE	333.15	90	2.59	liquid phase	0.04	Quartz Crystal Resonator Viscometer	99.0 [w/w]	Sigma-Aldrich	yes
48	20	EE-C10:0	ester	FAEE	333.15	100	2.82	liquid phase	0.04	Quartz Crystal Resonator Viscometer	99.0 [w/w]	Sigma-Aldrich	yes
48	20	EE-C10:0	ester	FAEE	333.15	120	3.27	liquid phase	0.04	Quartz Crystal Resonator Viscometer	99.0 [w/w]	Sigma-Aldrich	yes
48	20	EE-C10:0	ester	FAEE	333.15	140	3.72	liquid phase	0.04	Quartz Crystal Resonator Viscometer	99.0 [w/w]	Sigma-Aldrich	yes
48	20	EE-C10:0	ester	FAEE	333.15	160	4.25	liquid phase	0.04	Quartz Crystal Resonator Viscometer	99.0 [w/w]	Sigma-Aldrich	no
48	20	EE-C10:0	ester	FAEE	333.15	180	4.7	liquid phase	0.04	Quartz Crystal Resonator Viscometer	99.0 [w/w]	Sigma-Aldrich	no
48	20	EE-C10:0	ester	FAEE	333.15	200	5.36	liquid phase	0.04	Quartz Crystal Resonator Viscometer	99.0 [w/w]	Sigma-Aldrich	no
48	20	EE-C10:0	ester	FAEE	353.15	0.1013	0.893	liquid phase	0.04	Quartz Crystal Resonator Viscometer	99.0 [w/w]	Sigma-Aldrich	yes
48	20	EE-C10:0	ester	FAEE	353.15	10	1	liquid phase	0.04	Quartz Crystal Resonator Viscometer	99.0 [w/w]	Sigma-Aldrich	yes
48	20	EE-C10:0	ester	FAEE	353.15	20	1.1	liquid phase	0.04	Quartz Crystal Resonator Viscometer	99.0 [w/w]	Sigma-Aldrich	no
48	20	EE-C10:0	ester	FAEE	353.15	30	1.21	liquid phase	0.04	Quartz Crystal Resonator Viscometer	99.0 [w/w]	Sigma-Aldrich	no
48	20	EE-C10:0	ester	FAEE	353.15	40	1.32	liquid phase	0.04	Quartz Crystal Resonator Viscometer	99.0 [w/w]	Sigma-Aldrich	no
48	20	EE-C10:0	ester	FAEE	353.15	50	1.45	liquid phase	0.04	Quartz Crystal Resonator Viscometer	99.0 [w/w]	Sigma-Aldrich	no
48	20	EE-C10:0	ester	FAEE	353.15	60	1.58	liquid phase	0.04	Quartz Crystal Resonator Viscometer	99.0 [w/w]	Sigma-Aldrich	no
48	20	EE-C10:0	ester	FAEE	353.15	70	1.72	liquid phase	0.04	Quartz Crystal Resonator Viscometer	99.0 [w/w]	Sigma-Aldrich	no
48	20	EE-C10:0	ester	FAEE	353.15	80	1.84	liquid phase	0.04	Quartz Crystal Resonator Viscometer	99.0 [w/w]	Sigma-Aldrich	no
48	20	EE-C10:0	ester	FAEE	353.15	90	1.98	liquid phase	0.04	Quartz Crystal Resonator Viscometer	99.0 [w/w]	Sigma-Aldrich	no
48	20	EE-C10:0	ester	FAEE	353.15	100	2.13	liquid phase	0.04	Quartz Crystal Resonator Viscometer	99.0 [w/w]	Sigma-Aldrich	no
48	20	EE-C10:0	ester	FAEE	353.15	120	2.42	liquid phase	0.04	Quartz Crystal Resonator Viscometer	99.0 [w/w]	Sigma-Aldrich	no
48	20	EE-C10:0	ester	FAEE	353.15	140	2.74	liquid phase	0.04	Quartz Crystal Resonator Viscometer	99.0 [w/w]	Sigma-Aldrich	no
48	20	EE-C10:0	ester	FAEE	353.15	160	3.14	liquid phase	0.04	Quartz Crystal Resonator Viscometer	99.0 [w/w]	Sigma-Aldrich	no
48	20	EE-C10:0	ester	FAEE	353.15	180	3.53	liquid phase	0.04	Quartz Crystal Resonator Viscometer	99.0 [w/w]	Sigma-Aldrich	yes
48	20	EE-C10:0	ester	FAEE	353.15	200	3.98	liquid phase	0.04	Quartz Crystal Resonator Viscometer	99.0 [w/w]	Sigma-Aldrich	yes
8	6	ME-C11:0	ester	FAME	293.14	0.1	2.58625	liquid phase	0.01	Ostwald viscometer	99.7 [w/w]	synthetized	yes
8	6	ME-C11:0	ester	FAME	313.13	0.1	1.72624	liquid phase	0.01	Ostwald viscometer	99.7 [w/w]	synthetized	yes
8	6	ME-C11:0	ester	FAME	343.12	0.1	1.07932	liquid phase	0.01	Ostwald viscometer	99.7 [w/w]	synthetized	yes
9	13	ME-C12:0	ester	FAME	293.14	0.1	3.07762	liquid phase	not reported	capillary method	not reported	not reported	yes
9	13	ME-C12:0	ester	FAME	310.93	0.1	2.12677	liquid phase	not reported	capillary method	not reported	not reported	yes
9	13	ME-C12:0	ester	FAME	333.12	0.1	1.4508	liquid phase	not reported	capillary method	not reported	not reported	yes
9	13	ME-C12:0	ester	FAME	372.02	0.1	0.865468	liquid phase	not reported	capillary method	not reported	not reported	yes
9	5	ME-C12:0	ester	FAME	348.12	0.1	1.131	liquid phase	not reported	Ostwald -Cannon-Fenske	99.0 [w/w]	synthetized	yes
9	6	ME-C12:0	ester	FAME	293.14	0.1	3.12978	liquid phase	0.01	Ostwald viscometer	99.7 [w/w]	synthetized	yes
9	6	ME-C12:0	ester	FAME	313.13	0.1	2.03112	liquid phase	0.01	Ostwald viscometer	99.7 [w/w]	synthetized	yes
9	6	ME-C12:0	ester	FAME	343.12	0.1	1.24473	liquid phase	0.01	Ostwald viscometer	99.7 [w/w]	synthetized	yes
9	14	ME-C12:0	ester	FAME	283.1	0.1	4.0821	liquid phase	not reported	Ubbelohde viscometer	99.0 [w/w]	99.0 [w/w]	yes
9	14	ME-C12:0	ester	FAME	288.15	0.1	3.574	liquid phase	not reported	Ubbelohde viscometer	99.0 [w/w]	99.0 [w/w]	yes
9	14	ME-C12:0	ester	FAME	293.15	0.1	3.1519	liquid phase	not reported	Ubbelohde viscometer	99.0 [w/w]	99.0 [w/w]	yes
9	14	ME-C12:0	ester	FAME	298.15	0.1	2.7895	liquid phase	not reported	Ubbelohde viscometer	99.0 [w/w]	99.0 [w/w]	yes
9	14	ME-C12:0	ester	FAME	303.15	0.1	2.4907	liquid phase	not reported	Ubbelohde viscometer	99.0 [w/w]	99.0 [w/w]	yes
9	14	ME-C12:0	ester	FAME	308.15	0.1	2.2437	liquid phase	not reported	Ubbelohde viscometer	99.0 [w/w]	99.0 [w/w]	yes
9	14	ME-C12:0	ester	FAME	313.15	0.1	2.0346	liquid phase	not reported	Ubbelohde viscometer	99.0 [w/w]	99.0 [w/w]	yes
9	14	ME-C12:0	ester	FAME	318.15	0.1	1.8624	liquid phase	not reported	Ubbelohde viscometer	99.0 [w/w]	99.0 [w/w]	yes
9	14	ME-C12:0	ester	FAME	323.15	0.1	1.7023	liquid phase	not reported	Ubbelohde viscometer	99.0 [w/w]	99.0 [w/w]	yes
9	14	ME-C12:0	ester	FAME	328.15	0.1	1.564	liquid phase	not reported	Ubbelohde viscometer	99.0 [w/w]	99.0 [w/w]	yes
9	14	ME-C12:0	ester	FAME	333.15	0.1	1.4438	liquid phase	not reported	Ubbelohde viscometer	99.0 [w/w]	99.0 [w/w]	yes
9	14	ME-C12:0	ester	FAME	338.15	0.1	1.338	liquid phase	not reported	Ubbelohde viscometer	99.0 [w/w]	99.0 [w/w]	yes
9	14	ME-C12:0	ester	FAME	343.15	0.1	1.2455	liquid phase	not reported	Ubbelohde viscometer	99.0 [w/w]	99.0 [w/w]	yes
9	14	ME-C12:0	ester	FAME	348.15	0.1	1.1581	liquid phase	not reported	Ubbelohde viscometer	99.0 [w/w]	99.0 [w/w]	yes
9	14	ME-C12:0	ester	FAME	353.15	0.1	1.0827	liquid phase	not reported	Ubbelohde viscometer	99.0 [w/w]	99.0 [w/w]	yes
9	17	ME-C12:0	ester	FAME	313.15	0.1	2.07375	liquid phase	not reported	Cannon-Fenske viscometers	99.0 [w/w]	Nu-Chek Prep	yes
9	21	ME-C12:0	ester	FAME	293.15	0.1	3.096	liquid phase	0.033	automatic viscosimeter AMV 200 (Anton Paar)	99.29 [w/w]	Sigma (St. Louis, MO)	yes
9	21	ME-C12:0	ester	FAME	303.15	0.1	2.475	liquid phase	0.033	automatic viscosimeter AMV 200 (Anton Paar)	99.29 [w/w]	Sigma (St. Louis, MO)	yes
9	21	ME-C12:0	ester	FAME	313.15	0.1	2.044	liquid phase	0.033	automatic viscosimeter AMV 200 (Anton Paar)	99.29 [w/w]	Sigma (St. Louis, MO)	yes
9	21	ME-C12:0	ester	FAME	323.15	0.1	1.643	liquid phase	0.033	automatic viscosimeter AMV 200 (Anton Paar)	99.29 [w/w]	Sigma (St. Louis, MO)	yes
9	21	ME-C12:0	ester	FAME	333.15	0.1	1.383	liquid phase	0.033	automatic viscosimeter AMV 200 (Anton Paar)	99.29 [w/w]	Sigma (St. Louis, MO)	yes
9	21	ME-C12:0	ester	FAME	343.15	0.1	1.173	liquid phase	0.033	automatic viscosimeter AMV 200 (Anton Paar)	99.29 [w/w]	Sigma (St. Louis, MO)	yes
9	18	ME-C12:0	ester	FAME	278.1	0.1	4.80459	liquid phase	not reported	Cannon-Fenske viscometers	99.0 [w/w]	Nu-Chek Prep	yes
9	18	ME-C12:0	ester	FAME	283.1	0.1	4.20325	liquid phase	not reported	Cannon-Fenske viscometers	99.0 [w/w]	Nu-Chek Prep	yes
9	18	ME-C12:0	ester	FAME	288.15	0.1	3.55478	liquid phase	not reported	Cannon-Fenske viscometers	99.0 [w/w]	Nu-Chek Prep	yes
9	18	ME-C12:0	ester	FAME	293.15	0.1	3.15583	liquid phase	not reported	Cannon-Fenske viscometers	99.0 [w/w]	Nu-Chek Prep	yes
9	18	ME-C12:0	ester	FAME	298.15	0.1	2.84702	liquid phase	not reported	Cannon-Fenske viscometers	99.0 [w/w]	Nu-Chek Prep	yes
9	18	ME-C12:0	ester	FAME	303.15	0.1	2.541	liquid phase	not reported	Cannon-Fenske viscometers	99.0 [w/w]	Nu-Chek Prep	yes
9	18	ME-C12:0	ester	FAME	308.15	0.1	2.30632	liquid phase	not reported	Cannon-Fenske viscometers	99.0 [w/w]	Nu-Chek Prep	yes
9	18	ME-C12:0	ester	FAME	313.15	0.1	2.05668	liquid phase	not reported	Cannon-Fenske viscometers	99.0 [w/w]	Nu-Chek Prep	yes
9	16	ME-C12:0	ester	FAME	283.15	0.1	4.0678	liquid phase	0.015	SVM 3000 Anton Paar rotational Stabinger viscometer-densimeter	98.0 [w/w]	Sigma	yes
9	16	ME-C12:0	ester	FAME	288.15	0.1	3.5771	liquid phase	0.015	SVM 3000 Anton Paar rotational Stabinger viscometer-densimeter	98.0 [w/w]	Sigma	yes
9	16	ME-C12:0	ester	FAME	293.15	0.1	3.1668	liquid phase	0.015	SVM 3000 Anton Paar rotational Stabinger viscometer-densimeter	98.0 [w/w]	Sigma	yes
9	16	ME-C12:0	ester	FAME	298.15	0.1	2.8237	liquid phase	0.015	SVM 3000 Anton Paar rotational Stabinger viscometer-densimeter	98.0 [w/w]	Sigma	yes
9	16	ME-C12:0	ester	FAME	303.15	0.1	2.5356	liquid phase	0.015	SVM 3000 Anton Paar rotational Stabinger viscometer-densimeter	98.0 [w/w]	Sigma	yes
9	16	ME-C12:0	ester	FAME	308.15	0.1	2.2893	liquid phase	0.015	SVM 3000 Anton Paar rotational Stabinger viscometer-densimeter	98.0 [w/w]	Sigma	yes
9	16	ME-C12:0	ester	FAME	313.15	0.1	2.0776	liquid phase	0.015	SVM 3000 Anton Paar rotational Stabinger viscometer-densimeter	98.0 [w/w]	Sigma	yes
9	16	ME-C12:0	ester	FAME	318.15	0.1	1.8944	liquid phase	0.015	SVM 3000 Anton Paar rotational Stabinger viscometer-densimeter	98.0 [w/w]	Sigma	yes
9	16	ME-C12:0	ester	FAME	323.15	0.1	1.7347	liquid phase	0.015	SVM 3000 Anton Paar rotational Stabinger viscometer-densimeter	98.0 [w/w]	Sigma	yes
9	16	ME-C12:0	ester	FAME	328.15	0.1	1.5948	liquid phase	0.015	SVM 3000 Anton Paar rotational Stabinger viscometer-densimeter	98.0 [w/w]	Sigma	yes
9	16	ME-C12:0	ester	FAME	333.15	0.1	1.4714	liquid phase	0.015	SVM 3000 Anton Paar rotational Stabinger viscometer-densimeter	98.0 [w/w]	Sigma	yes
9	16	ME-C12:0	ester	FAME	338.15	0.1	1.3621	liquid phase	0.015	SVM 3000 Anton Paar rotational Stabinger viscometer-densimeter	98.0 [w/w]	Sigma	yes
9	16	ME-C12:0	ester	FAME	343.15	0.1	1.2651	liquid phase	0.015	SVM 3000 Anton Paar rotational Stabinger viscometer-densimeter	98.0 [w/w]	Sigma	yes
9	16	ME-C12:0	ester	FAME	348.15	0.1	1.1781	liquid phase	0.015	SVM 3000 Anton Paar rotational Stabinger viscometer-densimeter	98.0 [w/w]	Sigma	yes
9	16	ME-C12:0	ester	FAME	353.15	0.1	1.1002	liquid phase	0.015	SVM 3000 Anton Paar rotational Stabinger viscometer-densimeter	98.0 [w/w]	Sigma	yes
10	6	ME-C13:0	ester	FAME	293.14	0.1	3.74058	liquid phase	0.01	Ostwald viscometer	99.5 [w/w]	synthetized	yes
10	6	ME-C13:0	ester	FAME	313.13	0.1	2.36966	liquid phase	0.01	Ostwald viscometer	99.5 [w/w]	synthetized	yes
10	6	ME-C13:0	ester	FAME	343.12	0.1	1.42616	liquid phase	0.01	Ostwald viscometer	99.5 [w/w]	synthetized	yes
11	13	ME-C14:0	ester	FAME	293.14	0.1	4.50877	liquid phase	not reported	capillary method	not reported	not reported	yes
11	13	ME-C14:0	ester	FAME	310.93	0.1	2.94976	liquid phase	not reported	capillary method	not reported	not reported	yes
11	13	ME-C14:0	ester	FAME	333.12	0.1	1.94307	liquid phase	not reported	capillary method	not reported	not reported	yes
11	13	ME-C14:0	ester	FAME	372.02	0.1	1.0957	liquid phase	not reported	capillary method	not reported	not reported	yes
11	5	ME-C14:0	ester	FAME	348.12	0.1	1.528	liquid phase	not reported	Ostwald -Cannon-Fenske	99.0 [w/w]	synthetized	yes
11	6	ME-C14:0	ester	FAME	293.14	0.1	4.42988	liquid phase	0.01	Ostwald viscometer	99.7 [w/w]	synthetized	yes
11	6	ME-C14:0	ester	FAME	313.13	0.1	2.75146	liquid phase	0.01	Ostwald viscometer	99.7 [w/w]	synthetized	yes
11	6	ME-C14:0	ester	FAME	343.12	0.1	1.61584	liquid phase	0.01	Ostwald viscometer	99.7 [w/w]	synthetized	yes
11	23	ME-C14:0	ester	FAME	303.15	0.1013	3.51	liquid phase	0.02	Quartz Crystal Resonator Viscometer	99.0 [mol/mol]	Sigma-Aldrich	yes
11	23	ME-C14:0	ester	FAME	303.15	10	3.95	liquid phase	0.02	Quartz Crystal Resonator Viscometer	99.0 [mol/mol]	Sigma-Aldrich	yes
11	23	ME-C14:0	ester	FAME	303.15	20	4.45	liquid phase	0.02	Quartz Crystal Resonator Viscometer	99.0 [mol/mol]	Sigma-Aldrich	yes
11	23	ME-C14:0	ester	FAME	303.15	30	4.95	liquid phase	0.02	Quartz Crystal Resonator Viscometer	99.0 [mol/mol]	Sigma-Aldrich	yes
11	23	ME-C14:0	ester	FAME	303.15	40	5.53	liquid phase	0.02	Quartz Crystal Resonator Viscometer	99.0 [mol/mol]	Sigma-Aldrich	yes
11	23	ME-C14:0	ester	FAME	303.15	50	6.11	liquid phase	0.02	Quartz Crystal Resonator Viscometer	99.0 [mol/mol]	Sigma-Aldrich	yes
11	23	ME-C14:0	ester	FAME	303.15	60	6.79	liquid phase	0.02	Quartz Crystal Resonator Viscometer	99.0 [mol/mol]	Sigma-Aldrich	no
11	23	ME-C14:0	ester	FAME	313.15	0.1013	2.8	liquid phase	0.02	Quartz Crystal Resonator Viscometer	99.0 [mol/mol]	Sigma-Aldrich	yes
11	23	ME-C14:0	ester	FAME	313.15	10	3.15	liquid phase	0.02	Quartz Crystal Resonator Viscometer	99.0 [mol/mol]	Sigma-Aldrich	yes
11	23	ME-C14:0	ester	FAME	313.15	20	3.5	liquid phase	0.02	Quartz Crystal Resonator Viscometer	99.0 [mol/mol]	Sigma-Aldrich	yes
11	23	ME-C14:0	ester	FAME	313.15	30	3.91	liquid phase	0.02	Quartz Crystal Resonator Viscometer	99.0 [mol/mol]	Sigma-Aldrich	yes
11	23	ME-C14:0	ester	FAME	313.15	40	4.33	liquid phase	0.02	Quartz Crystal Resonator Viscometer	99.0 [mol/mol]	Sigma-Aldrich	yes
11	23	ME-C14:0	ester	FAME	313.15	50	4.79	liquid phase	0.02	Quartz Crystal Resonator Viscometer	99.0 [mol/mol]	Sigma-Aldrich	yes
11	23	ME-C14:0	ester	FAME	313.15	60	5.26	liquid phase	0.02	Quartz Crystal Resonator Viscometer	99.0 [mol/mol]	Sigma-Aldrich	yes
11	23	ME-C14:0	ester	FAME	313.15	70	5.74	liquid phase	0.02	Quartz Crystal Resonator Viscometer	99.0 [mol/mol]	Sigma-Aldrich	no
11	23	ME-C14:0	ester	FAME	313.15	80	6.29	liquid phase	0.02	Quartz Crystal Resonator Viscometer	99.0 [mol/mol]	Sigma-Aldrich	no
11	23	ME-C14:0	ester	FAME	333.15	0.1013	1.91	liquid phase	0.02	Quartz Crystal Resonator Viscometer	99.0 [mol/mol]	Sigma-Aldrich	yes
11	23	ME-C14:0	ester	FAME	333.15	10	2.14	liquid phase	0.02	Quartz Crystal Resonator Viscometer	99.0 [mol/mol]	Sigma-Aldrich	yes
11	23	ME-C14:0	ester	FAME	333.15	20	2.37	liquid phase	0.02	Quartz Crystal Resonator Viscometer	99.0 [mol/mol]	Sigma-Aldrich	yes
11	23	ME-C14:0	ester	FAME	333.15	30	2.61	liquid phase	0.02	Quartz Crystal Resonator Viscometer	99.0 [mol/mol]	Sigma-Aldrich	yes
11	23	ME-C14:0	ester	FAME	333.15	40	2.88	liquid phase	0.02	Quartz Crystal Resonator Viscometer	99.0 [mol/mol]	Sigma-Aldrich	yes
11	23	ME-C14:0	ester	FAME	333.15	50	3.16	liquid phase	0.02	Quartz Crystal Resonator Viscometer	99.0 [mol/mol]	Sigma-Aldrich	yes
11	23	ME-C14:0	ester	FAME	333.15	60	3.46	liquid phase	0.02	Quartz Crystal Resonator Viscometer	99.0 [mol/mol]	Sigma-Aldrich	yes
11	23	ME-C14:0	ester	FAME	333.15	70	3.76	liquid phase	0.02	Quartz Crystal Resonator Viscometer	99.0 [mol/mol]	Sigma-Aldrich	yes
11	23	ME-C14:0	ester	FAME	333.15	80	4.08	liquid phase	0.02	Quartz Crystal Resonator Viscometer	99.0 [mol/mol]	Sigma-Aldrich	yes
11	23	ME-C14:0	ester	FAME	333.15	90	4.46	liquid phase	0.02	Quartz Crystal Resonator Viscometer	99.0 [mol/mol]	Sigma-Aldrich	yes
11	23	ME-C14:0	ester	FAME	333.15	100	4.81	liquid phase	0.02	Quartz Crystal Resonator Viscometer	99.0 [mol/mol]	Sigma-Aldrich	no
11	23	ME-C14:0	ester	FAME	353.15	0.1013	1.4	liquid phase	0.02	Quartz Crystal Resonator Viscometer	99.0 [mol/mol]	Sigma-Aldrich	yes
11	23	ME-C14:0	ester	FAME	353.15	10	1.57	liquid phase	0.02	Quartz Crystal Resonator Viscometer	99.0 [mol/mol]	Sigma-Aldrich	yes
11	23	ME-C14:0	ester	FAME	353.15	20	1.74	liquid phase	0.02	Quartz Crystal Resonator Viscometer	99.0 [mol/mol]	Sigma-Aldrich	yes
11	23	ME-C14:0	ester	FAME	353.15	30	1.92	liquid phase	0.02	Quartz Crystal Resonator Viscometer	99.0 [mol/mol]	Sigma-Aldrich	no
11	23	ME-C14:0	ester	FAME	353.15	40	2.11	liquid phase	0.02	Quartz Crystal Resonator Viscometer	99.0 [mol/mol]	Sigma-Aldrich	no
11	23	ME-C14:0	ester	FAME	353.15	50	2.29	liquid phase	0.02	Quartz Crystal Resonator Viscometer	99.0 [mol/mol]	Sigma-Aldrich	no
11	23	ME-C14:0	ester	FAME	353.15	60	2.5	liquid phase	0.02	Quartz Crystal Resonator Viscometer	99.0 [mol/mol]	Sigma-Aldrich	no
11	23	ME-C14:0	ester	FAME	353.15	70	2.71	liquid phase	0.02	Quartz Crystal Resonator Viscometer	99.0 [mol/mol]	Sigma-Aldrich	yes
11	23	ME-C14:0	ester	FAME	353.15	80	2.92	liquid phase	0.02	Quartz Crystal Resonator Viscometer	99.0 [mol/mol]	Sigma-Aldrich	yes
11	23	ME-C14:0	ester	FAME	353.15	90	3.14	liquid phase	0.02	Quartz Crystal Resonator Viscometer	99.0 [mol/mol]	Sigma-Aldrich	yes
11	23	ME-C14:0	ester	FAME	353.15	100	3.4	liquid phase	0.02	Quartz Crystal Resonator Viscometer	99.0 [mol/mol]	Sigma-Aldrich	yes
52	23	EE-C14:0	ester	FAEE	293.15	0.1013	4.73	liquid phase	0.02	Quartz Crystal Resonator Viscometer	99.0 [mol/mol]	Sigma-Aldrich	yes
52	23	EE-C14:0	ester	FAEE	293.15	10	5.36	liquid phase	0.02	Quartz Crystal Resonator Viscometer	99.0 [mol/mol]	Sigma-Aldrich	yes
52	23	EE-C14:0	ester	FAEE	293.15	20	6.08	liquid phase	0.02	Quartz Crystal Resonator Viscometer	99.0 [mol/mol]	Sigma-Aldrich	yes
52	23	EE-C14:0	ester	FAEE	293.15	30	6.83	liquid phase	0.02	Quartz Crystal Resonator Viscometer	99.0 [mol/mol]	Sigma-Aldrich	yes
52	23	EE-C14:0	ester	FAEE	293.15	40	7.68	liquid phase	0.02	Quartz Crystal Resonator Viscometer	99.0 [mol/mol]	Sigma-Aldrich	yes
52	23	EE-C14:0	ester	FAEE	313.15	0.1013	2.96	liquid phase	0.02	Quartz Crystal Resonator Viscometer	99.0 [mol/mol]	Sigma-Aldrich	yes
52	23	EE-C14:0	ester	FAEE	313.15	10	3.34	liquid phase	0.02	Quartz Crystal Resonator Viscometer	99.0 [mol/mol]	Sigma-Aldrich	yes
52	23	EE-C14:0	ester	FAEE	313.15	20	3.71	liquid phase	0.02	Quartz Crystal Resonator Viscometer	99.0 [mol/mol]	Sigma-Aldrich	yes
52	23	EE-C14:0	ester	FAEE	313.15	30	4.15	liquid phase	0.02	Quartz Crystal Resonator Viscometer	99.0 [mol/mol]	Sigma-Aldrich	yes
52	23	EE-C14:0	ester	FAEE	313.15	40	4.63	liquid phase	0.02	Quartz Crystal Resonator Viscometer	99.0 [mol/mol]	Sigma-Aldrich	yes
52	23	EE-C14:0	ester	FAEE	313.15	50	5.1	liquid phase	0.02	Quartz Crystal Resonator Viscometer	99.0 [mol/mol]	Sigma-Aldrich	yes
52	23	EE-C14:0	ester	FAEE	313.15	60	5.67	liquid phase	0.02	Quartz Crystal Resonator Viscometer	99.0 [mol/mol]	Sigma-Aldrich	yes
52	23	EE-C14:0	ester	FAEE	313.15	70	6.22	liquid phase	0.02	Quartz Crystal Resonator Viscometer	99.0 [mol/mol]	Sigma-Aldrich	no
52	23	EE-C14:0	ester	FAEE	313.15	80	6.89	liquid phase	0.02	Quartz Crystal Resonator Viscometer	99.0 [mol/mol]	Sigma-Aldrich	no
52	23	EE-C14:0	ester	FAEE	313.15	90	7.56	liquid phase	0.02	Quartz Crystal Resonator Viscometer	99.0 [mol/mol]	Sigma-Aldrich	no
52	23	EE-C14:0	ester	FAEE	313.15	100	8.14	liquid phase	0.02	Quartz Crystal Resonator Viscometer	99.0 [mol/mol]	Sigma-Aldrich	no
52	23	EE-C14:0	ester	FAEE	333.15	0.1013	2.03	liquid phase	0.02	Quartz Crystal Resonator Viscometer	99.0 [mol/mol]	Sigma-Aldrich	yes
52	23	EE-C14:0	ester	FAEE	333.15	10	2.3	liquid phase	0.02	Quartz Crystal Resonator Viscometer	99.0 [mol/mol]	Sigma-Aldrich	yes
52	23	EE-C14:0	ester	FAEE	333.15	20	2.54	liquid phase	0.02	Quartz Crystal Resonator Viscometer	99.0 [mol/mol]	Sigma-Aldrich	yes
52	23	EE-C14:0	ester	FAEE	333.15	30	2.82	liquid phase	0.02	Quartz Crystal Resonator Viscometer	99.0 [mol/mol]	Sigma-Aldrich	yes
52	23	EE-C14:0	ester	FAEE	333.15	40	3.13	liquid phase	0.02	Quartz Crystal Resonator Viscometer	99.0 [mol/mol]	Sigma-Aldrich	yes
52	23	EE-C14:0	ester	FAEE	333.15	50	3.44	liquid phase	0.02	Quartz Crystal Resonator Viscometer	99.0 [mol/mol]	Sigma-Aldrich	yes
52	23	EE-C14:0	ester	FAEE	333.15	60	3.76	liquid phase	0.02	Quartz Crystal Resonator Viscometer	99.0 [mol/mol]	Sigma-Aldrich	yes
52	23	EE-C14:0	ester	FAEE	333.15	70	4.08	liquid phase	0.02	Quartz Crystal Resonator Viscometer	99.0 [mol/mol]	Sigma-Aldrich	yes
52	23	EE-C14:0	ester	FAEE	333.15	80	4.48	liquid phase	0.02	Quartz Crystal Resonator Viscometer	99.0 [mol/mol]	Sigma-Aldrich	yes
52	23	EE-C14:0	ester	FAEE	333.15	90	4.86	liquid phase	0.02	Quartz Crystal Resonator Viscometer	99.0 [mol/mol]	Sigma-Aldrich	yes
52	23	EE-C14:0	ester	FAEE	333.15	100	5.25	liquid phase	0.02	Quartz Crystal Resonator Viscometer	99.0 [mol/mol]	Sigma-Aldrich	no
52	23	EE-C14:0	ester	FAEE	353.15	0.1013	1.48	liquid phase	0.02	Quartz Crystal Resonator Viscometer	99.0 [mol/mol]	Sigma-Aldrich	yes
52	23	EE-C14:0	ester	FAEE	353.15	10	1.65	liquid phase	0.02	Quartz Crystal Resonator Viscometer	99.0 [mol/mol]	Sigma-Aldrich	yes
52	23	EE-C14:0	ester	FAEE	353.15	20	1.84	liquid phase	0.02	Quartz Crystal Resonator Viscometer	99.0 [mol/mol]	Sigma-Aldrich	yes
52	23	EE-C14:0	ester	FAEE	353.15	30	2.03	liquid phase	0.02	Quartz Crystal Resonator Viscometer	99.0 [mol/mol]	Sigma-Aldrich	yes
52	23	EE-C14:0	ester	FAEE	353.15	40	2.24	liquid phase	0.02	Quartz Crystal Resonator Viscometer	99.0 [mol/mol]	Sigma-Aldrich	yes
52	23	EE-C14:0	ester	FAEE	353.15	50	2.44	liquid phase	0.02	Quartz Crystal Resonator Viscometer	99.0 [mol/mol]	Sigma-Aldrich	yes
52	23	EE-C14:0	ester	FAEE	353.15	60	2.66	liquid phase	0.02	Quartz Crystal Resonator Viscometer	99.0 [mol/mol]	Sigma-Aldrich	yes
52	23	EE-C14:0	ester	FAEE	353.15	70	2.91	liquid phase	0.02	Quartz Crystal Resonator Viscometer	99.0 [mol/mol]	Sigma-Aldrich	yes
52	23	EE-C14:0	ester	FAEE	353.15	80	3.14	liquid phase	0.02	Quartz Crystal Resonator Viscometer	99.0 [mol/mol]	Sigma-Aldrich	yes
52	23	EE-C14:0	ester	FAEE	353.15	90	3.41	liquid phase	0.02	Quartz Crystal Resonator Viscometer	99.0 [mol/mol]	Sigma-Aldrich	yes
52	23	EE-C14:0	ester	FAEE	353.15	100	3.66	liquid phase	0.02	Quartz Crystal Resonator Viscometer	99.0 [mol/mol]	Sigma-Aldrich	yes
11	22	ME-C14:0	ester	FAME	303.15	0.1013	3.51	liquid phase	0.02	Falling Body Viscometer	99.0 [mol/mol]	Sigma-Aldrich	yes
11	22	ME-C14:0	ester	FAME	303.15	20	4.43	liquid phase	0.02	Falling Body Viscometer	99.0 [mol/mol]	Sigma-Aldrich	yes
11	22	ME-C14:0	ester	FAME	303.15	40	5.51	liquid phase	0.02	Falling Body Viscometer	99.0 [mol/mol]	Sigma-Aldrich	yes
11	22	ME-C14:0	ester	FAME	313.15	0.1013	2.8	liquid phase	0.02	Falling Body Viscometer	99.0 [mol/mol]	Sigma-Aldrich	yes
11	22	ME-C14:0	ester	FAME	313.15	20	3.5	liquid phase	0.02	Falling Body Viscometer	99.0 [mol/mol]	Sigma-Aldrich	yes
11	22	ME-C14:0	ester	FAME	313.15	40	4.31	liquid phase	0.02	Falling Body Viscometer	99.0 [mol/mol]	Sigma-Aldrich	yes
11	22	ME-C14:0	ester	FAME	313.15	60	5.24	liquid phase	0.02	Falling Body Viscometer	99.0 [mol/mol]	Sigma-Aldrich	yes
11	22	ME-C14:0	ester	FAME	313.15	80	6.31	liquid phase	0.02	Falling Body Viscometer	99.0 [mol/mol]	Sigma-Aldrich	no
11	22	ME-C14:0	ester	FAME	313.15	100	7.54	liquid phase	0.02	Falling Body Viscometer	99.0 [mol/mol]	Sigma-Aldrich	no
11	22	ME-C14:0	ester	FAME	333.15	0.1013	1.91	liquid phase	0.02	Falling Body Viscometer	99.0 [mol/mol]	Sigma-Aldrich	yes
11	22	ME-C14:0	ester	FAME	333.15	20	2.37	liquid phase	0.02	Falling Body Viscometer	99.0 [mol/mol]	Sigma-Aldrich	yes
11	22	ME-C14:0	ester	FAME	333.15	40	2.89	liquid phase	0.02	Falling Body Viscometer	99.0 [mol/mol]	Sigma-Aldrich	yes
11	22	ME-C14:0	ester	FAME	333.15	60	3.47	liquid phase	0.02	Falling Body Viscometer	99.0 [mol/mol]	Sigma-Aldrich	yes
11	22	ME-C14:0	ester	FAME	333.15	80	4.11	liquid phase	0.02	Falling Body Viscometer	99.0 [mol/mol]	Sigma-Aldrich	yes
11	22	ME-C14:0	ester	FAME	333.15	100	4.82	liquid phase	0.02	Falling Body Viscometer	99.0 [mol/mol]	Sigma-Aldrich	no
11	22	ME-C14:0	ester	FAME	353.15	0.1013	1.4	liquid phase	0.02	Falling Body Viscometer	99.0 [mol/mol]	Sigma-Aldrich	yes
11	22	ME-C14:0	ester	FAME	353.15	20	1.72	liquid phase	0.02	Falling Body Viscometer	99.0 [mol/mol]	Sigma-Aldrich	yes
11	22	ME-C14:0	ester	FAME	353.15	40	2.08	liquid phase	0.02	Falling Body Viscometer	99.0 [mol/mol]	Sigma-Aldrich	yes
11	22	ME-C14:0	ester	FAME	353.15	60	2.47	liquid phase	0.02	Falling Body Viscometer	99.0 [mol/mol]	Sigma-Aldrich	yes
11	22	ME-C14:0	ester	FAME	353.15	80	2.9	liquid phase	0.02	Falling Body Viscometer	99.0 [mol/mol]	Sigma-Aldrich	yes
11	22	ME-C14:0	ester	FAME	353.15	100	3.38	liquid phase	0.02	Falling Body Viscometer	99.0 [mol/mol]	Sigma-Aldrich	yes
52	22	EE-C14:0	ester	FAEE	293.15	0.1013	4.73	liquid phase	0.02	Falling Body Viscometer	99.0 [mol/mol]	Sigma-Aldrich	yes
52	22	EE-C14:0	ester	FAEE	293.15	20	6.1	liquid phase	0.02	Falling Body Viscometer	99.0 [mol/mol]	Sigma-Aldrich	yes
52	22	EE-C14:0	ester	FAEE	293.15	40	7.68	liquid phase	0.02	Falling Body Viscometer	99.0 [mol/mol]	Sigma-Aldrich	yes
52	22	EE-C14:0	ester	FAEE	313.15	0.1013	2.96	liquid phase	0.02	Falling Body Viscometer	99.0 [mol/mol]	Sigma-Aldrich	yes
52	22	EE-C14:0	ester	FAEE	313.15	20	3.74	liquid phase	0.02	Falling Body Viscometer	99.0 [mol/mol]	Sigma-Aldrich	yes
52	22	EE-C14:0	ester	FAEE	313.15	40	4.64	liquid phase	0.02	Falling Body Viscometer	99.0 [mol/mol]	Sigma-Aldrich	yes
52	22	EE-C14:0	ester	FAEE	313.15	60	5.67	liquid phase	0.02	Falling Body Viscometer	99.0 [mol/mol]	Sigma-Aldrich	yes
52	22	EE-C14:0	ester	FAEE	313.15	80	6.86	liquid phase	0.02	Falling Body Viscometer	99.0 [mol/mol]	Sigma-Aldrich	no
52	22	EE-C14:0	ester	FAEE	313.15	100	8.23	liquid phase	0.02	Falling Body Viscometer	99.0 [mol/mol]	Sigma-Aldrich	no
52	22	EE-C14:0	ester	FAEE	333.15	0.1013	2.03	liquid phase	0.02	Falling Body Viscometer	99.0 [mol/mol]	Sigma-Aldrich	yes
52	22	EE-C14:0	ester	FAEE	333.15	20	2.53	liquid phase	0.02	Falling Body Viscometer	99.0 [mol/mol]	Sigma-Aldrich	yes
52	22	EE-C14:0	ester	FAEE	333.15	40	3.09	liquid phase	0.02	Falling Body Viscometer	99.0 [mol/mol]	Sigma-Aldrich	yes
52	22	EE-C14:0	ester	FAEE	333.15	60	3.73	liquid phase	0.02	Falling Body Viscometer	99.0 [mol/mol]	Sigma-Aldrich	yes
52	22	EE-C14:0	ester	FAEE	333.15	80	4.46	liquid phase	0.02	Falling Body Viscometer	99.0 [mol/mol]	Sigma-Aldrich	yes
52	22	EE-C14:0	ester	FAEE	333.15	100	5.27	liquid phase	0.02	Falling Body Viscometer	99.0 [mol/mol]	Sigma-Aldrich	no
52	22	EE-C14:0	ester	FAEE	353.15	0.1013	1.48	liquid phase	0.02	Falling Body Viscometer	99.0 [mol/mol]	Sigma-Aldrich	yes
52	22	EE-C14:0	ester	FAEE	353.15	20	1.83	liquid phase	0.02	Falling Body Viscometer	99.0 [mol/mol]	Sigma-Aldrich	yes
52	22	EE-C14:0	ester	FAEE	353.15	40	2.22	liquid phase	0.02	Falling Body Viscometer	99.0 [mol/mol]	Sigma-Aldrich	yes
52	22	EE-C14:0	ester	FAEE	353.15	60	2.66	liquid phase	0.02	Falling Body Viscometer	99.0 [mol/mol]	Sigma-Aldrich	yes
52	22	EE-C14:0	ester	FAEE	353.15	80	3.16	liquid phase	0.02	Falling Body Viscometer	99.0 [mol/mol]	Sigma-Aldrich	yes
52	22	EE-C14:0	ester	FAEE	353.15	100	3.71	liquid phase	0.02	Falling Body Viscometer	99.0 [mol/mol]	Sigma-Aldrich	yes
11	17	ME-C14:0	ester	FAME	313.15	0.1	2.81104	liquid phase	not reported	Cannon-Fenske viscometers	99.0 [w/w]	Nu-Chek Prep	yes
11	21	ME-C14:0	ester	FAME	293.15	0.1	4.442	liquid phase	0.033	automatic viscosimeter AMV 200 (Anton Paar)	99.29 [w/w]	Sigma (St. Louis, MO)	yes
11	21	ME-C14:0	ester	FAME	303.15	0.1	3.496	liquid phase	0.033	automatic viscosimeter AMV 200 (Anton Paar)	99.29 [w/w]	Sigma (St. Louis, MO)	yes
11	21	ME-C14:0	ester	FAME	313.15	0.1	2.841	liquid phase	0.033	automatic viscosimeter AMV 200 (Anton Paar)	99.29 [w/w]	Sigma (St. Louis, MO)	yes
11	21	ME-C14:0	ester	FAME	323.15	0.1	2.252	liquid phase	0.033	automatic viscosimeter AMV 200 (Anton Paar)	99.29 [w/w]	Sigma (St. Louis, MO)	yes
11	21	ME-C14:0	ester	FAME	333.15	0.1	1.819	liquid phase	0.033	automatic viscosimeter AMV 200 (Anton Paar)	99.29 [w/w]	Sigma (St. Louis, MO)	yes
11	21	ME-C14:0	ester	FAME	343.15	0.1	1.521	liquid phase	0.033	automatic viscosimeter AMV 200 (Anton Paar)	99.29 [w/w]	Sigma (St. Louis, MO)	no
11	16	ME-C14:0	ester	FAME	298.15	0.1	3.9821	liquid phase	0.015	SVM 3000 Anton Paar rotational Stabinger viscometer-densimeter	98.0 [w/w]	SAFC	yes
11	16	ME-C14:0	ester	FAME	303.15	0.1	3.543	liquid phase	0.015	SVM 3000 Anton Paar rotational Stabinger viscometer-densimeter	98.0 [w/w]	SAFC	yes
11	16	ME-C14:0	ester	FAME	308.15	0.1	3.1651	liquid phase	0.015	SVM 3000 Anton Paar rotational Stabinger viscometer-densimeter	98.0 [w/w]	SAFC	yes
11	16	ME-C14:0	ester	FAME	313.15	0.1	2.8447	liquid phase	0.015	SVM 3000 Anton Paar rotational Stabinger viscometer-densimeter	98.0 [w/w]	SAFC	yes
11	16	ME-C14:0	ester	FAME	318.15	0.1	2.5709	liquid phase	0.015	SVM 3000 Anton Paar rotational Stabinger viscometer-densimeter	98.0 [w/w]	SAFC	yes
11	16	ME-C14:0	ester	FAME	323.15	0.1	2.3343	liquid phase	0.015	SVM 3000 Anton Paar rotational Stabinger viscometer-densimeter	98.0 [w/w]	SAFC	yes
11	16	ME-C14:0	ester	FAME	328.15	0.1	2.1295	liquid phase	0.015	SVM 3000 Anton Paar rotational Stabinger viscometer-densimeter	98.0 [w/w]	SAFC	yes
11	16	ME-C14:0	ester	FAME	333.15	0.1	1.9498	liquid phase	0.015	SVM 3000 Anton Paar rotational Stabinger viscometer-densimeter	98.0 [w/w]	SAFC	yes
11	16	ME-C14:0	ester	FAME	338.15	0.1	1.7932	liquid phase	0.015	SVM 3000 Anton Paar rotational Stabinger viscometer-densimeter	98.0 [w/w]	SAFC	yes
11	16	ME-C14:0	ester	FAME	343.15	0.1	1.6549	liquid phase	0.015	SVM 3000 Anton Paar rotational Stabinger viscometer-densimeter	98.0 [w/w]	SAFC	yes
11	16	ME-C14:0	ester	FAME	348.15	0.1	1.5321	liquid phase	0.015	SVM 3000 Anton Paar rotational Stabinger viscometer-densimeter	98.0 [w/w]	SAFC	yes
11	16	ME-C14:0	ester	FAME	353.15	0.1	1.4233	liquid phase	0.015	SVM 3000 Anton Paar rotational Stabinger viscometer-densimeter	98.0 [w/w]	SAFC	yes
13	6	ME-C15:0	ester	FAME	293.14	0.1	5.27412	liquid phase	0.01	Ostwald viscometer	98.8 [w/w]	synthetized	yes
13	6	ME-C15:0	ester	FAME	313.13	0.1	3.19094	liquid phase	0.01	Ostwald viscometer	98.8 [w/w]	synthetized	yes
13	6	ME-C15:0	ester	FAME	343.12	0.1	1.84698	liquid phase	0.01	Ostwald viscometer	98.8 [w/w]	synthetized	yes
13	24	ME-C15:0	ester	FAME	293.15	0.1	5.05	liquid phase	not reported	Brookfield DV II + viscometer	not reported	Sigma-Aldrich (St Louis, MO, USA)	yes
13	24	ME-C15:0	ester	FAME	298.15	0.1	4.42	liquid phase	not reported	Brookfield DV II + viscometer	not reported	Sigma-Aldrich (St Louis, MO, USA)	yes
13	24	ME-C15:0	ester	FAME	303.15	0.1	3.91	liquid phase	not reported	Brookfield DV II + viscometer	not reported	Sigma-Aldrich (St Louis, MO, USA)	yes
13	24	ME-C15:0	ester	FAME	308.15	0.1	3.49	liquid phase	not reported	Brookfield DV II + viscometer	not reported	Sigma-Aldrich (St Louis, MO, USA)	yes
13	24	ME-C15:0	ester	FAME	313.15	0.1	3.11	liquid phase	not reported	Brookfield DV II + viscometer	not reported	Sigma-Aldrich (St Louis, MO, USA)	yes
13	24	ME-C15:0	ester	FAME	318.15	0.1	2.8	liquid phase	not reported	Brookfield DV II + viscometer	not reported	Sigma-Aldrich (St Louis, MO, USA)	yes
13	24	ME-C15:0	ester	FAME	323.1	0.1	2.54	liquid phase	not reported	Brookfield DV II + viscometer	not reported	Sigma-Aldrich (St Louis, MO, USA)	yes
13	24	ME-C15:0	ester	FAME	328.1	0.1	2.32	liquid phase	not reported	Brookfield DV II + viscometer	not reported	Sigma-Aldrich (St Louis, MO, USA)	yes
13	24	ME-C15:0	ester	FAME	332.95	0.1	2.13	liquid phase	not reported	Brookfield DV II + viscometer	not reported	Sigma-Aldrich (St Louis, MO, USA)	yes
13	24	ME-C15:0	ester	FAME	337.95	0.1	1.96	liquid phase	not reported	Brookfield DV II + viscometer	not reported	Sigma-Aldrich (St Louis, MO, USA)	yes
13	24	ME-C15:0	ester	FAME	342.85	0.1	1.81	liquid phase	not reported	Brookfield DV II + viscometer	not reported	Sigma-Aldrich (St Louis, MO, USA)	yes
15	13	ME-C16:0	ester	FAME	310.93	0.1	3.99363	liquid phase	not reported	capillary method	not reported	not reported	yes
15	13	ME-C16:0	ester	FAME	333.12	0.1	2.50418	liquid phase	not reported	capillary method	not reported	not reported	yes
15	13	ME-C16:0	ester	FAME	372.02	0.1	1.37275	liquid phase	not reported	capillary method	not reported	not reported	yes
15	6	ME-C16:0	ester	FAME	313.13	0.1	3.67304	liquid phase	0.01	Ostwald viscometer	99.7 [w/w]	synthetized	yes
15	6	ME-C16:0	ester	FAME	343.12	0.1	2.06948	liquid phase	0.01	Ostwald viscometer	99.7 [w/w]	synthetized	yes
15	17	ME-C16:0	ester	FAME	313.15	0.1	3.72399	liquid phase	not reported	Cannon-Fenske viscometers	99.0 [w/w]	Nu-Chek Prep	yes
15	21	ME-C16:0	ester	FAME	313.15	0.1	3.764	liquid phase	0.033	automatic viscosimeter AMV 200 (Anton Paar)	99.29 [w/w]	Sigma (St. Louis, MO)	yes
15	21	ME-C16:0	ester	FAME	323.15	0.1	2.931	liquid phase	0.033	automatic viscosimeter AMV 200 (Anton Paar)	99.29 [w/w]	Sigma (St. Louis, MO)	yes
15	21	ME-C16:0	ester	FAME	333.15	0.1	2.336	liquid phase	0.033	automatic viscosimeter AMV 200 (Anton Paar)	99.29 [w/w]	Sigma (St. Louis, MO)	yes
15	21	ME-C16:0	ester	FAME	343.15	0.1	1.946	liquid phase	0.033	automatic viscosimeter AMV 200 (Anton Paar)	99.29 [w/w]	Sigma (St. Louis, MO)	no
15	24	ME-C16:0	ester	FAME	303.15	0.1	4.48	liquid phase	not reported	Brookfield DV II + viscometer	not reported	Sigma-Aldrich (St Louis, MO, USA)	yes
15	24	ME-C16:0	ester	FAME	308.15	0.1	3.94	liquid phase	not reported	Brookfield DV II + viscometer	not reported	Sigma-Aldrich (St Louis, MO, USA)	yes
15	24	ME-C16:0	ester	FAME	313.15	0.1	3.53	liquid phase	not reported	Brookfield DV II + viscometer	not reported	Sigma-Aldrich (St Louis, MO, USA)	yes
15	24	ME-C16:0	ester	FAME	318.15	0.1	3.14	liquid phase	not reported	Brookfield DV II + viscometer	not reported	Sigma-Aldrich (St Louis, MO, USA)	yes
15	24	ME-C16:0	ester	FAME	323.1	0.1	2.86	liquid phase	not reported	Brookfield DV II + viscometer	not reported	Sigma-Aldrich (St Louis, MO, USA)	yes
15	24	ME-C16:0	ester	FAME	328.1	0.1	2.6	liquid phase	not reported	Brookfield DV II + viscometer	not reported	Sigma-Aldrich (St Louis, MO, USA)	yes
15	24	ME-C16:0	ester	FAME	332.95	0.1	2.38	liquid phase	not reported	Brookfield DV II + viscometer	not reported	Sigma-Aldrich (St Louis, MO, USA)	yes
15	24	ME-C16:0	ester	FAME	337.95	0.1	2.19	liquid phase	not reported	Brookfield DV II + viscometer	not reported	Sigma-Aldrich (St Louis, MO, USA)	yes
15	24	ME-C16:0	ester	FAME	342.85	0.1	2.02	liquid phase	not reported	Brookfield DV II + viscometer	not reported	Sigma-Aldrich (St Louis, MO, USA)	yes
15	16	ME-C16:0	ester	FAME	308.15	0.1	4.2122	liquid phase	0.015	SVM 3000 Anton Paar rotational Stabinger viscometer-densimeter	99.0 [w/w]	SAFC	yes
15	16	ME-C16:0	ester	FAME	313.15	0.1	3.7551	liquid phase	0.015	SVM 3000 Anton Paar rotational Stabinger viscometer-densimeter	99.0 [w/w]	SAFC	yes
15	16	ME-C16:0	ester	FAME	318.15	0.1	3.3682	liquid phase	0.015	SVM 3000 Anton Paar rotational Stabinger viscometer-densimeter	99.0 [w/w]	SAFC	yes
15	16	ME-C16:0	ester	FAME	323.15	0.1	3.0378	liquid phase	0.015	SVM 3000 Anton Paar rotational Stabinger viscometer-densimeter	99.0 [w/w]	SAFC	yes
15	16	ME-C16:0	ester	FAME	328.15	0.1	2.754	liquid phase	0.015	SVM 3000 Anton Paar rotational Stabinger viscometer-densimeter	99.0 [w/w]	SAFC	yes
15	16	ME-C16:0	ester	FAME	333.15	0.1	2.5083	liquid phase	0.015	SVM 3000 Anton Paar rotational Stabinger viscometer-densimeter	99.0 [w/w]	SAFC	yes
15	16	ME-C16:0	ester	FAME	338.15	0.1	2.2947	liquid phase	0.015	SVM 3000 Anton Paar rotational Stabinger viscometer-densimeter	99.0 [w/w]	SAFC	yes
15	16	ME-C16:0	ester	FAME	343.15	0.1	2.1073	liquid phase	0.015	SVM 3000 Anton Paar rotational Stabinger viscometer-densimeter	99.0 [w/w]	SAFC	yes
15	16	ME-C16:0	ester	FAME	348.15	0.1	1.9421	liquid phase	0.015	SVM 3000 Anton Paar rotational Stabinger viscometer-densimeter	99.0 [w/w]	SAFC	yes
15	16	ME-C16:0	ester	FAME	353.15	0.1	1.796	liquid phase	0.015	SVM 3000 Anton Paar rotational Stabinger viscometer-densimeter	99.0 [w/w]	SAFC	yes
15	16	ME-C16:0	ester	FAME	358.15	0.1	1.6659	liquid phase	0.015	SVM 3000 Anton Paar rotational Stabinger viscometer-densimeter	99.0 [w/w]	SAFC	yes
15	16	ME-C16:0	ester	FAME	363.15	0.1	1.5499	liquid phase	0.015	SVM 3000 Anton Paar rotational Stabinger viscometer-densimeter	99.0 [w/w]	SAFC	yes
17	6	ME-C17:0	ester	FAME	310.93	0.1	4.19005	liquid phase	0.01	Ostwald viscometer	97.0 [w/w]	synthetized	yes
17	6	ME-C17:0	ester	FAME	333.12	0.1	2.30939	liquid phase	0.01	Ostwald viscometer	97.0 [w/w]	synthetized	yes
16	17	ME-C16:1	ester	FAME	313.15	0.1	3.13361	liquid phase	not reported	Cannon-Fenske viscometers	99.0 [w/w]	Nu-Chek Prep	no
16	18	ME-C16:1	ester	FAME	263.05	0.1	13.1719	liquid phase	not reported	Cannon-Fenske viscometers	99.0 [w/w]	Nu-Chek Prep	yes
16	18	ME-C16:1	ester	FAME	268.1	0.1	10.8244	liquid phase	not reported	Cannon-Fenske viscometers	99.0 [w/w]	Nu-Chek Prep	yes
16	18	ME-C16:1	ester	FAME	273.1	0.1	8.97451	liquid phase	not reported	Cannon-Fenske viscometers	99.0 [w/w]	Nu-Chek Prep	yes
16	18	ME-C16:1	ester	FAME	278.1	0.1	7.52742	liquid phase	not reported	Cannon-Fenske viscometers	99.0 [w/w]	Nu-Chek Prep	yes
16	18	ME-C16:1	ester	FAME	283.1	0.1	6.42556	liquid phase	not reported	Cannon-Fenske viscometers	99.0 [w/w]	Nu-Chek Prep	yes
16	18	ME-C16:1	ester	FAME	288.15	0.1	5.56837	liquid phase	not reported	Cannon-Fenske viscometers	99.0 [w/w]	Nu-Chek Prep	no
16	18	ME-C16:1	ester	FAME	293.15	0.1	4.83162	liquid phase	not reported	Cannon-Fenske viscometers	99.0 [w/w]	Nu-Chek Prep	no
16	18	ME-C16:1	ester	FAME	298.15	0.1	4.27413	liquid phase	not reported	Cannon-Fenske viscometers	99.0 [w/w]	Nu-Chek Prep	no
16	18	ME-C16:1	ester	FAME	303.15	0.1	3.80748	liquid phase	not reported	Cannon-Fenske viscometers	99.0 [w/w]	Nu-Chek Prep	no
16	18	ME-C16:1	ester	FAME	308.15	0.1	3.39622	liquid phase	not reported	Cannon-Fenske viscometers	99.0 [w/w]	Nu-Chek Prep	no
16	18	ME-C16:1	ester	FAME	313.15	0.1	3.13361	liquid phase	not reported	Cannon-Fenske viscometers	99.0 [w/w]	Nu-Chek Prep	no
16	25	ME-C16:1	ester	FAME	278.15	0.1	6.1685	liquid phase	0.005	SVM 3000 Anton Paar rotational Stabinger viscometer?densimeter	99.0 [w/w]	Fluka	no
16	25	ME-C16:1	ester	FAME	283.15	0.1	5.3667	liquid phase	0.005	SVM 3000 Anton Paar rotational Stabinger viscometer?densimeter	99.0 [w/w]	Fluka	no
16	25	ME-C16:1	ester	FAME	288.15	0.1	4.6617	liquid phase	0.005	SVM 3000 Anton Paar rotational Stabinger viscometer?densimeter	99.0 [w/w]	Fluka	no
16	25	ME-C16:1	ester	FAME	293.15	0.1	4.1075	liquid phase	0.005	SVM 3000 Anton Paar rotational Stabinger viscometer?densimeter	99.0 [w/w]	Fluka	no
16	25	ME-C16:1	ester	FAME	298.15	0.1	3.6471	liquid phase	0.005	SVM 3000 Anton Paar rotational Stabinger viscometer?densimeter	99.0 [w/w]	Fluka	no
16	25	ME-C16:1	ester	FAME	303.15	0.1	3.2886	liquid phase	0.005	SVM 3000 Anton Paar rotational Stabinger viscometer?densimeter	99.0 [w/w]	Fluka	yes
16	25	ME-C16:1	ester	FAME	308.15	0.1	2.943	liquid phase	0.005	SVM 3000 Anton Paar rotational Stabinger viscometer?densimeter	99.0 [w/w]	Fluka	yes
16	25	ME-C16:1	ester	FAME	313.15	0.1	2.6162	liquid phase	0.005	SVM 3000 Anton Paar rotational Stabinger viscometer?densimeter	99.0 [w/w]	Fluka	yes
16	25	ME-C16:1	ester	FAME	318.15	0.1	2.4218	liquid phase	0.005	SVM 3000 Anton Paar rotational Stabinger viscometer?densimeter	99.0 [w/w]	Fluka	yes
16	25	ME-C16:1	ester	FAME	323.15	0.1	2.1751	liquid phase	0.005	SVM 3000 Anton Paar rotational Stabinger viscometer?densimeter	99.0 [w/w]	Fluka	yes
16	25	ME-C16:1	ester	FAME	328.15	0.1	2.0304	liquid phase	0.005	SVM 3000 Anton Paar rotational Stabinger viscometer?densimeter	99.0 [w/w]	Fluka	yes
16	25	ME-C16:1	ester	FAME	333.15	0.1	1.8697	liquid phase	0.005	SVM 3000 Anton Paar rotational Stabinger viscometer?densimeter	99.0 [w/w]	Fluka	yes
16	25	ME-C16:1	ester	FAME	338.15	0.1	1.7275	liquid phase	0.005	SVM 3000 Anton Paar rotational Stabinger viscometer?densimeter	99.0 [w/w]	Fluka	yes
16	25	ME-C16:1	ester	FAME	343.15	0.1	1.5945	liquid phase	0.005	SVM 3000 Anton Paar rotational Stabinger viscometer?densimeter	99.0 [w/w]	Fluka	yes
16	25	ME-C16:1	ester	FAME	348.15	0.1	1.4822	liquid phase	0.005	SVM 3000 Anton Paar rotational Stabinger viscometer?densimeter	99.0 [w/w]	Fluka	yes
16	25	ME-C16:1	ester	FAME	353.15	0.1	1.3656	liquid phase	0.005	SVM 3000 Anton Paar rotational Stabinger viscometer?densimeter	99.0 [w/w]	Fluka	yes
16	25	ME-C16:1	ester	FAME	358.15	0.1	1.2898	liquid phase	0.005	SVM 3000 Anton Paar rotational Stabinger viscometer?densimeter	99.0 [w/w]	Fluka	yes
16	25	ME-C16:1	ester	FAME	363.15	0.1	1.207	liquid phase	0.005	SVM 3000 Anton Paar rotational Stabinger viscometer?densimeter	99.0 [w/w]	Fluka	yes
19	13	ME-C18:0	ester	FAME	310.93	0.1	5.00617	liquid phase	not reported	capillary method	not reported	not reported	yes
19	13	ME-C18:0	ester	FAME	333.12	0.1	3.06247	liquid phase	not reported	capillary method	not reported	not reported	yes
19	13	ME-C18:0	ester	FAME	372.02	0.1	1.61788	liquid phase	not reported	capillary method	not reported	not reported	yes
19	26	ME-C18:0	ester	FAME	323.13	0.1	3.90093	liquid phase	not reported	not reported	not reported	not reported	yes
19	26	ME-C18:0	ester	FAME	353.12	0.1	2.20846	liquid phase	not reported	not reported	not reported	not reported	yes
19	26	ME-C18:0	ester	FAME	403.13	0.1	1.12523	liquid phase	not reported	not reported	not reported	not reported	yes
19	26	ME-C18:0	ester	FAME	453.15	0.1	0.681964	liquid phase	not reported	not reported	not reported	not reported	yes
19	26	ME-C18:0	ester	FAME	513.17	0.1	0.426296	liquid phase	not reported	not reported	not reported	not reported	yes
19	26	ME-C18:0	ester	FAME	573.18	0.1	0.280162	liquid phase	not reported	not reported	not reported	not reported	yes
19	5	ME-C18:0	ester	FAME	348.12	0.1	2.36	liquid phase	not reported	Ostwald -Cannon-Fenske	99.0 [w/w]	synthetized	yes
19	6	ME-C18:0	ester	FAME	313.13	0.1	4.76668	liquid phase	0.01	Ostwald viscometer	99.7 [w/w]	synthetized	yes
19	6	ME-C18:0	ester	FAME	343.12	0.1	2.57567	liquid phase	0.01	Ostwald viscometer	99.7 [w/w]	synthetized	yes
19	27	ME-C18:0	ester	FAME	313	0.1	4.67	liquid phase	not reported	viscosímetro de caída de bola	not reported	not reported	yes
19	17	ME-C18:0	ester	FAME	313.15	0.1	4.97052	liquid phase	not reported	Cannon-Fenske viscometers	99.0 [w/w]	Nu-Chek Prep	yes
19	28	ME-C18:0	ester	FAME	343.15	0.1	3.05	liquid phase	0	RheoStress rheometer (Haake, NJ)	not reported	not reported	no
19	16	ME-C18:0	ester	FAME	313.15	0.1	4.9862	liquid phase	0.015	SVM 3000 Anton Paar rotational Stabinger viscometer-densimeter	99.0 [w/w]	Fluka	yes
19	16	ME-C18:0	ester	FAME	318.15	0.1	4.4348	liquid phase	0.015	SVM 3000 Anton Paar rotational Stabinger viscometer-densimeter	99.0 [w/w]	Fluka	yes
19	16	ME-C18:0	ester	FAME	323.15	0.1	3.9645	liquid phase	0.015	SVM 3000 Anton Paar rotational Stabinger viscometer-densimeter	99.0 [w/w]	Fluka	yes
19	16	ME-C18:0	ester	FAME	328.15	0.1	3.5684	liquid phase	0.015	SVM 3000 Anton Paar rotational Stabinger viscometer-densimeter	99.0 [w/w]	Fluka	yes
19	16	ME-C18:0	ester	FAME	333.15	0.1	3.2252	liquid phase	0.015	SVM 3000 Anton Paar rotational Stabinger viscometer-densimeter	99.0 [w/w]	Fluka	yes
19	16	ME-C18:0	ester	FAME	338.15	0.1	2.9293	liquid phase	0.015	SVM 3000 Anton Paar rotational Stabinger viscometer-densimeter	99.0 [w/w]	Fluka	yes
19	16	ME-C18:0	ester	FAME	343.15	0.1	2.6724	liquid phase	0.015	SVM 3000 Anton Paar rotational Stabinger viscometer-densimeter	99.0 [w/w]	Fluka	yes
19	16	ME-C18:0	ester	FAME	348.15	0.1	2.4477	liquid phase	0.015	SVM 3000 Anton Paar rotational Stabinger viscometer-densimeter	99.0 [w/w]	Fluka	yes
19	16	ME-C18:0	ester	FAME	353.15	0.1	2.2504	liquid phase	0.015	SVM 3000 Anton Paar rotational Stabinger viscometer-densimeter	99.0 [w/w]	Fluka	yes
19	16	ME-C18:0	ester	FAME	358.15	0.1	2.0762	liquid phase	0.015	SVM 3000 Anton Paar rotational Stabinger viscometer-densimeter	99.0 [w/w]	Fluka	yes
19	16	ME-C18:0	ester	FAME	363.15	0.1	1.9217	liquid phase	0.015	SVM 3000 Anton Paar rotational Stabinger viscometer-densimeter	99.0 [w/w]	Fluka	yes
20	29	ME-C18:1	ester	FAME	287.14	0.1	8.96389	liquid phase	not reported	not reported	not reported	not reported	no
20	6	ME-C18:1	ester	FAME	293.14	0.1	6.32203	liquid phase	0.01	Ostwald viscometer	99.7 [w/w]	synthetized	yes
20	6	ME-C18:1	ester	FAME	313.13	0.1	3.82623	liquid phase	0.01	Ostwald viscometer	99.7 [w/w]	synthetized	yes
20	6	ME-C18:1	ester	FAME	343.12	0.1	2.17905	liquid phase	0.01	Ostwald viscometer	99.7 [w/w]	synthetized	yes
20	17	ME-C18:1	ester	FAME	313.15	0.1	3.87776	liquid phase	not reported	Cannon-Fenske viscometers	99.0 [w/w]	Nu-Chek Prep	yes
20	28	ME-C18:1	ester	FAME	343.15	0.1	2.52	liquid phase	0	RheoStress rheometer (Haake, NJ)	not reported	not reported	no
20	21	ME-C18:1	ester	FAME	293.15	0.1	6.37	liquid phase	0.033	automatic viscosimeter AMV 200 (Anton Paar)	99.29 [w/w]	Sigma (St. Louis, MO)	yes
20	21	ME-C18:1	ester	FAME	303.15	0.1	4.922	liquid phase	0.033	automatic viscosimeter AMV 200 (Anton Paar)	99.29 [w/w]	Sigma (St. Louis, MO)	yes
20	21	ME-C18:1	ester	FAME	313.15	0.1	3.939	liquid phase	0.033	automatic viscosimeter AMV 200 (Anton Paar)	99.29 [w/w]	Sigma (St. Louis, MO)	yes
20	21	ME-C18:1	ester	FAME	323.15	0.1	3.097	liquid phase	0.033	automatic viscosimeter AMV 200 (Anton Paar)	99.29 [w/w]	Sigma (St. Louis, MO)	yes
20	21	ME-C18:1	ester	FAME	333.15	0.1	2.472	liquid phase	0.033	automatic viscosimeter AMV 200 (Anton Paar)	99.29 [w/w]	Sigma (St. Louis, MO)	yes
20	21	ME-C18:1	ester	FAME	343.15	0.1	2.054	liquid phase	0.033	automatic viscosimeter AMV 200 (Anton Paar)	99.29 [w/w]	Sigma (St. Louis, MO)	yes
20	18	ME-C18:1	ester	FAME	263.05	0.1	19.1244	liquid phase	not reported	Cannon-Fenske viscometers	99.0 [w/w]	Nu-Chek Prep	yes
20	18	ME-C18:1	ester	FAME	268.1	0.1	15.3749	liquid phase	not reported	Cannon-Fenske viscometers	99.0 [w/w]	Nu-Chek Prep	yes
20	18	ME-C18:1	ester	FAME	273.1	0.1	12.4748	liquid phase	not reported	Cannon-Fenske viscometers	99.0 [w/w]	Nu-Chek Prep	yes
20	18	ME-C18:1	ester	FAME	278.1	0.1	10.3245	liquid phase	not reported	Cannon-Fenske viscometers	99.0 [w/w]	Nu-Chek Prep	yes
20	18	ME-C18:1	ester	FAME	283.1	0.1	8.73846	liquid phase	not reported	Cannon-Fenske viscometers	99.0 [w/w]	Nu-Chek Prep	yes
20	18	ME-C18:1	ester	FAME	288.15	0.1	7.4724	liquid phase	not reported	Cannon-Fenske viscometers	99.0 [w/w]	Nu-Chek Prep	yes
20	18	ME-C18:1	ester	FAME	293.15	0.1	6.4094	liquid phase	not reported	Cannon-Fenske viscometers	99.0 [w/w]	Nu-Chek Prep	yes
20	18	ME-C18:1	ester	FAME	298.15	0.1	5.60762	liquid phase	not reported	Cannon-Fenske viscometers	99.0 [w/w]	Nu-Chek Prep	yes
20	18	ME-C18:1	ester	FAME	303.15	0.1	4.9598	liquid phase	not reported	Cannon-Fenske viscometers	99.0 [w/w]	Nu-Chek Prep	yes
20	18	ME-C18:1	ester	FAME	308.15	0.1	4.38634	liquid phase	not reported	Cannon-Fenske viscometers	99.0 [w/w]	Nu-Chek Prep	yes
20	18	ME-C18:1	ester	FAME	313.15	0.1	3.87776	liquid phase	not reported	Cannon-Fenske viscometers	99.0 [w/w]	Nu-Chek Prep	yes
20	24	ME-C18:1	ester	FAME	273.15	0.1	12.3	liquid phase	not reported	Brookfield DV II + viscometer	99.0 [w/w]	Sigma-Aldrich (St Louis, MO, USA)	yes
20	24	ME-C18:1	ester	FAME	278.2	0.1	10.2	liquid phase	not reported	Brookfield DV II + viscometer	99.0 [w/w]	Sigma-Aldrich (St Louis, MO, USA)	yes
20	24	ME-C18:1	ester	FAME	283.15	0.1	8.64	liquid phase	not reported	Brookfield DV II + viscometer	99.0 [w/w]	Sigma-Aldrich (St Louis, MO, USA)	yes
20	24	ME-C18:1	ester	FAME	288.1	0.1	7.39	liquid phase	not reported	Brookfield DV II + viscometer	99.0 [w/w]	Sigma-Aldrich (St Louis, MO, USA)	yes
20	24	ME-C18:1	ester	FAME	293.15	0.1	6.37	liquid phase	not reported	Brookfield DV II + viscometer	99.0 [w/w]	Sigma-Aldrich (St Louis, MO, USA)	yes
20	24	ME-C18:1	ester	FAME	298.15	0.1	5.66	liquid phase	not reported	Brookfield DV II + viscometer	99.0 [w/w]	Sigma-Aldrich (St Louis, MO, USA)	yes
20	24	ME-C18:1	ester	FAME	303.15	0.1	4.97	liquid phase	not reported	Brookfield DV II + viscometer	99.0 [w/w]	Sigma-Aldrich (St Louis, MO, USA)	yes
20	24	ME-C18:1	ester	FAME	308.15	0.1	4.39	liquid phase	not reported	Brookfield DV II + viscometer	99.0 [w/w]	Sigma-Aldrich (St Louis, MO, USA)	yes
20	24	ME-C18:1	ester	FAME	313.15	0.1	3.91	liquid phase	not reported	Brookfield DV II + viscometer	99.0 [w/w]	Sigma-Aldrich (St Louis, MO, USA)	yes
20	24	ME-C18:1	ester	FAME	318.15	0.1	3.5	liquid phase	not reported	Brookfield DV II + viscometer	99.0 [w/w]	Sigma-Aldrich (St Louis, MO, USA)	yes
20	24	ME-C18:1	ester	FAME	323.1	0.1	3.17	liquid phase	not reported	Brookfield DV II + viscometer	99.0 [w/w]	Sigma-Aldrich (St Louis, MO, USA)	yes
20	24	ME-C18:1	ester	FAME	328.1	0.1	2.87	liquid phase	not reported	Brookfield DV II + viscometer	99.0 [w/w]	Sigma-Aldrich (St Louis, MO, USA)	yes
20	24	ME-C18:1	ester	FAME	332.95	0.1	2.62	liquid phase	not reported	Brookfield DV II + viscometer	99.0 [w/w]	Sigma-Aldrich (St Louis, MO, USA)	yes
20	24	ME-C18:1	ester	FAME	337.95	0.1	2.4	liquid phase	not reported	Brookfield DV II + viscometer	99.0 [w/w]	Sigma-Aldrich (St Louis, MO, USA)	yes
20	24	ME-C18:1	ester	FAME	342.85	0.1	2.21	liquid phase	not reported	Brookfield DV II + viscometer	99.0 [w/w]	Sigma-Aldrich (St Louis, MO, USA)	yes
20	16	ME-C18:1	ester	FAME	283.15	0.1	8.6987	liquid phase	0.015	SVM 3000 Anton Paar rotational Stabinger viscometer-densimeter	99.0 [w/w]	Aldrich	yes
20	16	ME-C18:1	ester	FAME	288.15	0.1	7.4518	liquid phase	0.015	SVM 3000 Anton Paar rotational Stabinger viscometer-densimeter	99.0 [w/w]	Aldrich	yes
20	16	ME-C18:1	ester	FAME	293.15	0.1	6.4499	liquid phase	0.015	SVM 3000 Anton Paar rotational Stabinger viscometer-densimeter	99.0 [w/w]	Aldrich	yes
20	16	ME-C18:1	ester	FAME	298.15	0.1	5.6336	liquid phase	0.015	SVM 3000 Anton Paar rotational Stabinger viscometer-densimeter	99.0 [w/w]	Aldrich	yes
20	16	ME-C18:1	ester	FAME	303.15	0.1	4.9612	liquid phase	0.015	SVM 3000 Anton Paar rotational Stabinger viscometer-densimeter	99.0 [w/w]	Aldrich	yes
20	16	ME-C18:1	ester	FAME	308.15	0.1	4.4012	liquid phase	0.015	SVM 3000 Anton Paar rotational Stabinger viscometer-densimeter	99.0 [w/w]	Aldrich	yes
20	16	ME-C18:1	ester	FAME	313.15	0.1	3.9303	liquid phase	0.015	SVM 3000 Anton Paar rotational Stabinger viscometer-densimeter	99.0 [w/w]	Aldrich	yes
20	16	ME-C18:1	ester	FAME	318.15	0.1	3.5306	liquid phase	0.015	SVM 3000 Anton Paar rotational Stabinger viscometer-densimeter	99.0 [w/w]	Aldrich	yes
20	16	ME-C18:1	ester	FAME	323.15	0.1	3.1892	liquid phase	0.015	SVM 3000 Anton Paar rotational Stabinger viscometer-densimeter	99.0 [w/w]	Aldrich	yes
20	16	ME-C18:1	ester	FAME	328.15	0.1	2.8944	liquid phase	0.015	SVM 3000 Anton Paar rotational Stabinger viscometer-densimeter	99.0 [w/w]	Aldrich	yes
20	16	ME-C18:1	ester	FAME	333.15	0.1	2.6377	liquid phase	0.015	SVM 3000 Anton Paar rotational Stabinger viscometer-densimeter	99.0 [w/w]	Aldrich	yes
20	16	ME-C18:1	ester	FAME	338.15	0.1	2.416	liquid phase	0.015	SVM 3000 Anton Paar rotational Stabinger viscometer-densimeter	99.0 [w/w]	Aldrich	yes
20	16	ME-C18:1	ester	FAME	343.15	0.1	2.2216	liquid phase	0.015	SVM 3000 Anton Paar rotational Stabinger viscometer-densimeter	99.0 [w/w]	Aldrich	yes
20	16	ME-C18:1	ester	FAME	348.15	0.1	2.0499	liquid phase	0.015	SVM 3000 Anton Paar rotational Stabinger viscometer-densimeter	99.0 [w/w]	Aldrich	yes
20	16	ME-C18:1	ester	FAME	353.15	0.1	1.8974	liquid phase	0.015	SVM 3000 Anton Paar rotational Stabinger viscometer-densimeter	99.0 [w/w]	Aldrich	yes
21	29	ME-C18:2	ester	FAME	287.14	0.1	6.14491	liquid phase	not reported	not reported	not reported	not reported	yes
21	6	ME-C18:2	ester	FAME	293.14	0.1	4.94494	liquid phase	0.01	Ostwald viscometer	99.0 [w/w]	synthetized	yes
21	6	ME-C18:2	ester	FAME	313.13	0.1	3.17262	liquid phase	0.01	Ostwald viscometer	99.0 [w/w]	synthetized	yes
21	6	ME-C18:2	ester	FAME	343.12	0.1	1.77589	liquid phase	0.01	Ostwald viscometer	99.0 [w/w]	synthetized	no
21	17	ME-C18:2	ester	FAME	313.15	0.1	3.18128	liquid phase	not reported	Cannon-Fenske viscometers	99.0 [w/w]	Nu-Chek Prep	yes
21	21	ME-C18:2	ester	FAME	293.15	0.1	4.798	liquid phase	0.033	automatic viscosimeter AMV 200 (Anton Paar)	99.29 [w/w]	Sigma (St. Louis, MO)	yes
21	21	ME-C18:2	ester	FAME	303.15	0.1	3.822	liquid phase	0.033	automatic viscosimeter AMV 200 (Anton Paar)	99.29 [w/w]	Sigma (St. Louis, MO)	yes
21	21	ME-C18:2	ester	FAME	313.15	0.1	3.166	liquid phase	0.033	automatic viscosimeter AMV 200 (Anton Paar)	99.29 [w/w]	Sigma (St. Louis, MO)	yes
21	21	ME-C18:2	ester	FAME	323.15	0.1	2.55	liquid phase	0.033	automatic viscosimeter AMV 200 (Anton Paar)	99.29 [w/w]	Sigma (St. Louis, MO)	yes
21	21	ME-C18:2	ester	FAME	333.15	0.1	2.078	liquid phase	0.033	automatic viscosimeter AMV 200 (Anton Paar)	99.29 [w/w]	Sigma (St. Louis, MO)	no
21	21	ME-C18:2	ester	FAME	343.15	0.1	1.755	liquid phase	0.033	automatic viscosimeter AMV 200 (Anton Paar)	99.29 [w/w]	Sigma (St. Louis, MO)	no
21	18	ME-C18:2	ester	FAME	263.05	0.1	12.8049	liquid phase	not reported	Cannon-Fenske viscometers	99.0 [w/w]	Nu-Chek Prep	yes
21	18	ME-C18:2	ester	FAME	268.1	0.1	10.6727	liquid phase	not reported	Cannon-Fenske viscometers	99.0 [w/w]	Nu-Chek Prep	yes
21	18	ME-C18:2	ester	FAME	273.1	0.1	8.86403	liquid phase	not reported	Cannon-Fenske viscometers	99.0 [w/w]	Nu-Chek Prep	yes
21	18	ME-C18:2	ester	FAME	278.1	0.1	7.599	liquid phase	not reported	Cannon-Fenske viscometers	99.0 [w/w]	Nu-Chek Prep	yes
21	18	ME-C18:2	ester	FAME	283.1	0.1	6.52267	liquid phase	not reported	Cannon-Fenske viscometers	99.0 [w/w]	Nu-Chek Prep	yes
21	18	ME-C18:2	ester	FAME	288.15	0.1	5.72161	liquid phase	not reported	Cannon-Fenske viscometers	99.0 [w/w]	Nu-Chek Prep	yes
21	18	ME-C18:2	ester	FAME	293.15	0.1	4.97148	liquid phase	not reported	Cannon-Fenske viscometers	99.0 [w/w]	Nu-Chek Prep	yes
21	18	ME-C18:2	ester	FAME	298.15	0.1	4.43914	liquid phase	not reported	Cannon-Fenske viscometers	99.0 [w/w]	Nu-Chek Prep	yes
21	18	ME-C18:2	ester	FAME	303.15	0.1	3.98134	liquid phase	not reported	Cannon-Fenske viscometers	99.0 [w/w]	Nu-Chek Prep	yes
21	18	ME-C18:2	ester	FAME	308.15	0.1	3.57095	liquid phase	not reported	Cannon-Fenske viscometers	99.0 [w/w]	Nu-Chek Prep	yes
21	18	ME-C18:2	ester	FAME	313.15	0.1	3.18128	liquid phase	not reported	Cannon-Fenske viscometers	99.0 [w/w]	Nu-Chek Prep	yes
21	16	ME-C18:2	ester	FAME	278.15	0.1	7.4664	liquid phase	0.015	SVM 3000 Anton Paar rotational Stabinger viscometer-densimeter	99.0 [w/w]	Sigma	yes
21	16	ME-C18:2	ester	FAME	283.15	0.1	6.4658	liquid phase	0.015	SVM 3000 Anton Paar rotational Stabinger viscometer-densimeter	99.0 [w/w]	Sigma	yes
21	16	ME-C18:2	ester	FAME	288.15	0.1	5.655	liquid phase	0.015	SVM 3000 Anton Paar rotational Stabinger viscometer-densimeter	99.0 [w/w]	Sigma	yes
21	16	ME-C18:2	ester	FAME	293.15	0.1	4.9822	liquid phase	0.015	SVM 3000 Anton Paar rotational Stabinger viscometer-densimeter	99.0 [w/w]	Sigma	yes
21	16	ME-C18:2	ester	FAME	298.15	0.1	4.4275	liquid phase	0.015	SVM 3000 Anton Paar rotational Stabinger viscometer-densimeter	99.0 [w/w]	Sigma	yes
21	16	ME-C18:2	ester	FAME	303.15	0.1	3.9615	liquid phase	0.015	SVM 3000 Anton Paar rotational Stabinger viscometer-densimeter	99.0 [w/w]	Sigma	yes
21	16	ME-C18:2	ester	FAME	308.15	0.1	3.5666	liquid phase	0.015	SVM 3000 Anton Paar rotational Stabinger viscometer-densimeter	99.0 [w/w]	Sigma	yes
21	16	ME-C18:2	ester	FAME	313.15	0.1	3.227	liquid phase	0.015	SVM 3000 Anton Paar rotational Stabinger viscometer-densimeter	99.0 [w/w]	Sigma	yes
21	16	ME-C18:2	ester	FAME	318.15	0.1	2.9358	liquid phase	0.015	SVM 3000 Anton Paar rotational Stabinger viscometer-densimeter	99.0 [w/w]	Sigma	yes
21	16	ME-C18:2	ester	FAME	323.15	0.1	2.6822	liquid phase	0.015	SVM 3000 Anton Paar rotational Stabinger viscometer-densimeter	99.0 [w/w]	Sigma	yes
21	16	ME-C18:2	ester	FAME	328.15	0.1	2.4605	liquid phase	0.015	SVM 3000 Anton Paar rotational Stabinger viscometer-densimeter	99.0 [w/w]	Sigma	yes
21	16	ME-C18:2	ester	FAME	333.15	0.1	2.266	liquid phase	0.015	SVM 3000 Anton Paar rotational Stabinger viscometer-densimeter	99.0 [w/w]	Sigma	yes
21	16	ME-C18:2	ester	FAME	338.15	0.1	2.0934	liquid phase	0.015	SVM 3000 Anton Paar rotational Stabinger viscometer-densimeter	99.0 [w/w]	Sigma	yes
21	16	ME-C18:2	ester	FAME	343.15	0.1	1.9403	liquid phase	0.015	SVM 3000 Anton Paar rotational Stabinger viscometer-densimeter	99.0 [w/w]	Sigma	yes
21	16	ME-C18:2	ester	FAME	348.15	0.1	1.8038	liquid phase	0.015	SVM 3000 Anton Paar rotational Stabinger viscometer-densimeter	99.0 [w/w]	Sigma	yes
21	16	ME-C18:2	ester	FAME	353.15	0.1	1.6816	liquid phase	0.015	SVM 3000 Anton Paar rotational Stabinger viscometer-densimeter	99.0 [w/w]	Sigma	yes
22	29	ME-C18:3	ester	FAME	287.14	0.1	4.5285	liquid phase	not reported	not reported	not reported	not reported	no
22	6	ME-C18:3	ester	FAME	293.14	0.1	4.36234	liquid phase	0.01	Ostwald viscometer	98.5 [w/w]	synthetized	yes
22	6	ME-C18:3	ester	FAME	313.13	0.1	2.89943	liquid phase	0.01	Ostwald viscometer	98.5 [w/w]	synthetized	yes
22	6	ME-C18:3	ester	FAME	343.12	0.1	1.80726	liquid phase	0.01	Ostwald viscometer	98.5 [w/w]	synthetized	yes
22	17	ME-C18:3	ester	FAME	313.15	0.1	2.78412	liquid phase	not reported	Cannon-Fenske viscometers	99.0 [w/w]	Nu-Chek Prep	yes
22	21	ME-C18:3	ester	FAME	293.15	0.1	4.022	liquid phase	0.033	automatic viscosimeter AMV 200 (Anton Paar)	99.29 [w/w]	Sigma (St. Louis, MO)	yes
22	21	ME-C18:3	ester	FAME	303.15	0.1	3.301	liquid phase	0.033	automatic viscosimeter AMV 200 (Anton Paar)	99.29 [w/w]	Sigma (St. Louis, MO)	yes
22	21	ME-C18:3	ester	FAME	313.15	0.1	2.79	liquid phase	0.033	automatic viscosimeter AMV 200 (Anton Paar)	99.29 [w/w]	Sigma (St. Louis, MO)	yes
22	21	ME-C18:3	ester	FAME	323.15	0.1	2.299	liquid phase	0.033	automatic viscosimeter AMV 200 (Anton Paar)	99.29 [w/w]	Sigma (St. Louis, MO)	yes
22	21	ME-C18:3	ester	FAME	333.15	0.1	1.862	liquid phase	0.033	automatic viscosimeter AMV 200 (Anton Paar)	99.29 [w/w]	Sigma (St. Louis, MO)	no
22	21	ME-C18:3	ester	FAME	343.15	0.1	1.596	liquid phase	0.033	automatic viscosimeter AMV 200 (Anton Paar)	99.29 [w/w]	Sigma (St. Louis, MO)	no
22	18	ME-C18:3	ester	FAME	263.05	0.1	9.40879	liquid phase	not reported	Cannon-Fenske viscometers	99.0 [w/w]	Nu-Chek Prep	yes
22	18	ME-C18:3	ester	FAME	268.1	0.1	8.10202	liquid phase	not reported	Cannon-Fenske viscometers	99.0 [w/w]	Nu-Chek Prep	yes
22	18	ME-C18:3	ester	FAME	273.1	0.1	6.71413	liquid phase	not reported	Cannon-Fenske viscometers	99.0 [w/w]	Nu-Chek Prep	yes
22	18	ME-C18:3	ester	FAME	278.1	0.1	6.01218	liquid phase	not reported	Cannon-Fenske viscometers	99.0 [w/w]	Nu-Chek Prep	yes
22	18	ME-C18:3	ester	FAME	283.1	0.1	5.02488	liquid phase	not reported	Cannon-Fenske viscometers	99.0 [w/w]	Nu-Chek Prep	no
22	18	ME-C18:3	ester	FAME	288.15	0.1	4.6515	liquid phase	not reported	Cannon-Fenske viscometers	99.0 [w/w]	Nu-Chek Prep	yes
22	18	ME-C18:3	ester	FAME	293.15	0.1	4.11895	liquid phase	not reported	Cannon-Fenske viscometers	99.0 [w/w]	Nu-Chek Prep	yes
22	18	ME-C18:3	ester	FAME	298.15	0.1	3.6534	liquid phase	not reported	Cannon-Fenske viscometers	99.0 [w/w]	Nu-Chek Prep	yes
22	18	ME-C18:3	ester	FAME	303.15	0.1	3.46865	liquid phase	not reported	Cannon-Fenske viscometers	99.0 [w/w]	Nu-Chek Prep	yes
22	18	ME-C18:3	ester	FAME	308.15	0.1	2.95587	liquid phase	not reported	Cannon-Fenske viscometers	99.0 [w/w]	Nu-Chek Prep	yes
22	18	ME-C18:3	ester	FAME	313.15	0.1	2.73978	liquid phase	not reported	Cannon-Fenske viscometers	99.0 [w/w]	Nu-Chek Prep	yes
22	25	ME-C18:3	ester	FAME	278.15	0.1	6.3612	liquid phase	0.005	SVM 3000 Anton Paar rotational Stabinger viscometer?densimeter	99.0 [w/w]	Sigma	yes
22	25	ME-C18:3	ester	FAME	283.15	0.1	5.6183	liquid phase	0.005	SVM 3000 Anton Paar rotational Stabinger viscometer?densimeter	99.0 [w/w]	Sigma	no
22	25	ME-C18:3	ester	FAME	288.15	0.1	5.0032	liquid phase	0.005	SVM 3000 Anton Paar rotational Stabinger viscometer?densimeter	99.0 [w/w]	Sigma	no
22	25	ME-C18:3	ester	FAME	293.15	0.1	4.4844	liquid phase	0.005	SVM 3000 Anton Paar rotational Stabinger viscometer?densimeter	99.0 [w/w]	Sigma	no
22	25	ME-C18:3	ester	FAME	298.15	0.1	4.0429	liquid phase	0.005	SVM 3000 Anton Paar rotational Stabinger viscometer?densimeter	99.0 [w/w]	Sigma	no
22	25	ME-C18:3	ester	FAME	303.15	0.1	3.6665	liquid phase	0.005	SVM 3000 Anton Paar rotational Stabinger viscometer?densimeter	99.0 [w/w]	Sigma	no
22	25	ME-C18:3	ester	FAME	308.15	0.1	3.3405	liquid phase	0.005	SVM 3000 Anton Paar rotational Stabinger viscometer?densimeter	99.0 [w/w]	Sigma	no
22	25	ME-C18:3	ester	FAME	313.15	0.1	2.9253	liquid phase	0.005	SVM 3000 Anton Paar rotational Stabinger viscometer?densimeter	99.0 [w/w]	Sigma	yes
22	25	ME-C18:3	ester	FAME	318.15	0.1	2.675	liquid phase	0.005	SVM 3000 Anton Paar rotational Stabinger viscometer?densimeter	99.0 [w/w]	Sigma	yes
22	25	ME-C18:3	ester	FAME	323.15	0.1	2.4725	liquid phase	0.005	SVM 3000 Anton Paar rotational Stabinger viscometer?densimeter	99.0 [w/w]	Sigma	yes
22	25	ME-C18:3	ester	FAME	328.15	0.1	2.303	liquid phase	0.005	SVM 3000 Anton Paar rotational Stabinger viscometer?densimeter	99.0 [w/w]	Sigma	yes
22	25	ME-C18:3	ester	FAME	333.15	0.1	2.1234	liquid phase	0.005	SVM 3000 Anton Paar rotational Stabinger viscometer?densimeter	99.0 [w/w]	Sigma	yes
22	25	ME-C18:3	ester	FAME	338.15	0.1	1.9659	liquid phase	0.005	SVM 3000 Anton Paar rotational Stabinger viscometer?densimeter	99.0 [w/w]	Sigma	yes
22	25	ME-C18:3	ester	FAME	343.15	0.1	1.8165	liquid phase	0.005	SVM 3000 Anton Paar rotational Stabinger viscometer?densimeter	99.0 [w/w]	Sigma	yes
22	25	ME-C18:3	ester	FAME	348.15	0.1	1.6878	liquid phase	0.005	SVM 3000 Anton Paar rotational Stabinger viscometer?densimeter	99.0 [w/w]	Sigma	yes
22	25	ME-C18:3	ester	FAME	353.15	0.1	1.5827	liquid phase	0.005	SVM 3000 Anton Paar rotational Stabinger viscometer?densimeter	99.0 [w/w]	Sigma	yes
22	25	ME-C18:3	ester	FAME	358.15	0.1	1.4877	liquid phase	0.005	SVM 3000 Anton Paar rotational Stabinger viscometer?densimeter	99.0 [w/w]	Sigma	yes
22	25	ME-C18:3	ester	FAME	363.15	0.1	1.4021	liquid phase	0.005	SVM 3000 Anton Paar rotational Stabinger viscometer?densimeter	99.0 [w/w]	Sigma	yes
22	25	ME-C18:3	ester	FAME	368.15	0.1	1.3272	liquid phase	0.005	SVM 3000 Anton Paar rotational Stabinger viscometer?densimeter	99.0 [w/w]	Sigma	yes
22	25	ME-C18:3	ester	FAME	373.15	0.1	1.2527	liquid phase	0.005	SVM 3000 Anton Paar rotational Stabinger viscometer?densimeter	99.0 [w/w]	Sigma	yes
24	6	ME-C19:0	ester	FAME	313.13	0.1	5.42705	liquid phase	0.01	Ostwald viscometer	97.0 [w/w]	synthetized	yes
24	6	ME-C19:0	ester	FAME	343.12	0.1	2.87768	liquid phase	0.01	Ostwald viscometer	97.0 [w/w]	synthetized	yes
27	25	ME-C20:0	ester	FAME	323.15	0.1	4.8319	liquid phase	0.005	SVM 3000 Anton Paar rotational Stabinger viscometer?densimeter	99.5 [w/w]	Fluka	yes
27	25	ME-C20:0	ester	FAME	328.15	0.1	4.3226	liquid phase	0.005	SVM 3000 Anton Paar rotational Stabinger viscometer?densimeter	99.5 [w/w]	Fluka	yes
27	25	ME-C20:0	ester	FAME	333.15	0.1	3.8888	liquid phase	0.005	SVM 3000 Anton Paar rotational Stabinger viscometer?densimeter	99.5 [w/w]	Fluka	yes
27	25	ME-C20:0	ester	FAME	338.15	0.1	3.517	liquid phase	0.005	SVM 3000 Anton Paar rotational Stabinger viscometer?densimeter	99.5 [w/w]	Fluka	yes
27	25	ME-C20:0	ester	FAME	343.15	0.1	3.1964	liquid phase	0.005	SVM 3000 Anton Paar rotational Stabinger viscometer?densimeter	99.5 [w/w]	Fluka	yes
27	25	ME-C20:0	ester	FAME	348.15	0.1	2.9177	liquid phase	0.005	SVM 3000 Anton Paar rotational Stabinger viscometer?densimeter	99.5 [w/w]	Fluka	yes
27	25	ME-C20:0	ester	FAME	353.15	0.1	2.6745	liquid phase	0.005	SVM 3000 Anton Paar rotational Stabinger viscometer?densimeter	99.5 [w/w]	Fluka	yes
27	25	ME-C20:0	ester	FAME	358.15	0.1	2.4612	liquid phase	0.005	SVM 3000 Anton Paar rotational Stabinger viscometer?densimeter	99.5 [w/w]	Fluka	yes
27	25	ME-C20:0	ester	FAME	363.15	0.1	2.2726	liquid phase	0.005	SVM 3000 Anton Paar rotational Stabinger viscometer?densimeter	99.5 [w/w]	Fluka	yes
27	25	ME-C20:0	ester	FAME	368.15	0.1	2.1066	liquid phase	0.005	SVM 3000 Anton Paar rotational Stabinger viscometer?densimeter	99.5 [w/w]	Fluka	yes
27	25	ME-C20:0	ester	FAME	373.15	0.1	1.9591	liquid phase	0.005	SVM 3000 Anton Paar rotational Stabinger viscometer?densimeter	99.5 [w/w]	Fluka	yes
28	25	ME-C20:1	ester	FAME	278.15	0.1	14.34	liquid phase	0.005	SVM 3000 Anton Paar rotational Stabinger viscometer?densimeter	98.0 [w/w]	Sigma	yes
28	25	ME-C20:1	ester	FAME	283.15	0.1	11.975	liquid phase	0.005	SVM 3000 Anton Paar rotational Stabinger viscometer?densimeter	98.0 [w/w]	Sigma	yes
28	25	ME-C20:1	ester	FAME	288.15	0.1	10.131	liquid phase	0.005	SVM 3000 Anton Paar rotational Stabinger viscometer?densimeter	98.0 [w/w]	Sigma	yes
28	25	ME-C20:1	ester	FAME	293.15	0.1	8.6667	liquid phase	0.005	SVM 3000 Anton Paar rotational Stabinger viscometer?densimeter	98.0 [w/w]	Sigma	yes
28	25	ME-C20:1	ester	FAME	298.15	0.1	7.4879	liquid phase	0.005	SVM 3000 Anton Paar rotational Stabinger viscometer?densimeter	98.0 [w/w]	Sigma	yes
28	25	ME-C20:1	ester	FAME	303.15	0.1	6.5284	liquid phase	0.005	SVM 3000 Anton Paar rotational Stabinger viscometer?densimeter	98.0 [w/w]	Sigma	yes
28	25	ME-C20:1	ester	FAME	308.15	0.1	5.7379	liquid phase	0.005	SVM 3000 Anton Paar rotational Stabinger viscometer?densimeter	98.0 [w/w]	Sigma	yes
28	25	ME-C20:1	ester	FAME	313.15	0.1	5.0803	liquid phase	0.005	SVM 3000 Anton Paar rotational Stabinger viscometer?densimeter	98.0 [w/w]	Sigma	yes
28	25	ME-C20:1	ester	FAME	318.15	0.1	4.5289	liquid phase	0.005	SVM 3000 Anton Paar rotational Stabinger viscometer?densimeter	98.0 [w/w]	Sigma	yes
28	25	ME-C20:1	ester	FAME	323.15	0.1	4.0624	liquid phase	0.005	SVM 3000 Anton Paar rotational Stabinger viscometer?densimeter	98.0 [w/w]	Sigma	yes
28	25	ME-C20:1	ester	FAME	328.15	0.1	3.6649	liquid phase	0.005	SVM 3000 Anton Paar rotational Stabinger viscometer?densimeter	98.0 [w/w]	Sigma	yes
28	25	ME-C20:1	ester	FAME	333.15	0.1	3.3231	liquid phase	0.005	SVM 3000 Anton Paar rotational Stabinger viscometer?densimeter	98.0 [w/w]	Sigma	yes
28	25	ME-C20:1	ester	FAME	338.15	0.1	3.0278	liquid phase	0.005	SVM 3000 Anton Paar rotational Stabinger viscometer?densimeter	98.0 [w/w]	Sigma	yes
28	25	ME-C20:1	ester	FAME	343.15	0.1	2.7709	liquid phase	0.005	SVM 3000 Anton Paar rotational Stabinger viscometer?densimeter	98.0 [w/w]	Sigma	yes
28	25	ME-C20:1	ester	FAME	348.15	0.1	2.5461	liquid phase	0.005	SVM 3000 Anton Paar rotational Stabinger viscometer?densimeter	98.0 [w/w]	Sigma	yes
28	25	ME-C20:1	ester	FAME	353.15	0.1	2.3484	liquid phase	0.005	SVM 3000 Anton Paar rotational Stabinger viscometer?densimeter	98.0 [w/w]	Sigma	yes
28	25	ME-C20:1	ester	FAME	358.15	0.1	2.1736	liquid phase	0.005	SVM 3000 Anton Paar rotational Stabinger viscometer?densimeter	98.0 [w/w]	Sigma	yes
28	25	ME-C20:1	ester	FAME	363.15	0.1	2.0186	liquid phase	0.005	SVM 3000 Anton Paar rotational Stabinger viscometer?densimeter	98.0 [w/w]	Sigma	yes
28	25	ME-C20:1	ester	FAME	368.15	0.1	1.8807	liquid phase	0.005	SVM 3000 Anton Paar rotational Stabinger viscometer?densimeter	98.0 [w/w]	Sigma	yes
28	25	ME-C20:1	ester	FAME	373.15	0.1	1.7576	liquid phase	0.005	SVM 3000 Anton Paar rotational Stabinger viscometer?densimeter	98.0 [w/w]	Sigma	yes
33	25	ME-C22:0	ester	FAME	333.15	0.1	4.7493	liquid phase	0.005	SVM 3000 Anton Paar rotational Stabinger viscometer?densimeter	99.0 [w/w]	Fluka	yes
33	25	ME-C22:0	ester	FAME	338.15	0.1	4.2736	liquid phase	0.005	SVM 3000 Anton Paar rotational Stabinger viscometer?densimeter	99.0 [w/w]	Fluka	yes
33	25	ME-C22:0	ester	FAME	343.15	0.1	3.8657	liquid phase	0.005	SVM 3000 Anton Paar rotational Stabinger viscometer?densimeter	99.0 [w/w]	Fluka	yes
33	25	ME-C22:0	ester	FAME	348.15	0.1	3.5133	liquid phase	0.005	SVM 3000 Anton Paar rotational Stabinger viscometer?densimeter	99.0 [w/w]	Fluka	yes
33	25	ME-C22:0	ester	FAME	353.15	0.1	3.2066	liquid phase	0.005	SVM 3000 Anton Paar rotational Stabinger viscometer?densimeter	99.0 [w/w]	Fluka	yes
33	25	ME-C22:0	ester	FAME	358.15	0.1	2.9392	liquid phase	0.005	SVM 3000 Anton Paar rotational Stabinger viscometer?densimeter	99.0 [w/w]	Fluka	yes
33	25	ME-C22:0	ester	FAME	363.15	0.1	2.7087	liquid phase	0.005	SVM 3000 Anton Paar rotational Stabinger viscometer?densimeter	99.0 [w/w]	Fluka	yes
33	25	ME-C22:0	ester	FAME	368.15	0.1	2.502	liquid phase	0.005	SVM 3000 Anton Paar rotational Stabinger viscometer?densimeter	99.0 [w/w]	Fluka	yes
33	25	ME-C22:0	ester	FAME	373.15	0.1	2.3169	liquid phase	0.005	SVM 3000 Anton Paar rotational Stabinger viscometer?densimeter	99.0 [w/w]	Fluka	yes
34	25	ME-C22:1	ester	FAME	278.15	0.1	18.087	liquid phase	0.005	SVM 3000 Anton Paar rotational Stabinger viscometer?densimeter	99.0 [w/w]	Fluka	yes
34	25	ME-C22:1	ester	FAME	283.15	0.1	14.943	liquid phase	0.005	SVM 3000 Anton Paar rotational Stabinger viscometer?densimeter	99.0 [w/w]	Fluka	yes
34	25	ME-C22:1	ester	FAME	288.15	0.1	12.556	liquid phase	0.005	SVM 3000 Anton Paar rotational Stabinger viscometer?densimeter	99.0 [w/w]	Fluka	yes
34	25	ME-C22:1	ester	FAME	293.15	0.1	10.657	liquid phase	0.005	SVM 3000 Anton Paar rotational Stabinger viscometer?densimeter	99.0 [w/w]	Fluka	yes
34	25	ME-C22:1	ester	FAME	298.15	0.1	9.1414	liquid phase	0.005	SVM 3000 Anton Paar rotational Stabinger viscometer?densimeter	99.0 [w/w]	Fluka	yes
34	25	ME-C22:1	ester	FAME	303.15	0.1	7.9069	liquid phase	0.005	SVM 3000 Anton Paar rotational Stabinger viscometer?densimeter	99.0 [w/w]	Fluka	yes
34	25	ME-C22:1	ester	FAME	308.15	0.1	6.9171	liquid phase	0.005	SVM 3000 Anton Paar rotational Stabinger viscometer?densimeter	99.0 [w/w]	Fluka	yes
34	25	ME-C22:1	ester	FAME	313.15	0.1	5.9575	liquid phase	0.005	SVM 3000 Anton Paar rotational Stabinger viscometer?densimeter	99.0 [w/w]	Fluka	yes
34	25	ME-C22:1	ester	FAME	318.15	0.1	5.4021	liquid phase	0.005	SVM 3000 Anton Paar rotational Stabinger viscometer?densimeter	99.0 [w/w]	Fluka	yes
34	25	ME-C22:1	ester	FAME	323.15	0.1	4.7602	liquid phase	0.005	SVM 3000 Anton Paar rotational Stabinger viscometer?densimeter	99.0 [w/w]	Fluka	yes
34	25	ME-C22:1	ester	FAME	328.15	0.1	4.3306	liquid phase	0.005	SVM 3000 Anton Paar rotational Stabinger viscometer?densimeter	99.0 [w/w]	Fluka	yes
34	25	ME-C22:1	ester	FAME	333.15	0.1	3.91	liquid phase	0.005	SVM 3000 Anton Paar rotational Stabinger viscometer?densimeter	99.0 [w/w]	Fluka	yes
34	25	ME-C22:1	ester	FAME	338.15	0.1	3.548	liquid phase	0.005	SVM 3000 Anton Paar rotational Stabinger viscometer?densimeter	99.0 [w/w]	Fluka	yes
34	25	ME-C22:1	ester	FAME	343.15	0.1	3.2344	liquid phase	0.005	SVM 3000 Anton Paar rotational Stabinger viscometer?densimeter	99.0 [w/w]	Fluka	yes
34	25	ME-C22:1	ester	FAME	348.15	0.1	2.9609	liquid phase	0.005	SVM 3000 Anton Paar rotational Stabinger viscometer?densimeter	99.0 [w/w]	Fluka	yes
34	25	ME-C22:1	ester	FAME	353.15	0.1	2.707	liquid phase	0.005	SVM 3000 Anton Paar rotational Stabinger viscometer?densimeter	99.0 [w/w]	Fluka	yes
34	25	ME-C22:1	ester	FAME	358.15	0.1	2.5097	liquid phase	0.005	SVM 3000 Anton Paar rotational Stabinger viscometer?densimeter	99.0 [w/w]	Fluka	yes
34	25	ME-C22:1	ester	FAME	363.15	0.1	2.3223	liquid phase	0.005	SVM 3000 Anton Paar rotational Stabinger viscometer?densimeter	99.0 [w/w]	Fluka	yes
38	25	ME-C24:0	ester	FAME	338.15	0.1	5.1392	liquid phase	0.005	SVM 3000 Anton Paar rotational Stabinger viscometer?densimeter	99.0 [w/w]	Fluka	yes
38	25	ME-C24:0	ester	FAME	343.15	0.1	4.6279	liquid phase	0.005	SVM 3000 Anton Paar rotational Stabinger viscometer?densimeter	99.0 [w/w]	Fluka	yes
38	25	ME-C24:0	ester	FAME	348.15	0.1	4.1894	liquid phase	0.005	SVM 3000 Anton Paar rotational Stabinger viscometer?densimeter	99.0 [w/w]	Fluka	yes
38	25	ME-C24:0	ester	FAME	353.15	0.1	3.8102	liquid phase	0.005	SVM 3000 Anton Paar rotational Stabinger viscometer?densimeter	99.0 [w/w]	Fluka	yes
38	25	ME-C24:0	ester	FAME	358.15	0.1	3.4797	liquid phase	0.005	SVM 3000 Anton Paar rotational Stabinger viscometer?densimeter	99.0 [w/w]	Fluka	yes
38	25	ME-C24:0	ester	FAME	363.15	0.1	3.1895	liquid phase	0.005	SVM 3000 Anton Paar rotational Stabinger viscometer?densimeter	99.0 [w/w]	Fluka	yes
38	25	ME-C24:0	ester	FAME	368.15	0.1	2.9327	liquid phase	0.005	SVM 3000 Anton Paar rotational Stabinger viscometer?densimeter	99.0 [w/w]	Fluka	yes
38	25	ME-C24:0	ester	FAME	373.15	0.1	2.7066	liquid phase	0.005	SVM 3000 Anton Paar rotational Stabinger viscometer?densimeter	99.0 [w/w]	Fluka	yes
42	3	EE-C4:0	ester	FAEE	298.14	0.1	0.635	liquid phase	not reported	horizontal capillary	not reported	Dr. Pickard and Mr. Kenyon	yes
42	3	EE-C4:0	ester	FAEE	323.13	0.1	0.45	liquid phase	not reported	horizontal capillary	not reported	Dr. Pickard and Mr. Kenyon	yes
42	30	EE-C4:0	ester	FAEE	293.14	0.1	0.67	liquid phase	not reported	Ostwald viscometer	not reported	not reported	yes
42	4	EE-C4:0	ester	FAEE	298.14	0.1	0.6127	liquid phase	not reported	Ostwald viscometer	not reported	synthetized	yes
42	5	EE-C4:0	ester	FAEE	348.12	0.1	0.363	liquid phase	not reported	Ostwald -Cannon-Fenske	99.0 [w/w]	synthetized	yes
42	31	EE-C4:0	ester	FAEE	293.15	0.1	0.671	liquid phase	not reported	not reported	not reported	not reported	yes
42	32	EE-C4:0	ester	FAEE	303.14	0.1	0.595	liquid phase	0.003	Ubbelohde viscometer	99.0 [w/w]	Fluka AG	yes
42	32	EE-C4:0	ester	FAEE	315.14	0.1	0.559	liquid phase	0.003	Ubbelohde viscometer	99.0 [w/w]	Fluka AG	no
42	33	EE-C4:0	ester	FAEE	303.15	0.1	0.5776	liquid phase	not reported	Ubbelohde suspended-level viscometer	99.0 [w/w]	Fluka AG or Merck Schuchard	yes
42	8	EE-C4:0	ester	FAEE	308.15	0.1	0.576	liquid phase	not reported	Ubbelohde suspended	99.8 [w/w]	Lancaster, UK chemicals	yes
42	8	EE-C4:0	ester	FAEE	318.15	0.1	0.538	liquid phase	not reported	Ubbelohde suspended	99.8 [w/w]	Lancaster, UK chemicals	no
42	34	EE-C4:0	ester	FAEE	303.15	0.1	0.591	liquid phase	not reported	Haake falling ball viscosimeter	99.0 [w/w]	Riedel de Haen and Acros	yes
42	35	EE-C4:0	ester	FAEE	293.15	0.1	0.662	liquid phase	0.004	automatic microviscosimeter (Anton Paar type AMVn)	99.6 [w/w]	Sigma-Aldrich Singapore	yes
42	35	EE-C4:0	ester	FAEE	298.15	0.1	0.62	liquid phase	0.004	automatic microviscosimeter (Anton Paar type AMVn)	99.6 [w/w]	Sigma-Aldrich Singapore	yes
42	35	EE-C4:0	ester	FAEE	303.15	0.1	0.583	liquid phase	0.004	automatic microviscosimeter (Anton Paar type AMVn)	99.6 [w/w]	Sigma-Aldrich Singapore	yes
42	35	EE-C4:0	ester	FAEE	308.15	0.1	0.549	liquid phase	0.004	automatic microviscosimeter (Anton Paar type AMVn)	99.6 [w/w]	Sigma-Aldrich Singapore	yes
42	35	EE-C4:0	ester	FAEE	313.15	0.1	0.519	liquid phase	0.004	automatic microviscosimeter (Anton Paar type AMVn)	99.6 [w/w]	Sigma-Aldrich Singapore	yes
42	35	EE-C4:0	ester	FAEE	318.15	0.1	0.491	liquid phase	0.004	automatic microviscosimeter (Anton Paar type AMVn)	99.6 [w/w]	Sigma-Aldrich Singapore	yes
42	35	EE-C4:0	ester	FAEE	323.15	0.1	0.465	liquid phase	0.004	automatic microviscosimeter (Anton Paar type AMVn)	99.6 [w/w]	Sigma-Aldrich Singapore	yes
42	35	EE-C4:0	ester	FAEE	328.15	0.1	0.442	liquid phase	0.004	automatic microviscosimeter (Anton Paar type AMVn)	99.6 [w/w]	Sigma-Aldrich Singapore	yes
42	35	EE-C4:0	ester	FAEE	333.15	0.1	0.42	liquid phase	0.004	automatic microviscosimeter (Anton Paar type AMVn)	99.6 [w/w]	Sigma-Aldrich Singapore	yes
42	35	EE-C4:0	ester	FAEE	338.15	0.1	0.4	liquid phase	0.004	automatic microviscosimeter (Anton Paar type AMVn)	99.6 [w/w]	Sigma-Aldrich Singapore	yes
42	35	EE-C4:0	ester	FAEE	343.15	0.1	0.382	liquid phase	0.004	automatic microviscosimeter (Anton Paar type AMVn)	99.6 [w/w]	Sigma-Aldrich Singapore	yes
42	36	EE-C4:0	ester	FAEE	298.15	0.1	0.613	liquid phase	0.001	Ubbelohde suspended level viscometer	99.5 [w/w]	Fluka purum grade chemicals	yes
42	36	EE-C4:0	ester	FAEE	308.15	0.1	0.576	liquid phase	0.001	Ubbelohde suspended level viscometer	99.5 [w/w]	Fluka purum grade chemicals	yes
42	37	EE-C4:0	ester	FAEE	288.15	0.1	0.7224	liquid phase	0.0035	Stabinger viscometer (model SVM 3000/G2)	99.0 [w/w]	Acros Organics	yes
42	37	EE-C4:0	ester	FAEE	293.15	0.1	0.6808	liquid phase	0.0035	Stabinger viscometer (model SVM 3000/G2)	99.0 [w/w]	Acros Organics	yes
42	37	EE-C4:0	ester	FAEE	298.15	0.1	0.643	liquid phase	0.0035	Stabinger viscometer (model SVM 3000/G2)	99.0 [w/w]	Acros Organics	yes
42	37	EE-C4:0	ester	FAEE	303.15	0.1	0.6072	liquid phase	0.0035	Stabinger viscometer (model SVM 3000/G2)	99.0 [w/w]	Acros Organics	yes
42	37	EE-C4:0	ester	FAEE	308.15	0.1	0.5736	liquid phase	0.0035	Stabinger viscometer (model SVM 3000/G2)	99.0 [w/w]	Acros Organics	yes
42	37	EE-C4:0	ester	FAEE	313.15	0.1	0.5424	liquid phase	0.0035	Stabinger viscometer (model SVM 3000/G2)	99.0 [w/w]	Acros Organics	yes
42	37	EE-C4:0	ester	FAEE	318.15	0.1	0.5132	liquid phase	0.0035	Stabinger viscometer (model SVM 3000/G2)	99.0 [w/w]	Acros Organics	yes
42	37	EE-C4:0	ester	FAEE	323.15	0.1	0.487	liquid phase	0.0035	Stabinger viscometer (model SVM 3000/G2)	99.0 [w/w]	Acros Organics	yes
42	37	EE-C4:0	ester	FAEE	313.15	0.1	0.5425	liquid phase	0.0035	Stabinger viscometer (model SVM 3000/G2)	99.0 [w/w]	Acros Organics	yes
43	4	EE-C5:0	ester	FAEE	298.14	0.1	0.7623	liquid phase	not reported	Ostwald viscometer	not reported	synthetized	yes
43	38	EE-C5:0	ester	FAEE	293.15	0.1	0.846	liquid phase	0.004	automated microviscosimeter Anton Paar type AMVn	99.6 [mol/mol]	Merk, Germany	yes
43	38	EE-C5:0	ester	FAEE	303.15	0.1	0.694	liquid phase	0.004	automated microviscosimeter Anton Paar type AMVn	99.6 [mol/mol]	Merk, Germany	yes
43	38	EE-C5:0	ester	FAEE	313.15	0.1	0.629	liquid phase	0.004	automated microviscosimeter Anton Paar type AMVn	99.6 [mol/mol]	Merk, Germany	yes
44	4	EE-C6:0	ester	FAEE	298.14	0.1	0.9881	liquid phase	not reported	Ostwald viscometer	not reported	synthetized	no
44	5	EE-C6:0	ester	FAEE	348.12	0.1	0.537	liquid phase	not reported	Ostwald -Cannon-Fenske	99.0 [w/w]	synthetized	no
44	35	EE-C6:0	ester	FAEE	293.15	0.1	0.816	liquid phase	0.004	automatic microviscosimeter (Anton Paar type AMVn)	98.7 [w/w]	Sigma-Aldrich Singapore	no
44	35	EE-C6:0	ester	FAEE	298.15	0.1	0.757	liquid phase	0.004	automatic microviscosimeter (Anton Paar type AMVn)	98.7 [w/w]	Sigma-Aldrich Singapore	yes
44	35	EE-C6:0	ester	FAEE	303.15	0.1	0.704	liquid phase	0.004	automatic microviscosimeter (Anton Paar type AMVn)	98.7 [w/w]	Sigma-Aldrich Singapore	yes
44	35	EE-C6:0	ester	FAEE	308.15	0.1	0.656	liquid phase	0.004	automatic microviscosimeter (Anton Paar type AMVn)	98.7 [w/w]	Sigma-Aldrich Singapore	yes
44	35	EE-C6:0	ester	FAEE	313.15	0.1	0.614	liquid phase	0.004	automatic microviscosimeter (Anton Paar type AMVn)	98.7 [w/w]	Sigma-Aldrich Singapore	yes
44	35	EE-C6:0	ester	FAEE	318.15	0.1	0.576	liquid phase	0.004	automatic microviscosimeter (Anton Paar type AMVn)	98.7 [w/w]	Sigma-Aldrich Singapore	yes
44	35	EE-C6:0	ester	FAEE	323.15	0.1	0.541	liquid phase	0.004	automatic microviscosimeter (Anton Paar type AMVn)	98.7 [w/w]	Sigma-Aldrich Singapore	yes
44	35	EE-C6:0	ester	FAEE	328.15	0.1	0.509	liquid phase	0.004	automatic microviscosimeter (Anton Paar type AMVn)	98.7 [w/w]	Sigma-Aldrich Singapore	yes
44	35	EE-C6:0	ester	FAEE	333.15	0.1	0.482	liquid phase	0.004	automatic microviscosimeter (Anton Paar type AMVn)	98.7 [w/w]	Sigma-Aldrich Singapore	yes
44	35	EE-C6:0	ester	FAEE	338.15	0.1	0.456	liquid phase	0.004	automatic microviscosimeter (Anton Paar type AMVn)	98.7 [w/w]	Sigma-Aldrich Singapore	yes
44	35	EE-C6:0	ester	FAEE	343.15	0.1	0.429	liquid phase	0.004	automatic microviscosimeter (Anton Paar type AMVn)	98.7 [w/w]	Sigma-Aldrich Singapore	no
44	39	EE-C6:0	ester	FAEE	293.15	0.1	0.816	liquid phase	0.004	automatic microviscosimeter (Anton Paar type AMVn)	99.0 [w/w]	Sigma-Aldrich Singapore	no
44	39	EE-C6:0	ester	FAEE	303.15	0.1	0.704	liquid phase	0.004	automatic microviscosimeter (Anton Paar type AMVn)	99.0 [w/w]	Sigma-Aldrich Singapore	yes
44	39	EE-C6:0	ester	FAEE	313.15	0.1	0.614	liquid phase	0.004	automatic microviscosimeter (Anton Paar type AMVn)	99.0 [w/w]	Sigma-Aldrich Singapore	yes
44	40	EE-C6:0	ester	FAEE	288.15	0.1	1.102	liquid phase	0.006	Ubbelohde capillary viscometers	99.7 [w/w]	Acros (U.S.A)	yes
44	40	EE-C6:0	ester	FAEE	298.15	0.1	0.94	liquid phase	0.006	Ubbelohde capillary viscometers	99.7 [w/w]	Acros (U.S.A)	no
44	40	EE-C6:0	ester	FAEE	308.15	0.1	0.814	liquid phase	0.006	Ubbelohde capillary viscometers	99.7 [w/w]	Acros (U.S.A)	no
44	40	EE-C6:0	ester	FAEE	318.15	0.1	0.711	liquid phase	0.006	Ubbelohde capillary viscometers	99.7 [w/w]	Acros (U.S.A)	no
44	40	EE-C6:0	ester	FAEE	328.15	0.1	0.63	liquid phase	0.006	Ubbelohde capillary viscometers	99.7 [w/w]	Acros (U.S.A)	no
44	40	EE-C6:0	ester	FAEE	338.15	0.1	0.562	liquid phase	0.006	Ubbelohde capillary viscometers	99.7 [w/w]	Acros (U.S.A)	no
44	40	EE-C6:0	ester	FAEE	348.15	0.1	0.504	liquid phase	0.006	Ubbelohde capillary viscometers	99.7 [w/w]	Acros (U.S.A)	no
44	40	EE-C6:0	ester	FAEE	358.15	0.1	0.452	liquid phase	0.006	Ubbelohde capillary viscometers	99.7 [w/w]	Acros (U.S.A)	yes
44	41	EE-C6:0	ester	FAEE	288.15	0.1	1.102	liquid phase	0.006	Ubbelohde capillary viscometers	99.7 [w/w]	Acros (USA)	yes
44	41	EE-C6:0	ester	FAEE	298.15	0.1	0.94	liquid phase	0.006	Ubbelohde capillary viscometers	99.7 [w/w]	Acros (USA)	no
44	41	EE-C6:0	ester	FAEE	308.15	0.1	0.814	liquid phase	0.006	Ubbelohde capillary viscometers	99.7 [w/w]	Acros (USA)	no
44	41	EE-C6:0	ester	FAEE	318.15	0.1	0.711	liquid phase	0.006	Ubbelohde capillary viscometers	99.7 [w/w]	Acros (USA)	no
46	5	EE-C8:0	ester	FAEE	348.12	0.1	0.716	liquid phase	not reported	Ostwald -Cannon-Fenske	99.0 [w/w]	synthetized	yes
46	40	EE-C8:0	ester	FAEE	288.15	0.1	1.697	liquid phase	0.006	Ubbelohde capillary viscometers	99.5 [w/w]	Acros (U.S.A)	yes
46	40	EE-C8:0	ester	FAEE	298.15	0.1	1.411	liquid phase	0.006	Ubbelohde capillary viscometers	99.5 [w/w]	Acros (U.S.A)	yes
46	40	EE-C8:0	ester	FAEE	308.15	0.1	1.193	liquid phase	0.006	Ubbelohde capillary viscometers	99.5 [w/w]	Acros (U.S.A)	yes
46	40	EE-C8:0	ester	FAEE	318.15	0.1	1.027	liquid phase	0.006	Ubbelohde capillary viscometers	99.5 [w/w]	Acros (U.S.A)	yes
46	40	EE-C8:0	ester	FAEE	328.15	0.1	0.892	liquid phase	0.006	Ubbelohde capillary viscometers	99.5 [w/w]	Acros (U.S.A)	yes
46	40	EE-C8:0	ester	FAEE	338.15	0.1	0.784	liquid phase	0.006	Ubbelohde capillary viscometers	99.5 [w/w]	Acros (U.S.A)	yes
46	40	EE-C8:0	ester	FAEE	348.15	0.1	0.694	liquid phase	0.006	Ubbelohde capillary viscometers	99.5 [w/w]	Acros (U.S.A)	yes
46	40	EE-C8:0	ester	FAEE	358.15	0.1	0.617	liquid phase	0.006	Ubbelohde capillary viscometers	99.5 [w/w]	Acros (U.S.A)	yes
46	41	EE-C8:0	ester	FAEE	288.15	0.1	1.697	liquid phase	0.006	Ubbelohde capillary viscometers	99.5 [w/w]	Acros (USA)	yes
46	41	EE-C8:0	ester	FAEE	298.15	0.1	1.411	liquid phase	0.006	Ubbelohde capillary viscometers	99.5 [w/w]	Acros (USA)	yes
46	41	EE-C8:0	ester	FAEE	308.15	0.1	1.193	liquid phase	0.006	Ubbelohde capillary viscometers	99.5 [w/w]	Acros (USA)	yes
46	41	EE-C8:0	ester	FAEE	318.15	0.1	1.027	liquid phase	0.006	Ubbelohde capillary viscometers	99.5 [w/w]	Acros (USA)	yes
46	15	EE-C8:0	ester	FAEE	263.05	0.1	3.08769	liquid phase	not reported	Cannon-Fenske viscometers	99.0 [w/w]	Nu-Chek Prep (Elysian,MN)	yes
46	15	EE-C8:0	ester	FAEE	273.1	0.1	2.36859	liquid phase	not reported	Cannon-Fenske viscometers	99.0 [w/w]	Nu-Chek Prep (Elysian,MN)	yes
46	15	EE-C8:0	ester	FAEE	313.15	0.1	1.12124	liquid phase	not reported	Cannon-Fenske viscometers	99.0 [w/w]	Nu-Chek Prep (Elysian,MN)	yes
46	42	EE-C8:0	ester	FAEE	298.15	0.1	1.428	liquid phase	0.01	Ubbelohde capillary viscometer (model EGV 700)	99.0 [w/w]	Aladdin Chemistry	yes
46	42	EE-C8:0	ester	FAEE	303.15	0.1	1.313	liquid phase	0.01	Ubbelohde capillary viscometer (model EGV 700)	99.0 [w/w]	Aladdin Chemistry	yes
46	42	EE-C8:0	ester	FAEE	308.15	0.1	1.211	liquid phase	0.01	Ubbelohde capillary viscometer (model EGV 700)	99.0 [w/w]	Aladdin Chemistry	yes
46	42	EE-C8:0	ester	FAEE	313.15	0.1	1.121	liquid phase	0.01	Ubbelohde capillary viscometer (model EGV 700)	99.0 [w/w]	Aladdin Chemistry	yes
46	42	EE-C8:0	ester	FAEE	318.15	0.1	1.042	liquid phase	0.01	Ubbelohde capillary viscometer (model EGV 700)	99.0 [w/w]	Aladdin Chemistry	yes
46	42	EE-C8:0	ester	FAEE	323.15	0.1	0.971	liquid phase	0.01	Ubbelohde capillary viscometer (model EGV 700)	99.0 [w/w]	Aladdin Chemistry	yes
48	5	EE-C10:0	ester	FAEE	348.12	0.1	0.999	liquid phase	not reported	Ostwald -Cannon-Fenske	99.0 [w/w]	synthetized	yes
48	17	EE-C10:0	ester	FAEE	313.15	0.1	1.58536	liquid phase	not reported	Cannon-Fenske viscometers	99.0 [w/w]	Nu-Chek Prep	yes
48	15	EE-C10:0	ester	FAEE	263.05	0.1	3.80164	liquid phase	not reported	Cannon-Fenske viscometers	99.0 [w/w]	Nu-Chek Prep (Elysian,MN)	yes
48	15	EE-C10:0	ester	FAEE	273.1	0.1	3.76718	liquid phase	not reported	Cannon-Fenske viscometers	99.0 [w/w]	Nu-Chek Prep (Elysian,MN)	no
48	15	EE-C10:0	ester	FAEE	313.15	0.1	1.58536	liquid phase	not reported	Cannon-Fenske viscometers	99.0 [w/w]	Nu-Chek Prep (Elysian,MN)	yes
48	16	EE-C10:0	ester	FAEE	283.15	0.1	2.896	liquid phase	0.015	SVM 3000 Anton Paar rotational Stabinger viscometer-densimeter	99.0 [w/w]	Aldrich	no
48	16	EE-C10:0	ester	FAEE	288.15	0.1	2.5882	liquid phase	0.015	SVM 3000 Anton Paar rotational Stabinger viscometer-densimeter	99.0 [w/w]	Aldrich	yes
48	16	EE-C10:0	ester	FAEE	293.15	0.1	2.3263	liquid phase	0.015	SVM 3000 Anton Paar rotational Stabinger viscometer-densimeter	99.0 [w/w]	Aldrich	yes
48	16	EE-C10:0	ester	FAEE	298.15	0.1	2.1029	liquid phase	0.015	SVM 3000 Anton Paar rotational Stabinger viscometer-densimeter	99.0 [w/w]	Aldrich	yes
48	16	EE-C10:0	ester	FAEE	303.15	0.1	1.9111	liquid phase	0.015	SVM 3000 Anton Paar rotational Stabinger viscometer-densimeter	99.0 [w/w]	Aldrich	yes
48	16	EE-C10:0	ester	FAEE	308.15	0.1	1.7453	liquid phase	0.015	SVM 3000 Anton Paar rotational Stabinger viscometer-densimeter	99.0 [w/w]	Aldrich	yes
48	16	EE-C10:0	ester	FAEE	313.15	0.1	1.6	liquid phase	0.015	SVM 3000 Anton Paar rotational Stabinger viscometer-densimeter	99.0 [w/w]	Aldrich	yes
48	16	EE-C10:0	ester	FAEE	318.15	0.1	1.4729	liquid phase	0.015	SVM 3000 Anton Paar rotational Stabinger viscometer-densimeter	99.0 [w/w]	Aldrich	yes
48	16	EE-C10:0	ester	FAEE	323.15	0.1	1.3599	liquid phase	0.015	SVM 3000 Anton Paar rotational Stabinger viscometer-densimeter	99.0 [w/w]	Aldrich	yes
48	16	EE-C10:0	ester	FAEE	328.15	0.1	1.2594	liquid phase	0.015	SVM 3000 Anton Paar rotational Stabinger viscometer-densimeter	99.0 [w/w]	Aldrich	yes
48	16	EE-C10:0	ester	FAEE	333.15	0.1	1.1695	liquid phase	0.015	SVM 3000 Anton Paar rotational Stabinger viscometer-densimeter	99.0 [w/w]	Aldrich	yes
48	16	EE-C10:0	ester	FAEE	338.15	0.1	1.0892	liquid phase	0.015	SVM 3000 Anton Paar rotational Stabinger viscometer-densimeter	99.0 [w/w]	Aldrich	yes
48	16	EE-C10:0	ester	FAEE	343.15	0.1	1.0171	liquid phase	0.015	SVM 3000 Anton Paar rotational Stabinger viscometer-densimeter	99.0 [w/w]	Aldrich	yes
48	16	EE-C10:0	ester	FAEE	348.15	0.1	0.9516	liquid phase	0.015	SVM 3000 Anton Paar rotational Stabinger viscometer-densimeter	99.0 [w/w]	Aldrich	yes
48	16	EE-C10:0	ester	FAEE	353.15	0.1	0.8929	liquid phase	0.015	SVM 3000 Anton Paar rotational Stabinger viscometer-densimeter	99.0 [w/w]	Aldrich	yes
48	42	EE-C10:0	ester	FAEE	298.15	0.1	2.115	liquid phase	0.01	Ubbelohde capillary viscometer (model EGV 700)	99.0 [w/w]	Aladdin Chemistry	yes
48	42	EE-C10:0	ester	FAEE	303.15	0.1	1.919	liquid phase	0.01	Ubbelohde capillary viscometer (model EGV 700)	99.0 [w/w]	Aladdin Chemistry	yes
48	42	EE-C10:0	ester	FAEE	308.15	0.1	1.75	liquid phase	0.01	Ubbelohde capillary viscometer (model EGV 700)	99.0 [w/w]	Aladdin Chemistry	yes
48	42	EE-C10:0	ester	FAEE	313.15	0.1	1.603	liquid phase	0.01	Ubbelohde capillary viscometer (model EGV 700)	99.0 [w/w]	Aladdin Chemistry	yes
48	42	EE-C10:0	ester	FAEE	318.15	0.1	1.474	liquid phase	0.01	Ubbelohde capillary viscometer (model EGV 700)	99.0 [w/w]	Aladdin Chemistry	yes
48	42	EE-C10:0	ester	FAEE	323.15	0.1	1.362	liquid phase	0.01	Ubbelohde capillary viscometer (model EGV 700)	99.0 [w/w]	Aladdin Chemistry	yes
50	5	EE-C12:0	ester	FAEE	348.12	0.1	1.23	liquid phase	not reported	Ostwald -Cannon-Fenske	99.0 [w/w]	synthetized	yes
50	43	EE-C12:0	ester	FAEE	293.15	0.1	3.3803	liquid phase	0.003	Ubbelohde capillary viscometers	99.5 [w/w]	Merck Co.	yes
50	43	EE-C12:0	ester	FAEE	303.15	0.1	2.6951	liquid phase	0.003	Ubbelohde capillary viscometers	99.5 [w/w]	Merck Co.	yes
50	43	EE-C12:0	ester	FAEE	313.15	0.1	2.0454	liquid phase	0.003	Ubbelohde capillary viscometers	99.5 [w/w]	Merck Co.	no
50	17	EE-C12:0	ester	FAEE	313.15	0.1	2.05728	liquid phase	not reported	Cannon-Fenske viscometers	99.0 [w/w]	Nu-Chek Prep	no
50	18	EE-C12:0	ester	FAEE	273.1	0.1	5.94807	liquid phase	not reported	Cannon-Fenske viscometers	99.0 [w/w]	Nu-Chek Prep	yes
50	18	EE-C12:0	ester	FAEE	278.1	0.1	5.17965	liquid phase	not reported	Cannon-Fenske viscometers	99.0 [w/w]	Nu-Chek Prep	yes
50	18	EE-C12:0	ester	FAEE	283.1	0.1	4.46123	liquid phase	not reported	Cannon-Fenske viscometers	99.0 [w/w]	Nu-Chek Prep	yes
50	18	EE-C12:0	ester	FAEE	288.15	0.1	3.83535	liquid phase	not reported	Cannon-Fenske viscometers	99.0 [w/w]	Nu-Chek Prep	yes
50	18	EE-C12:0	ester	FAEE	293.15	0.1	3.3357	liquid phase	not reported	Cannon-Fenske viscometers	99.0 [w/w]	Nu-Chek Prep	yes
50	18	EE-C12:0	ester	FAEE	298.15	0.1	2.96047	liquid phase	not reported	Cannon-Fenske viscometers	99.0 [w/w]	Nu-Chek Prep	yes
50	18	EE-C12:0	ester	FAEE	303.15	0.1	2.70806	liquid phase	not reported	Cannon-Fenske viscometers	99.0 [w/w]	Nu-Chek Prep	yes
50	18	EE-C12:0	ester	FAEE	308.15	0.1	2.43228	liquid phase	not reported	Cannon-Fenske viscometers	99.0 [w/w]	Nu-Chek Prep	yes
50	18	EE-C12:0	ester	FAEE	313.15	0.1	2.18427	liquid phase	not reported	Cannon-Fenske viscometers	99.0 [w/w]	Nu-Chek Prep	yes
50	16	EE-C12:0	ester	FAEE	283.15	0.1	4.3353	liquid phase	0.015	SVM 3000 Anton Paar rotational Stabinger viscometer-densimeter	99.0 [w/w]	Sigma	yes
50	16	EE-C12:0	ester	FAEE	288.15	0.1	3.8135	liquid phase	0.015	SVM 3000 Anton Paar rotational Stabinger viscometer-densimeter	99.0 [w/w]	Sigma	yes
50	16	EE-C12:0	ester	FAEE	293.15	0.1	3.3797	liquid phase	0.015	SVM 3000 Anton Paar rotational Stabinger viscometer-densimeter	99.0 [w/w]	Sigma	yes
50	16	EE-C12:0	ester	FAEE	298.15	0.1	3.0152	liquid phase	0.015	SVM 3000 Anton Paar rotational Stabinger viscometer-densimeter	99.0 [w/w]	Sigma	yes
50	16	EE-C12:0	ester	FAEE	303.15	0.1	2.7073	liquid phase	0.015	SVM 3000 Anton Paar rotational Stabinger viscometer-densimeter	99.0 [w/w]	Sigma	yes
50	16	EE-C12:0	ester	FAEE	308.15	0.1	2.4455	liquid phase	0.015	SVM 3000 Anton Paar rotational Stabinger viscometer-densimeter	99.0 [w/w]	Sigma	yes
50	16	EE-C12:0	ester	FAEE	313.15	0.1	2.2198	liquid phase	0.015	SVM 3000 Anton Paar rotational Stabinger viscometer-densimeter	99.0 [w/w]	Sigma	yes
50	16	EE-C12:0	ester	FAEE	318.15	0.1	2.024	liquid phase	0.015	SVM 3000 Anton Paar rotational Stabinger viscometer-densimeter	99.0 [w/w]	Sigma	yes
50	16	EE-C12:0	ester	FAEE	323.15	0.1	1.8531	liquid phase	0.015	SVM 3000 Anton Paar rotational Stabinger viscometer-densimeter	99.0 [w/w]	Sigma	yes
50	16	EE-C12:0	ester	FAEE	328.15	0.1	1.7037	liquid phase	0.015	SVM 3000 Anton Paar rotational Stabinger viscometer-densimeter	99.0 [w/w]	Sigma	yes
50	16	EE-C12:0	ester	FAEE	333.15	0.1	1.5703	liquid phase	0.015	SVM 3000 Anton Paar rotational Stabinger viscometer-densimeter	99.0 [w/w]	Sigma	yes
50	16	EE-C12:0	ester	FAEE	338.15	0.1	1.4529	liquid phase	0.015	SVM 3000 Anton Paar rotational Stabinger viscometer-densimeter	99.0 [w/w]	Sigma	yes
50	16	EE-C12:0	ester	FAEE	343.15	0.1	1.3486	liquid phase	0.015	SVM 3000 Anton Paar rotational Stabinger viscometer-densimeter	99.0 [w/w]	Sigma	yes
50	16	EE-C12:0	ester	FAEE	348.15	0.1	1.2543	liquid phase	0.015	SVM 3000 Anton Paar rotational Stabinger viscometer-densimeter	99.0 [w/w]	Sigma	yes
50	16	EE-C12:0	ester	FAEE	353.15	0.1	1.1708	liquid phase	0.015	SVM 3000 Anton Paar rotational Stabinger viscometer-densimeter	99.0 [w/w]	Sigma	yes
50	42	EE-C12:0	ester	FAEE	298.15	0.1	3.015	liquid phase	0.01	Ubbelohde capillary viscometer (model EGV 700)	99.0 [w/w]	Aladdin Chemistry	yes
50	42	EE-C12:0	ester	FAEE	303.15	0.1	2.704	liquid phase	0.01	Ubbelohde capillary viscometer (model EGV 700)	99.0 [w/w]	Aladdin Chemistry	yes
50	42	EE-C12:0	ester	FAEE	308.15	0.1	2.439	liquid phase	0.01	Ubbelohde capillary viscometer (model EGV 700)	99.0 [w/w]	Aladdin Chemistry	yes
50	42	EE-C12:0	ester	FAEE	313.15	0.1	2.213	liquid phase	0.01	Ubbelohde capillary viscometer (model EGV 700)	99.0 [w/w]	Aladdin Chemistry	yes
50	42	EE-C12:0	ester	FAEE	318.15	0.1	2.016	liquid phase	0.01	Ubbelohde capillary viscometer (model EGV 700)	99.0 [w/w]	Aladdin Chemistry	yes
50	42	EE-C12:0	ester	FAEE	323.15	0.1	1.846	liquid phase	0.01	Ubbelohde capillary viscometer (model EGV 700)	99.0 [w/w]	Aladdin Chemistry	yes
52	5	EE-C14:0	ester	FAEE	348.12	0.1	1.643	liquid phase	not reported	Ostwald -Cannon-Fenske	99.0 [w/w]	synthetized	yes
52	44	EE-C14:0	ester	FAEE	293.15	0.1	4.82	liquid phase	not reported	not reported	not reported	not reported	yes
52	44	EE-C14:0	ester	FAEE	303.14	0.1	3.72	liquid phase	not reported	not reported	not reported	not reported	yes
52	44	EE-C14:0	ester	FAEE	310.14	0.1	3.22	liquid phase	not reported	not reported	not reported	not reported	yes
52	17	EE-C14:0	ester	FAEE	313.15	0.1	2.97728	liquid phase	not reported	Cannon-Fenske viscometers	99.0 [w/w]	Nu-Chek Prep	yes
52	16	EE-C14:0	ester	FAEE	283.15	0.1	6.2601	liquid phase	0.015	SVM 3000 Anton Paar rotational Stabinger viscometer-densimeter	99.0 [w/w]	Aldrich	yes
52	16	EE-C14:0	ester	FAEE	288.15	0.1	5.4303	liquid phase	0.015	SVM 3000 Anton Paar rotational Stabinger viscometer-densimeter	99.0 [w/w]	Aldrich	yes
52	16	EE-C14:0	ester	FAEE	293.15	0.1	4.7492	liquid phase	0.015	SVM 3000 Anton Paar rotational Stabinger viscometer-densimeter	99.0 [w/w]	Aldrich	yes
52	16	EE-C14:0	ester	FAEE	298.15	0.1	4.188	liquid phase	0.015	SVM 3000 Anton Paar rotational Stabinger viscometer-densimeter	99.0 [w/w]	Aldrich	yes
52	16	EE-C14:0	ester	FAEE	303.15	0.1	3.7207	liquid phase	0.015	SVM 3000 Anton Paar rotational Stabinger viscometer-densimeter	99.0 [w/w]	Aldrich	yes
52	16	EE-C14:0	ester	FAEE	308.15	0.1	3.3278	liquid phase	0.015	SVM 3000 Anton Paar rotational Stabinger viscometer-densimeter	99.0 [w/w]	Aldrich	yes
52	16	EE-C14:0	ester	FAEE	313.15	0.1	2.9928	liquid phase	0.015	SVM 3000 Anton Paar rotational Stabinger viscometer-densimeter	99.0 [w/w]	Aldrich	yes
52	16	EE-C14:0	ester	FAEE	318.15	0.1	2.7056	liquid phase	0.015	SVM 3000 Anton Paar rotational Stabinger viscometer-densimeter	99.0 [w/w]	Aldrich	yes
52	16	EE-C14:0	ester	FAEE	323.15	0.1	2.4579	liquid phase	0.015	SVM 3000 Anton Paar rotational Stabinger viscometer-densimeter	99.0 [w/w]	Aldrich	yes
52	16	EE-C14:0	ester	FAEE	328.15	0.1	2.2423	liquid phase	0.015	SVM 3000 Anton Paar rotational Stabinger viscometer-densimeter	99.0 [w/w]	Aldrich	yes
52	16	EE-C14:0	ester	FAEE	333.15	0.1	2.0549	liquid phase	0.015	SVM 3000 Anton Paar rotational Stabinger viscometer-densimeter	99.0 [w/w]	Aldrich	yes
52	16	EE-C14:0	ester	FAEE	338.15	0.1	1.8891	liquid phase	0.015	SVM 3000 Anton Paar rotational Stabinger viscometer-densimeter	99.0 [w/w]	Aldrich	yes
52	16	EE-C14:0	ester	FAEE	343.15	0.1	1.7432	liquid phase	0.015	SVM 3000 Anton Paar rotational Stabinger viscometer-densimeter	99.0 [w/w]	Aldrich	yes
52	16	EE-C14:0	ester	FAEE	348.15	0.1	1.6139	liquid phase	0.015	SVM 3000 Anton Paar rotational Stabinger viscometer-densimeter	99.0 [w/w]	Aldrich	yes
52	16	EE-C14:0	ester	FAEE	353.15	0.1	1.4986	liquid phase	0.015	SVM 3000 Anton Paar rotational Stabinger viscometer-densimeter	99.0 [w/w]	Aldrich	yes
56	26	EE-C16:0	ester	FAEE	298.14	0.1	5.90288	liquid phase	not reported	not reported	not reported	not reported	yes
56	26	EE-C16:0	ester	FAEE	353.12	0.1	1.91856	liquid phase	not reported	not reported	not reported	not reported	yes
56	26	EE-C16:0	ester	FAEE	403.13	0.1	0.996909	liquid phase	not reported	not reported	not reported	not reported	yes
56	26	EE-C16:0	ester	FAEE	453.15	0.1	0.610831	liquid phase	not reported	not reported	not reported	not reported	yes
56	26	EE-C16:0	ester	FAEE	513.17	0.1	0.38123	liquid phase	not reported	not reported	not reported	not reported	yes
56	26	EE-C16:0	ester	FAEE	573.18	0.1	0.249484	liquid phase	not reported	not reported	not reported	not reported	yes
56	5	EE-C16:0	ester	FAEE	348.12	0.1	2.003	liquid phase	not reported	Ostwald -Cannon-Fenske	99.0 [w/w]	synthetized	yes
56	31	EE-C16:0	ester	FAEE	298.14	0.1	5.79	liquid phase	not reported	not reported	not reported	not reported	yes
56	44	EE-C16:0	ester	FAEE	310.14	0.1	4.24	liquid phase	not reported	not reported	not reported	not reported	yes
56	44	EE-C16:0	ester	FAEE	303.14	0.1	5.05	liquid phase	not reported	not reported	not reported	not reported	yes
56	17	EE-C16:0	ester	FAEE	313.15	0.1	3.86542	liquid phase	not reported	Cannon-Fenske viscometers	99.0 [w/w]	Nu-Chek Prep	yes
56	16	EE-C16:0	ester	FAEE	303.15	0.1	5.0107	liquid phase	0.015	SVM 3000 Anton Paar rotational Stabinger viscometer-densimeter	99.0 [w/w]	Sigma	yes
56	16	EE-C16:0	ester	FAEE	308.15	0.1	4.4399	liquid phase	0.015	SVM 3000 Anton Paar rotational Stabinger viscometer-densimeter	99.0 [w/w]	Sigma	yes
56	16	EE-C16:0	ester	FAEE	313.15	0.1	3.9558	liquid phase	0.015	SVM 3000 Anton Paar rotational Stabinger viscometer-densimeter	99.0 [w/w]	Sigma	yes
56	16	EE-C16:0	ester	FAEE	318.15	0.1	3.5472	liquid phase	0.015	SVM 3000 Anton Paar rotational Stabinger viscometer-densimeter	99.0 [w/w]	Sigma	yes
56	16	EE-C16:0	ester	FAEE	323.15	0.1	3.1973	liquid phase	0.015	SVM 3000 Anton Paar rotational Stabinger viscometer-densimeter	99.0 [w/w]	Sigma	yes
56	16	EE-C16:0	ester	FAEE	328.15	0.1	2.8969	liquid phase	0.015	SVM 3000 Anton Paar rotational Stabinger viscometer-densimeter	99.0 [w/w]	Sigma	yes
56	16	EE-C16:0	ester	FAEE	333.15	0.1	2.6373	liquid phase	0.015	SVM 3000 Anton Paar rotational Stabinger viscometer-densimeter	99.0 [w/w]	Sigma	yes
56	16	EE-C16:0	ester	FAEE	338.15	0.1	2.4121	liquid phase	0.015	SVM 3000 Anton Paar rotational Stabinger viscometer-densimeter	99.0 [w/w]	Sigma	yes
56	16	EE-C16:0	ester	FAEE	343.15	0.1	2.214	liquid phase	0.015	SVM 3000 Anton Paar rotational Stabinger viscometer-densimeter	99.0 [w/w]	Sigma	yes
56	16	EE-C16:0	ester	FAEE	348.15	0.1	2.0391	liquid phase	0.015	SVM 3000 Anton Paar rotational Stabinger viscometer-densimeter	99.0 [w/w]	Sigma	yes
56	16	EE-C16:0	ester	FAEE	353.15	0.1	1.8842	liquid phase	0.015	SVM 3000 Anton Paar rotational Stabinger viscometer-densimeter	99.0 [w/w]	Sigma	yes
56	16	EE-C16:0	ester	FAEE	358.15	0.1	1.7464	liquid phase	0.015	SVM 3000 Anton Paar rotational Stabinger viscometer-densimeter	99.0 [w/w]	Sigma	yes
56	16	EE-C16:0	ester	FAEE	363.15	0.1	1.6233	liquid phase	0.015	SVM 3000 Anton Paar rotational Stabinger viscometer-densimeter	99.0 [w/w]	Sigma	yes
57	44	EE-C16:1	ester	FAEE	293.15	0.1	5.09	liquid phase	not reported	not reported	not reported	not reported	yes
57	44	EE-C16:1	ester	FAEE	303.14	0.1	4.02	liquid phase	not reported	not reported	not reported	not reported	yes
57	44	EE-C16:1	ester	FAEE	310.14	0.1	3.51	liquid phase	not reported	not reported	not reported	not reported	yes
60	26	EE-C18:0	ester	FAEE	323.13	0.1	4.1003	liquid phase	not reported	not reported	not reported	not reported	yes
60	26	EE-C18:0	ester	FAEE	353.12	0.1	2.31321	liquid phase	not reported	not reported	not reported	not reported	yes
60	26	EE-C18:0	ester	FAEE	403.13	0.1	1.16975	liquid phase	not reported	not reported	not reported	not reported	yes
60	26	EE-C18:0	ester	FAEE	453.15	0.1	0.710102	liquid phase	not reported	not reported	not reported	not reported	yes
60	26	EE-C18:0	ester	FAEE	513.17	0.1	0.440273	liquid phase	not reported	not reported	not reported	not reported	yes
60	26	EE-C18:0	ester	FAEE	573.18	0.1	0.286579	liquid phase	not reported	not reported	not reported	not reported	yes
60	5	EE-C18:0	ester	FAEE	348.12	0.1	2.59	liquid phase	not reported	Ostwald -Cannon-Fenske	99.0 [w/w]	synthetized	yes
60	31	EE-C18:0	ester	FAEE	323.14	0.1	3.75	liquid phase	not reported	not reported	not reported	not reported	no
60	44	EE-C18:0	ester	FAEE	310.14	0.1	5.54	liquid phase	not reported	not reported	not reported	not reported	yes
60	17	EE-C18:0	ester	FAEE	313.15	0.1	5.01911	liquid phase	not reported	Cannon-Fenske viscometers	99.0 [w/w]	Nu-Chek Prep	yes
60	16	EE-C18:0	ester	FAEE	313.15	0.1	5.0823	liquid phase	0.015	SVM 3000 Anton Paar rotational Stabinger viscometer-densimeter	98.0 [w/w]	Aldrich	yes
60	16	EE-C18:0	ester	FAEE	318.15	0.1	4.5285	liquid phase	0.015	SVM 3000 Anton Paar rotational Stabinger viscometer-densimeter	98.0 [w/w]	Aldrich	yes
60	16	EE-C18:0	ester	FAEE	323.15	0.1	4.0574	liquid phase	0.015	SVM 3000 Anton Paar rotational Stabinger viscometer-densimeter	98.0 [w/w]	Aldrich	yes
60	16	EE-C18:0	ester	FAEE	328.15	0.1	3.6535	liquid phase	0.015	SVM 3000 Anton Paar rotational Stabinger viscometer-densimeter	98.0 [w/w]	Aldrich	yes
60	16	EE-C18:0	ester	FAEE	333.15	0.1	3.3073	liquid phase	0.015	SVM 3000 Anton Paar rotational Stabinger viscometer-densimeter	98.0 [w/w]	Aldrich	yes
60	16	EE-C18:0	ester	FAEE	338.15	0.1	3.0072	liquid phase	0.015	SVM 3000 Anton Paar rotational Stabinger viscometer-densimeter	98.0 [w/w]	Aldrich	yes
60	16	EE-C18:0	ester	FAEE	343.15	0.1	2.7439	liquid phase	0.015	SVM 3000 Anton Paar rotational Stabinger viscometer-densimeter	98.0 [w/w]	Aldrich	yes
60	16	EE-C18:0	ester	FAEE	348.15	0.1	2.5153	liquid phase	0.015	SVM 3000 Anton Paar rotational Stabinger viscometer-densimeter	98.0 [w/w]	Aldrich	yes
60	16	EE-C18:0	ester	FAEE	353.15	0.1	2.3132	liquid phase	0.015	SVM 3000 Anton Paar rotational Stabinger viscometer-densimeter	98.0 [w/w]	Aldrich	yes
60	16	EE-C18:0	ester	FAEE	358.15	0.1	2.1355	liquid phase	0.015	SVM 3000 Anton Paar rotational Stabinger viscometer-densimeter	98.0 [w/w]	Aldrich	yes
60	16	EE-C18:0	ester	FAEE	363.15	0.1	1.9777	liquid phase	0.015	SVM 3000 Anton Paar rotational Stabinger viscometer-densimeter	98.0 [w/w]	Aldrich	yes
61	44	EE-C18:1	ester	FAEE	293.15	0.1	6.86	liquid phase	not reported	not reported	not reported	not reported	yes
61	44	EE-C18:1	ester	FAEE	303.14	0.1	5.24	liquid phase	not reported	not reported	not reported	not reported	yes
61	44	EE-C18:1	ester	FAEE	310.14	0.1	4.49	liquid phase	not reported	not reported	not reported	not reported	yes
61	17	EE-C18:1	ester	FAEE	313.15	0.1	4.08789	liquid phase	not reported	Cannon-Fenske viscometers	99.0 [w/w]	Nu-Chek Prep	yes
61	18	EE-C18:1	ester	FAEE	263.05	0.1	19.747	liquid phase	not reported	Cannon-Fenske viscometers	99.0 [w/w]	Nu-Chek Prep	yes
61	18	EE-C18:1	ester	FAEE	268.1	0.1	15.9973	liquid phase	not reported	Cannon-Fenske viscometers	99.0 [w/w]	Nu-Chek Prep	yes
61	18	EE-C18:1	ester	FAEE	273.1	0.1	12.7985	liquid phase	not reported	Cannon-Fenske viscometers	99.0 [w/w]	Nu-Chek Prep	yes
61	18	EE-C18:1	ester	FAEE	278.1	0.1	10.6891	liquid phase	not reported	Cannon-Fenske viscometers	99.0 [w/w]	Nu-Chek Prep	yes
61	18	EE-C18:1	ester	FAEE	283.1	0.1	9.01672	liquid phase	not reported	Cannon-Fenske viscometers	99.0 [w/w]	Nu-Chek Prep	yes
61	18	EE-C18:1	ester	FAEE	288.15	0.1	7.70614	liquid phase	not reported	Cannon-Fenske viscometers	99.0 [w/w]	Nu-Chek Prep	yes
61	18	EE-C18:1	ester	FAEE	293.15	0.1	6.67561	liquid phase	not reported	Cannon-Fenske viscometers	99.0 [w/w]	Nu-Chek Prep	yes
61	18	EE-C18:1	ester	FAEE	298.15	0.1	5.82627	liquid phase	not reported	Cannon-Fenske viscometers	99.0 [w/w]	Nu-Chek Prep	yes
61	18	EE-C18:1	ester	FAEE	303.15	0.1	5.1819	liquid phase	not reported	Cannon-Fenske viscometers	99.0 [w/w]	Nu-Chek Prep	yes
61	18	EE-C18:1	ester	FAEE	308.15	0.1	4.55116	liquid phase	not reported	Cannon-Fenske viscometers	99.0 [w/w]	Nu-Chek Prep	yes
61	18	EE-C18:1	ester	FAEE	313.15	0.1	4.04513	liquid phase	not reported	Cannon-Fenske viscometers	99.0 [w/w]	Nu-Chek Prep	yes
61	24	EE-C18:1	ester	FAEE	273.15	0.1	13.6	liquid phase	not reported	Brookfield DV II + viscometer	not reported	not reported	yes
61	24	EE-C18:1	ester	FAEE	278.2	0.1	11.3	liquid phase	not reported	Brookfield DV II + viscometer	not reported	not reported	yes
61	24	EE-C18:1	ester	FAEE	283.15	0.1	9.6	liquid phase	not reported	Brookfield DV II + viscometer	not reported	not reported	yes
61	24	EE-C18:1	ester	FAEE	288.1	0.1	8.17	liquid phase	not reported	Brookfield DV II + viscometer	not reported	not reported	yes
61	24	EE-C18:1	ester	FAEE	293.15	0.1	7.05	liquid phase	not reported	Brookfield DV II + viscometer	not reported	not reported	yes
61	24	EE-C18:1	ester	FAEE	298.15	0.1	6.25	liquid phase	not reported	Brookfield DV II + viscometer	not reported	not reported	yes
61	24	EE-C18:1	ester	FAEE	303.15	0.1	5.48	liquid phase	not reported	Brookfield DV II + viscometer	not reported	not reported	yes
61	24	EE-C18:1	ester	FAEE	308.15	0.1	4.83	liquid phase	not reported	Brookfield DV II + viscometer	not reported	not reported	yes
61	24	EE-C18:1	ester	FAEE	313.15	0.1	4.3	liquid phase	not reported	Brookfield DV II + viscometer	not reported	not reported	yes
61	24	EE-C18:1	ester	FAEE	318.15	0.1	3.84	liquid phase	not reported	Brookfield DV II + viscometer	not reported	not reported	yes
61	24	EE-C18:1	ester	FAEE	323.1	0.1	3.46	liquid phase	not reported	Brookfield DV II + viscometer	not reported	not reported	yes
61	24	EE-C18:1	ester	FAEE	328.1	0.1	3.14	liquid phase	not reported	Brookfield DV II + viscometer	not reported	not reported	yes
61	24	EE-C18:1	ester	FAEE	332.95	0.1	2.85	liquid phase	not reported	Brookfield DV II + viscometer	not reported	not reported	yes
61	24	EE-C18:1	ester	FAEE	337.95	0.1	2.62	liquid phase	not reported	Brookfield DV II + viscometer	not reported	not reported	yes
61	24	EE-C18:1	ester	FAEE	342.85	0.1	2.42	liquid phase	not reported	Brookfield DV II + viscometer	not reported	not reported	yes
61	16	EE-C18:1	ester	FAEE	278.15	0.1	10.39	liquid phase	0.015	SVM 3000 Anton Paar rotational Stabinger viscometer-densimeter	98.0 [w/w]	Aldrich	yes
61	16	EE-C18:1	ester	FAEE	283.15	0.1	8.8392	liquid phase	0.015	SVM 3000 Anton Paar rotational Stabinger viscometer-densimeter	98.0 [w/w]	Aldrich	yes
61	16	EE-C18:1	ester	FAEE	288.15	0.1	7.5953	liquid phase	0.015	SVM 3000 Anton Paar rotational Stabinger viscometer-densimeter	98.0 [w/w]	Aldrich	yes
61	16	EE-C18:1	ester	FAEE	293.15	0.1	6.5909	liquid phase	0.015	SVM 3000 Anton Paar rotational Stabinger viscometer-densimeter	98.0 [w/w]	Aldrich	yes
61	16	EE-C18:1	ester	FAEE	298.15	0.1	5.7694	liquid phase	0.015	SVM 3000 Anton Paar rotational Stabinger viscometer-densimeter	98.0 [w/w]	Aldrich	yes
61	16	EE-C18:1	ester	FAEE	303.15	0.1	5.0921	liquid phase	0.015	SVM 3000 Anton Paar rotational Stabinger viscometer-densimeter	98.0 [w/w]	Aldrich	yes
61	16	EE-C18:1	ester	FAEE	308.15	0.1	4.5248	liquid phase	0.015	SVM 3000 Anton Paar rotational Stabinger viscometer-densimeter	98.0 [w/w]	Aldrich	yes
61	16	EE-C18:1	ester	FAEE	313.15	0.1	4.048	liquid phase	0.015	SVM 3000 Anton Paar rotational Stabinger viscometer-densimeter	98.0 [w/w]	Aldrich	yes
61	16	EE-C18:1	ester	FAEE	318.15	0.1	3.6409	liquid phase	0.015	SVM 3000 Anton Paar rotational Stabinger viscometer-densimeter	98.0 [w/w]	Aldrich	yes
61	16	EE-C18:1	ester	FAEE	323.15	0.1	3.2922	liquid phase	0.015	SVM 3000 Anton Paar rotational Stabinger viscometer-densimeter	98.0 [w/w]	Aldrich	yes
61	16	EE-C18:1	ester	FAEE	328.15	0.1	2.9905	liquid phase	0.015	SVM 3000 Anton Paar rotational Stabinger viscometer-densimeter	98.0 [w/w]	Aldrich	yes
61	16	EE-C18:1	ester	FAEE	333.15	0.1	2.7294	liquid phase	0.015	SVM 3000 Anton Paar rotational Stabinger viscometer-densimeter	98.0 [w/w]	Aldrich	yes
61	16	EE-C18:1	ester	FAEE	338.15	0.1	2.5016	liquid phase	0.015	SVM 3000 Anton Paar rotational Stabinger viscometer-densimeter	98.0 [w/w]	Aldrich	yes
61	16	EE-C18:1	ester	FAEE	343.15	0.1	2.3014	liquid phase	0.015	SVM 3000 Anton Paar rotational Stabinger viscometer-densimeter	98.0 [w/w]	Aldrich	yes
61	16	EE-C18:1	ester	FAEE	348.15	0.1	2.1243	liquid phase	0.015	SVM 3000 Anton Paar rotational Stabinger viscometer-densimeter	98.0 [w/w]	Aldrich	yes
61	16	EE-C18:1	ester	FAEE	353.15	0.1	1.9671	liquid phase	0.015	SVM 3000 Anton Paar rotational Stabinger viscometer-densimeter	98.0 [w/w]	Aldrich	yes
61	16	EE-C18:1	ester	FAEE	358.15	0.1	1.8272	liquid phase	0.015	SVM 3000 Anton Paar rotational Stabinger viscometer-densimeter	98.0 [w/w]	Aldrich	yes
61	16	EE-C18:1	ester	FAEE	363.15	0.1	1.7018	liquid phase	0.015	SVM 3000 Anton Paar rotational Stabinger viscometer-densimeter	98.0 [w/w]	Aldrich	yes
62	44	EE-C18:2	ester	FAEE	293.15	0.1	5.28	liquid phase	not reported	not reported	not reported	not reported	yes
62	44	EE-C18:2	ester	FAEE	303.14	0.1	4.17	liquid phase	not reported	not reported	not reported	not reported	yes
62	44	EE-C18:2	ester	FAEE	310.14	0.1	3.64	liquid phase	not reported	not reported	not reported	not reported	yes
62	17	EE-C18:2	ester	FAEE	313.15	0.1	3.68884	liquid phase	not reported	Cannon-Fenske viscometers	99.0 [w/w]	Nu-Chek Prep	no
62	18	EE-C18:2	ester	FAEE	263.05	0.1	15.2058	liquid phase	not reported	Cannon-Fenske viscometers	99.0 [w/w]	Nu-Chek Prep	yes
62	18	EE-C18:2	ester	FAEE	268.1	0.1	12.4772	liquid phase	not reported	Cannon-Fenske viscometers	99.0 [w/w]	Nu-Chek Prep	yes
62	18	EE-C18:2	ester	FAEE	273.1	0.1	10.3988	liquid phase	not reported	Cannon-Fenske viscometers	99.0 [w/w]	Nu-Chek Prep	yes
62	18	EE-C18:2	ester	FAEE	278.1	0.1	8.56935	liquid phase	not reported	Cannon-Fenske viscometers	99.0 [w/w]	Nu-Chek Prep	yes
62	18	EE-C18:2	ester	FAEE	283.1	0.1	7.34182	liquid phase	not reported	Cannon-Fenske viscometers	99.0 [w/w]	Nu-Chek Prep	yes
62	18	EE-C18:2	ester	FAEE	288.15	0.1	6.30994	liquid phase	not reported	Cannon-Fenske viscometers	99.0 [w/w]	Nu-Chek Prep	yes
62	18	EE-C18:2	ester	FAEE	293.15	0.1	5.57787	liquid phase	not reported	Cannon-Fenske viscometers	99.0 [w/w]	Nu-Chek Prep	yes
62	18	EE-C18:2	ester	FAEE	298.15	0.1	4.79012	liquid phase	not reported	Cannon-Fenske viscometers	99.0 [w/w]	Nu-Chek Prep	yes
62	18	EE-C18:2	ester	FAEE	303.15	0.1	4.32383	liquid phase	not reported	Cannon-Fenske viscometers	99.0 [w/w]	Nu-Chek Prep	yes
62	18	EE-C18:2	ester	FAEE	308.15	0.1	3.91355	liquid phase	not reported	Cannon-Fenske viscometers	99.0 [w/w]	Nu-Chek Prep	yes
62	18	EE-C18:2	ester	FAEE	313.15	0.1	3.55865	liquid phase	not reported	Cannon-Fenske viscometers	99.0 [w/w]	Nu-Chek Prep	yes
62	25	EE-C18:2	ester	FAEE	278.15	0.1	8.1875	liquid phase	0.005	SVM 3000 Anton Paar rotational Stabinger viscometer?densimeter	99.0 [w/w]	Sigma	yes
62	25	EE-C18:2	ester	FAEE	283.15	0.1	7.0842	liquid phase	0.005	SVM 3000 Anton Paar rotational Stabinger viscometer?densimeter	99.0 [w/w]	Sigma	yes
62	25	EE-C18:2	ester	FAEE	288.15	0.1	6.1652	liquid phase	0.005	SVM 3000 Anton Paar rotational Stabinger viscometer?densimeter	99.0 [w/w]	Sigma	yes
62	25	EE-C18:2	ester	FAEE	293.15	0.1	5.4231	liquid phase	0.005	SVM 3000 Anton Paar rotational Stabinger viscometer?densimeter	99.0 [w/w]	Sigma	yes
62	25	EE-C18:2	ester	FAEE	298.15	0.1	4.8073	liquid phase	0.005	SVM 3000 Anton Paar rotational Stabinger viscometer?densimeter	99.0 [w/w]	Sigma	yes
62	25	EE-C18:2	ester	FAEE	303.15	0.1	4.3074	liquid phase	0.005	SVM 3000 Anton Paar rotational Stabinger viscometer?densimeter	99.0 [w/w]	Sigma	yes
62	25	EE-C18:2	ester	FAEE	308.15	0.1	3.8539	liquid phase	0.005	SVM 3000 Anton Paar rotational Stabinger viscometer?densimeter	99.0 [w/w]	Sigma	yes
62	25	EE-C18:2	ester	FAEE	313.15	0.1	3.406	liquid phase	0.005	SVM 3000 Anton Paar rotational Stabinger viscometer?densimeter	99.0 [w/w]	Sigma	yes
62	25	EE-C18:2	ester	FAEE	318.15	0.1	3.1608	liquid phase	0.005	SVM 3000 Anton Paar rotational Stabinger viscometer?densimeter	99.0 [w/w]	Sigma	yes
62	25	EE-C18:2	ester	FAEE	323.15	0.1	2.8291	liquid phase	0.005	SVM 3000 Anton Paar rotational Stabinger viscometer?densimeter	99.0 [w/w]	Sigma	yes
62	25	EE-C18:2	ester	FAEE	328.15	0.1	2.6411	liquid phase	0.005	SVM 3000 Anton Paar rotational Stabinger viscometer?densimeter	99.0 [w/w]	Sigma	yes
62	25	EE-C18:2	ester	FAEE	333.15	0.1	2.4287	liquid phase	0.005	SVM 3000 Anton Paar rotational Stabinger viscometer?densimeter	99.0 [w/w]	Sigma	yes
62	25	EE-C18:2	ester	FAEE	338.15	0.1	2.2414	liquid phase	0.005	SVM 3000 Anton Paar rotational Stabinger viscometer?densimeter	99.0 [w/w]	Sigma	yes
62	25	EE-C18:2	ester	FAEE	343.15	0.1	2.0753	liquid phase	0.005	SVM 3000 Anton Paar rotational Stabinger viscometer?densimeter	99.0 [w/w]	Sigma	yes
62	25	EE-C18:2	ester	FAEE	348.15	0.1	1.927	liquid phase	0.005	SVM 3000 Anton Paar rotational Stabinger viscometer?densimeter	99.0 [w/w]	Sigma	yes
62	25	EE-C18:2	ester	FAEE	353.15	0.1	1.7727	liquid phase	0.005	SVM 3000 Anton Paar rotational Stabinger viscometer?densimeter	99.0 [w/w]	Sigma	yes
62	25	EE-C18:2	ester	FAEE	358.15	0.1	1.6757	liquid phase	0.005	SVM 3000 Anton Paar rotational Stabinger viscometer?densimeter	99.0 [w/w]	Sigma	yes
62	25	EE-C18:2	ester	FAEE	363.15	0.1	1.5685	liquid phase	0.005	SVM 3000 Anton Paar rotational Stabinger viscometer?densimeter	99.0 [w/w]	Sigma	yes
63	44	EE-C18:3	ester	FAEE	293.15	0.1	4.36	liquid phase	not reported	not reported	not reported	not reported	yes
63	44	EE-C18:3	ester	FAEE	303.14	0.1	3.55	liquid phase	not reported	not reported	not reported	not reported	yes
63	44	EE-C18:3	ester	FAEE	310.14	0.1	3.17	liquid phase	not reported	not reported	not reported	not reported	yes
63	17	EE-C18:3	ester	FAEE	313.15	0.1	3.00427	liquid phase	not reported	Cannon-Fenske viscometers	99.0 [w/w]	Nu-Chek Prep	yes
63	18	EE-C18:3	ester	FAEE	263.05	0.1	10.8021	liquid phase	not reported	Cannon-Fenske viscometers	99.0 [w/w]	Nu-Chek Prep	yes
63	18	EE-C18:3	ester	FAEE	268.1	0.1	9.07145	liquid phase	not reported	Cannon-Fenske viscometers	99.0 [w/w]	Nu-Chek Prep	yes
63	18	EE-C18:3	ester	FAEE	273.1	0.1	7.86338	liquid phase	not reported	Cannon-Fenske viscometers	99.0 [w/w]	Nu-Chek Prep	yes
63	18	EE-C18:3	ester	FAEE	278.1	0.1	6.41163	liquid phase	not reported	Cannon-Fenske viscometers	99.0 [w/w]	Nu-Chek Prep	yes
63	18	EE-C18:3	ester	FAEE	283.1	0.1	5.60191	liquid phase	not reported	Cannon-Fenske viscometers	99.0 [w/w]	Nu-Chek Prep	yes
63	18	EE-C18:3	ester	FAEE	288.15	0.1	4.91501	liquid phase	not reported	Cannon-Fenske viscometers	99.0 [w/w]	Nu-Chek Prep	yes
63	18	EE-C18:3	ester	FAEE	293.15	0.1	4.40352	liquid phase	not reported	Cannon-Fenske viscometers	99.0 [w/w]	Nu-Chek Prep	yes
63	18	EE-C18:3	ester	FAEE	298.15	0.1	3.89609	liquid phase	not reported	Cannon-Fenske viscometers	99.0 [w/w]	Nu-Chek Prep	yes
63	18	EE-C18:3	ester	FAEE	303.15	0.1	3.56988	liquid phase	not reported	Cannon-Fenske viscometers	99.0 [w/w]	Nu-Chek Prep	yes
63	18	EE-C18:3	ester	FAEE	308.15	0.1	3.25507	liquid phase	not reported	Cannon-Fenske viscometers	99.0 [w/w]	Nu-Chek Prep	yes
63	18	EE-C18:3	ester	FAEE	313.15	0.1	3.03063	liquid phase	not reported	Cannon-Fenske viscometers	99.0 [w/w]	Nu-Chek Prep	yes
63	25	EE-C18:3	ester	FAEE	278.15	0.1	6.282	liquid phase	0.005	SVM 3000 Anton Paar rotational Stabinger viscometer?densimeter	99.0 [w/w]	Sigma	yes
63	25	EE-C18:3	ester	FAEE	283.15	0.1	5.5379	liquid phase	0.005	SVM 3000 Anton Paar rotational Stabinger viscometer?densimeter	99.0 [w/w]	Sigma	yes
63	25	EE-C18:3	ester	FAEE	288.15	0.1	4.921	liquid phase	0.005	SVM 3000 Anton Paar rotational Stabinger viscometer?densimeter	99.0 [w/w]	Sigma	yes
63	25	EE-C18:3	ester	FAEE	293.15	0.1	4.4014	liquid phase	0.005	SVM 3000 Anton Paar rotational Stabinger viscometer?densimeter	99.0 [w/w]	Sigma	yes
63	25	EE-C18:3	ester	FAEE	298.15	0.1	3.9606	liquid phase	0.005	SVM 3000 Anton Paar rotational Stabinger viscometer?densimeter	99.0 [w/w]	Sigma	yes
63	25	EE-C18:3	ester	FAEE	303.15	0.1	3.5831	liquid phase	0.005	SVM 3000 Anton Paar rotational Stabinger viscometer?densimeter	99.0 [w/w]	Sigma	yes
63	25	EE-C18:3	ester	FAEE	308.15	0.1	3.2578	liquid phase	0.005	SVM 3000 Anton Paar rotational Stabinger viscometer?densimeter	99.0 [w/w]	Sigma	yes
63	25	EE-C18:3	ester	FAEE	313.15	0.1	2.975	liquid phase	0.005	SVM 3000 Anton Paar rotational Stabinger viscometer?densimeter	99.0 [w/w]	Sigma	yes
63	25	EE-C18:3	ester	FAEE	318.15	0.1	2.7281	liquid phase	0.005	SVM 3000 Anton Paar rotational Stabinger viscometer?densimeter	99.0 [w/w]	Sigma	yes
63	25	EE-C18:3	ester	FAEE	323.15	0.1	2.5114	liquid phase	0.005	SVM 3000 Anton Paar rotational Stabinger viscometer?densimeter	99.0 [w/w]	Sigma	yes
63	25	EE-C18:3	ester	FAEE	328.15	0.1	2.3204	liquid phase	0.005	SVM 3000 Anton Paar rotational Stabinger viscometer?densimeter	99.0 [w/w]	Sigma	yes
63	25	EE-C18:3	ester	FAEE	333.15	0.1	2.1511	liquid phase	0.005	SVM 3000 Anton Paar rotational Stabinger viscometer?densimeter	99.0 [w/w]	Sigma	yes
63	25	EE-C18:3	ester	FAEE	338.15	0.1	2.0004	liquid phase	0.005	SVM 3000 Anton Paar rotational Stabinger viscometer?densimeter	99.0 [w/w]	Sigma	yes
63	25	EE-C18:3	ester	FAEE	343.15	0.1	1.8658	liquid phase	0.005	SVM 3000 Anton Paar rotational Stabinger viscometer?densimeter	99.0 [w/w]	Sigma	yes
63	25	EE-C18:3	ester	FAEE	348.15	0.1	1.745	liquid phase	0.005	SVM 3000 Anton Paar rotational Stabinger viscometer?densimeter	99.0 [w/w]	Sigma	yes
63	25	EE-C18:3	ester	FAEE	353.15	0.1	1.6362	liquid phase	0.005	SVM 3000 Anton Paar rotational Stabinger viscometer?densimeter	99.0 [w/w]	Sigma	yes
63	25	EE-C18:3	ester	FAEE	358.15	0.1	1.5382	liquid phase	0.005	SVM 3000 Anton Paar rotational Stabinger viscometer?densimeter	99.0 [w/w]	Sigma	yes
63	25	EE-C18:3	ester	FAEE	363.15	0.1	1.4491	liquid phase	0.005	SVM 3000 Anton Paar rotational Stabinger viscometer?densimeter	99.0 [w/w]	Sigma	yes
63	25	EE-C18:3	ester	FAEE	368.15	0.1	1.3684	liquid phase	0.005	SVM 3000 Anton Paar rotational Stabinger viscometer?densimeter	99.0 [w/w]	Sigma	yes
63	25	EE-C18:3	ester	FAEE	373.15	0.1	1.295	liquid phase	0.005	SVM 3000 Anton Paar rotational Stabinger viscometer?densimeter	99.0 [w/w]	Sigma	yes
68	25	EE-C20:0	ester	FAEE	318.15	0.1	5.6573	liquid phase	0.005	SVM 3000 Anton Paar rotational Stabinger viscometer?densimeter	99.0 [w/w]	Sigma	yes
68	25	EE-C20:0	ester	FAEE	323.15	0.1	4.9733	liquid phase	0.005	SVM 3000 Anton Paar rotational Stabinger viscometer?densimeter	99.0 [w/w]	Sigma	yes
68	25	EE-C20:0	ester	FAEE	328.15	0.1	4.507	liquid phase	0.005	SVM 3000 Anton Paar rotational Stabinger viscometer?densimeter	99.0 [w/w]	Sigma	yes
68	25	EE-C20:0	ester	FAEE	333.15	0.1	4.0577	liquid phase	0.005	SVM 3000 Anton Paar rotational Stabinger viscometer?densimeter	99.0 [w/w]	Sigma	yes
68	25	EE-C20:0	ester	FAEE	338.15	0.1	3.6714	liquid phase	0.005	SVM 3000 Anton Paar rotational Stabinger viscometer?densimeter	99.0 [w/w]	Sigma	yes
68	25	EE-C20:0	ester	FAEE	343.15	0.1	3.3373	liquid phase	0.005	SVM 3000 Anton Paar rotational Stabinger viscometer?densimeter	99.0 [w/w]	Sigma	yes
68	25	EE-C20:0	ester	FAEE	348.15	0.1	3.0462	liquid phase	0.005	SVM 3000 Anton Paar rotational Stabinger viscometer?densimeter	99.0 [w/w]	Sigma	yes
68	25	EE-C20:0	ester	FAEE	353.15	0.1	2.7799	liquid phase	0.005	SVM 3000 Anton Paar rotational Stabinger viscometer?densimeter	99.0 [w/w]	Sigma	yes
68	25	EE-C20:0	ester	FAEE	358.15	0.1	2.569	liquid phase	0.005	SVM 3000 Anton Paar rotational Stabinger viscometer?densimeter	99.0 [w/w]	Sigma	yes
68	25	EE-C20:0	ester	FAEE	363.15	0.1	2.3716	liquid phase	0.005	SVM 3000 Anton Paar rotational Stabinger viscometer?densimeter	99.0 [w/w]	Sigma	yes
68	25	EE-C20:0	ester	FAEE	368.15	0.1	2.1961	liquid phase	0.005	SVM 3000 Anton Paar rotational Stabinger viscometer?densimeter	99.0 [w/w]	Sigma	yes
68	25	EE-C20:0	ester	FAEE	373.15	0.1	2.0395	liquid phase	0.005	SVM 3000 Anton Paar rotational Stabinger viscometer?densimeter	99.0 [w/w]	Sigma	yes
9	45	ME-C12:0	ester	FAME	303.04	0.11	2.53	liquid phase	0.0003	falling cylinder viscometer	99.0 [w/w]	Aladdin Chemistry	yes
9	45	ME-C12:0	ester	FAME	303.04	10.512	2.85	liquid phase	0.0003	falling cylinder viscometer	99.0 [w/w]	Aladdin Chemistry	yes
9	45	ME-C12:0	ester	FAME	302.94	20.178	3.15	liquid phase	0.0003	falling cylinder viscometer	99.0 [w/w]	Aladdin Chemistry	no
9	45	ME-C12:0	ester	FAME	302.7	30.29	3.6	liquid phase	0.0003	falling cylinder viscometer	99.0 [w/w]	Aladdin Chemistry	no
9	45	ME-C12:0	ester	FAME	312.63	0.134	2.09	liquid phase	0.0003	falling cylinder viscometer	99.0 [w/w]	Aladdin Chemistry	yes
9	45	ME-C12:0	ester	FAME	312.61	10.214	2.33	liquid phase	0.0003	falling cylinder viscometer	99.0 [w/w]	Aladdin Chemistry	yes
9	45	ME-C12:0	ester	FAME	312.5	20.279	2.59	liquid phase	0.0003	falling cylinder viscometer	99.0 [w/w]	Aladdin Chemistry	no
9	45	ME-C12:0	ester	FAME	312.33	30.212	2.87	liquid phase	0.0003	falling cylinder viscometer	99.0 [w/w]	Aladdin Chemistry	no
9	45	ME-C12:0	ester	FAME	331.66	0.132	1.51	liquid phase	0.0003	falling cylinder viscometer	99.0 [w/w]	Aladdin Chemistry	yes
9	45	ME-C12:0	ester	FAME	331.51	10.354	1.67	liquid phase	0.0003	falling cylinder viscometer	99.0 [w/w]	Aladdin Chemistry	yes
9	45	ME-C12:0	ester	FAME	331.34	20.42	1.86	liquid phase	0.0003	falling cylinder viscometer	99.0 [w/w]	Aladdin Chemistry	yes
9	45	ME-C12:0	ester	FAME	331.07	29.762	2.04	liquid phase	0.0003	falling cylinder viscometer	99.0 [w/w]	Aladdin Chemistry	no
9	45	ME-C12:0	ester	FAME	351.81	0.235	1.14	liquid phase	0.0003	falling cylinder viscometer	99.0 [w/w]	Aladdin Chemistry	yes
9	45	ME-C12:0	ester	FAME	351.74	10.09	1.25	liquid phase	0.0003	falling cylinder viscometer	99.0 [w/w]	Aladdin Chemistry	yes
9	45	ME-C12:0	ester	FAME	351.57	20.226	1.37	liquid phase	0.0003	falling cylinder viscometer	99.0 [w/w]	Aladdin Chemistry	yes
9	45	ME-C12:0	ester	FAME	351.24	29.906	1.53	liquid phase	0.0003	falling cylinder viscometer	99.0 [w/w]	Aladdin Chemistry	yes
9	45	ME-C12:0	ester	FAME	362.23	2.921	1.05	liquid phase	0.0003	falling cylinder viscometer	99.0 [w/w]	Aladdin Chemistry	no
9	45	ME-C12:0	ester	FAME	361.75	10.141	1.12	liquid phase	0.0003	falling cylinder viscometer	99.0 [w/w]	Aladdin Chemistry	yes
9	45	ME-C12:0	ester	FAME	361.6	19.931	1.25	liquid phase	0.0003	falling cylinder viscometer	99.0 [w/w]	Aladdin Chemistry	yes
9	45	ME-C12:0	ester	FAME	361.57	30.1	1.35	liquid phase	0.0003	falling cylinder viscometer	99.0 [w/w]	Aladdin Chemistry	yes
3	45	ME-C6:0	ester	FAME	294.86	0.105	0.87	liquid phase	0.0003	falling cylinder viscometer	99.0 [w/w]	Aladdin Chemistry	yes
3	45	ME-C6:0	ester	FAME	294.75	5.079	0.92	liquid phase	0.0003	falling cylinder viscometer	99.0 [w/w]	Aladdin Chemistry	yes
3	45	ME-C6:0	ester	FAME	294.63	9.98	0.96	liquid phase	0.0003	falling cylinder viscometer	99.0 [w/w]	Aladdin Chemistry	yes
3	45	ME-C6:0	ester	FAME	294.34	15.024	1.01	liquid phase	0.0003	falling cylinder viscometer	99.0 [w/w]	Aladdin Chemistry	yes
3	45	ME-C6:0	ester	FAME	293.98	19.999	1.06	liquid phase	0.0003	falling cylinder viscometer	99.0 [w/w]	Aladdin Chemistry	no
3	45	ME-C6:0	ester	FAME	293.48	25.055	1.11	liquid phase	0.0003	falling cylinder viscometer	99.0 [w/w]	Aladdin Chemistry	no
3	45	ME-C6:0	ester	FAME	292.99	29.973	1.16	liquid phase	0.0003	falling cylinder viscometer	99.0 [w/w]	Aladdin Chemistry	no
3	45	ME-C6:0	ester	FAME	303.12	0.107	0.77	liquid phase	0.0003	falling cylinder viscometer	99.0 [w/w]	Aladdin Chemistry	yes
3	45	ME-C6:0	ester	FAME	303.09	5.026	0.81	liquid phase	0.0003	falling cylinder viscometer	99.0 [w/w]	Aladdin Chemistry	yes
3	45	ME-C6:0	ester	FAME	303.05	10.031	0.86	liquid phase	0.0003	falling cylinder viscometer	99.0 [w/w]	Aladdin Chemistry	yes
3	45	ME-C6:0	ester	FAME	303.01	15.014	0.89	liquid phase	0.0003	falling cylinder viscometer	99.0 [w/w]	Aladdin Chemistry	yes
3	45	ME-C6:0	ester	FAME	302.98	19.967	0.93	liquid phase	0.0003	falling cylinder viscometer	99.0 [w/w]	Aladdin Chemistry	yes
3	45	ME-C6:0	ester	FAME	302.89	24.988	0.97	liquid phase	0.0003	falling cylinder viscometer	99.0 [w/w]	Aladdin Chemistry	no
3	45	ME-C6:0	ester	FAME	302.79	29.963	1.01	liquid phase	0.0003	falling cylinder viscometer	99.0 [w/w]	Aladdin Chemistry	no
3	45	ME-C6:0	ester	FAME	312.74	0.103	0.68	liquid phase	0.0003	falling cylinder viscometer	99.0 [w/w]	Aladdin Chemistry	yes
3	45	ME-C6:0	ester	FAME	312.7	4.988	0.71	liquid phase	0.0003	falling cylinder viscometer	99.0 [w/w]	Aladdin Chemistry	yes
3	45	ME-C6:0	ester	FAME	312.71	10.033	0.75	liquid phase	0.0003	falling cylinder viscometer	99.0 [w/w]	Aladdin Chemistry	yes
3	45	ME-C6:0	ester	FAME	312.69	15.01	0.78	liquid phase	0.0003	falling cylinder viscometer	99.0 [w/w]	Aladdin Chemistry	yes
3	45	ME-C6:0	ester	FAME	312.69	20.046	0.82	liquid phase	0.0003	falling cylinder viscometer	99.0 [w/w]	Aladdin Chemistry	yes
3	45	ME-C6:0	ester	FAME	312.62	24.986	0.85	liquid phase	0.0003	falling cylinder viscometer	99.0 [w/w]	Aladdin Chemistry	yes
3	45	ME-C6:0	ester	FAME	312.57	29.951	0.89	liquid phase	0.0003	falling cylinder viscometer	99.0 [w/w]	Aladdin Chemistry	yes
3	45	ME-C6:0	ester	FAME	322.29	0.098	0.61	liquid phase	0.0003	falling cylinder viscometer	99.0 [w/w]	Aladdin Chemistry	yes
3	45	ME-C6:0	ester	FAME	322.29	5.048	0.64	liquid phase	0.0003	falling cylinder viscometer	99.0 [w/w]	Aladdin Chemistry	yes
3	45	ME-C6:0	ester	FAME	322.08	9.972	0.67	liquid phase	0.0003	falling cylinder viscometer	99.0 [w/w]	Aladdin Chemistry	yes
3	45	ME-C6:0	ester	FAME	322.32	15.008	0.7	liquid phase	0.0003	falling cylinder viscometer	99.0 [w/w]	Aladdin Chemistry	yes
3	45	ME-C6:0	ester	FAME	322.12	19.979	0.74	liquid phase	0.0003	falling cylinder viscometer	99.0 [w/w]	Aladdin Chemistry	yes
3	45	ME-C6:0	ester	FAME	322.14	24.972	0.77	liquid phase	0.0003	falling cylinder viscometer	99.0 [w/w]	Aladdin Chemistry	yes
3	45	ME-C6:0	ester	FAME	321.96	29.975	0.8	liquid phase	0.0003	falling cylinder viscometer	99.0 [w/w]	Aladdin Chemistry	yes
3	45	ME-C6:0	ester	FAME	331.89	9.984	0.6	liquid phase	0.0003	falling cylinder viscometer	99.0 [w/w]	Aladdin Chemistry	yes
3	45	ME-C6:0	ester	FAME	331.83	14.994	0.63	liquid phase	0.0003	falling cylinder viscometer	99.0 [w/w]	Aladdin Chemistry	yes
3	45	ME-C6:0	ester	FAME	331.93	20.001	0.66	liquid phase	0.0003	falling cylinder viscometer	99.0 [w/w]	Aladdin Chemistry	yes
3	45	ME-C6:0	ester	FAME	331.8	25.008	0.69	liquid phase	0.0003	falling cylinder viscometer	99.0 [w/w]	Aladdin Chemistry	yes
3	45	ME-C6:0	ester	FAME	331.74	30.01	0.72	liquid phase	0.0003	falling cylinder viscometer	99.0 [w/w]	Aladdin Chemistry	yes
3	45	ME-C6:0	ester	FAME	341.39	20.015	0.59	liquid phase	0.0003	falling cylinder viscometer	99.0 [w/w]	Aladdin Chemistry	yes
3	45	ME-C6:0	ester	FAME	341.41	25.042	0.62	liquid phase	0.0003	falling cylinder viscometer	99.0 [w/w]	Aladdin Chemistry	yes
3	45	ME-C6:0	ester	FAME	341.38	29.965	0.64	liquid phase	0.0003	falling cylinder viscometer	99.0 [w/w]	Aladdin Chemistry	yes
4	45	ME-C7:0	ester	FAME	294.2	0.107	1.11	liquid phase	0.0003	falling cylinder viscometer	99.0 [w/w]	Aladdin Chemistry	yes
4	45	ME-C7:0	ester	FAME	294.13	4.967	1.17	liquid phase	0.0003	falling cylinder viscometer	99.0 [w/w]	Aladdin Chemistry	yes
4	45	ME-C7:0	ester	FAME	293.85	9.97	1.22	liquid phase	0.0003	falling cylinder viscometer	99.0 [w/w]	Aladdin Chemistry	yes
4	45	ME-C7:0	ester	FAME	293.58	14.994	1.28	liquid phase	0.0003	falling cylinder viscometer	99.0 [w/w]	Aladdin Chemistry	no
4	45	ME-C7:0	ester	FAME	292.87	19.994	1.35	liquid phase	0.0003	falling cylinder viscometer	99.0 [w/w]	Aladdin Chemistry	no
4	45	ME-C7:0	ester	FAME	292.56	25.04	1.42	liquid phase	0.0003	falling cylinder viscometer	99.0 [w/w]	Aladdin Chemistry	no
4	45	ME-C7:0	ester	FAME	292.04	30.028	1.5	liquid phase	0.0003	falling cylinder viscometer	99.0 [w/w]	Aladdin Chemistry	no
4	45	ME-C7:0	ester	FAME	303.15	0.102	0.95	liquid phase	0.0003	falling cylinder viscometer	99.0 [w/w]	Aladdin Chemistry	yes
4	45	ME-C7:0	ester	FAME	303.12	5.011	1	liquid phase	0.0003	falling cylinder viscometer	99.0 [w/w]	Aladdin Chemistry	yes
4	45	ME-C7:0	ester	FAME	303.08	10.026	1.05	liquid phase	0.0003	falling cylinder viscometer	99.0 [w/w]	Aladdin Chemistry	yes
4	45	ME-C7:0	ester	FAME	303.05	14.993	1.1	liquid phase	0.0003	falling cylinder viscometer	99.0 [w/w]	Aladdin Chemistry	no
4	45	ME-C7:0	ester	FAME	303.02	19.985	1.15	liquid phase	0.0003	falling cylinder viscometer	99.0 [w/w]	Aladdin Chemistry	no
4	45	ME-C7:0	ester	FAME	302.93	25.017	1.2	liquid phase	0.0003	falling cylinder viscometer	99.0 [w/w]	Aladdin Chemistry	no
4	45	ME-C7:0	ester	FAME	302.83	29.961	1.24	liquid phase	0.0003	falling cylinder viscometer	99.0 [w/w]	Aladdin Chemistry	no
4	45	ME-C7:0	ester	FAME	312.77	0.103	0.83	liquid phase	0.0003	falling cylinder viscometer	99.0 [w/w]	Aladdin Chemistry	yes
4	45	ME-C7:0	ester	FAME	312.78	5.01	0.88	liquid phase	0.0003	falling cylinder viscometer	99.0 [w/w]	Aladdin Chemistry	yes
4	45	ME-C7:0	ester	FAME	312.65	10.009	0.92	liquid phase	0.0003	falling cylinder viscometer	99.0 [w/w]	Aladdin Chemistry	yes
4	45	ME-C7:0	ester	FAME	312.66	15.001	0.97	liquid phase	0.0003	falling cylinder viscometer	99.0 [w/w]	Aladdin Chemistry	yes
4	45	ME-C7:0	ester	FAME	312.62	20.047	1.01	liquid phase	0.0003	falling cylinder viscometer	99.0 [w/w]	Aladdin Chemistry	no
4	45	ME-C7:0	ester	FAME	312.57	25.001	1.05	liquid phase	0.0003	falling cylinder viscometer	99.0 [w/w]	Aladdin Chemistry	no
4	45	ME-C7:0	ester	FAME	312.49	29.986	1.09	liquid phase	0.0003	falling cylinder viscometer	99.0 [w/w]	Aladdin Chemistry	no
4	45	ME-C7:0	ester	FAME	322.33	0.096	0.73	liquid phase	0.0003	falling cylinder viscometer	99.0 [w/w]	Aladdin Chemistry	yes
4	45	ME-C7:0	ester	FAME	322.26	5.004	0.77	liquid phase	0.0003	falling cylinder viscometer	99.0 [w/w]	Aladdin Chemistry	yes
4	45	ME-C7:0	ester	FAME	322.23	10.018	0.81	liquid phase	0.0003	falling cylinder viscometer	99.0 [w/w]	Aladdin Chemistry	yes
4	45	ME-C7:0	ester	FAME	322.21	15.004	0.85	liquid phase	0.0003	falling cylinder viscometer	99.0 [w/w]	Aladdin Chemistry	yes
4	45	ME-C7:0	ester	FAME	322.17	19.955	0.89	liquid phase	0.0003	falling cylinder viscometer	99.0 [w/w]	Aladdin Chemistry	no
4	45	ME-C7:0	ester	FAME	322.23	25.027	0.93	liquid phase	0.0003	falling cylinder viscometer	99.0 [w/w]	Aladdin Chemistry	no
4	45	ME-C7:0	ester	FAME	322.09	29.925	0.97	liquid phase	0.0003	falling cylinder viscometer	99.0 [w/w]	Aladdin Chemistry	no
4	45	ME-C7:0	ester	FAME	331.85	0.099	0.65	liquid phase	0.0003	falling cylinder viscometer	99.0 [w/w]	Aladdin Chemistry	yes
4	45	ME-C7:0	ester	FAME	331.78	5.007	0.69	liquid phase	0.0003	falling cylinder viscometer	99.0 [w/w]	Aladdin Chemistry	yes
4	45	ME-C7:0	ester	FAME	331.78	9.972	0.72	liquid phase	0.0003	falling cylinder viscometer	99.0 [w/w]	Aladdin Chemistry	yes
4	45	ME-C7:0	ester	FAME	331.74	15.035	0.76	liquid phase	0.0003	falling cylinder viscometer	99.0 [w/w]	Aladdin Chemistry	yes
4	45	ME-C7:0	ester	FAME	331.67	19.865	0.8	liquid phase	0.0003	falling cylinder viscometer	99.0 [w/w]	Aladdin Chemistry	yes
4	45	ME-C7:0	ester	FAME	331.68	25.041	0.83	liquid phase	0.0003	falling cylinder viscometer	99.0 [w/w]	Aladdin Chemistry	yes
4	45	ME-C7:0	ester	FAME	331.56	30.001	0.87	liquid phase	0.0003	falling cylinder viscometer	99.0 [w/w]	Aladdin Chemistry	no
4	45	ME-C7:0	ester	FAME	341.67	0.096	0.58	liquid phase	0.0003	falling cylinder viscometer	99.0 [w/w]	Aladdin Chemistry	yes
4	45	ME-C7:0	ester	FAME	341.72	5.062	0.62	liquid phase	0.0003	falling cylinder viscometer	99.0 [w/w]	Aladdin Chemistry	yes
4	45	ME-C7:0	ester	FAME	341.68	10.141	0.65	liquid phase	0.0003	falling cylinder viscometer	99.0 [w/w]	Aladdin Chemistry	yes
4	45	ME-C7:0	ester	FAME	341.48	14.961	0.69	liquid phase	0.0003	falling cylinder viscometer	99.0 [w/w]	Aladdin Chemistry	yes
4	45	ME-C7:0	ester	FAME	341.81	20.048	0.72	liquid phase	0.0003	falling cylinder viscometer	99.0 [w/w]	Aladdin Chemistry	yes
4	45	ME-C7:0	ester	FAME	341.8	25.032	0.75	liquid phase	0.0003	falling cylinder viscometer	99.0 [w/w]	Aladdin Chemistry	yes
4	45	ME-C7:0	ester	FAME	341.73	29.98	0.78	liquid phase	0.0003	falling cylinder viscometer	99.0 [w/w]	Aladdin Chemistry	yes
4	45	ME-C7:0	ester	FAME	351.27	10.077	0.58	liquid phase	0.0003	falling cylinder viscometer	99.0 [w/w]	Aladdin Chemistry	yes
4	45	ME-C7:0	ester	FAME	351.26	14.966	0.61	liquid phase	0.0003	falling cylinder viscometer	99.0 [w/w]	Aladdin Chemistry	yes
4	45	ME-C7:0	ester	FAME	351.31	19.977	0.64	liquid phase	0.0003	falling cylinder viscometer	99.0 [w/w]	Aladdin Chemistry	yes
4	45	ME-C7:0	ester	FAME	351.49	24.997	0.67	liquid phase	0.0003	falling cylinder viscometer	99.0 [w/w]	Aladdin Chemistry	yes
4	45	ME-C7:0	ester	FAME	351.46	30.01	0.7	liquid phase	0.0003	falling cylinder viscometer	99.0 [w/w]	Aladdin Chemistry	yes
4	45	ME-C7:0	ester	FAME	361.37	20.002	0.58	liquid phase	0.0003	falling cylinder viscometer	99.0 [w/w]	Aladdin Chemistry	yes
4	45	ME-C7:0	ester	FAME	361.47	25.022	0.61	liquid phase	0.0003	falling cylinder viscometer	99.0 [w/w]	Aladdin Chemistry	yes
4	45	ME-C7:0	ester	FAME	361.24	29.993	0.64	liquid phase	0.0003	falling cylinder viscometer	99.0 [w/w]	Aladdin Chemistry	yes
4	45	ME-C7:0	ester	FAME	295.62	0.102	1.37	liquid phase	0.0003	falling cylinder viscometer	99.0 [w/w]	Aladdin Chemistry	no
5	45	ME-C8:0	ester	FAME	295.48	5.004	1.43	liquid phase	0.0003	falling cylinder viscometer	99.0 [w/w]	Aladdin Chemistry	yes
5	45	ME-C8:0	ester	FAME	295.3	10.017	1.5	liquid phase	0.0003	falling cylinder viscometer	99.0 [w/w]	Aladdin Chemistry	no
5	45	ME-C8:0	ester	FAME	295.22	14.978	1.58	liquid phase	0.0003	falling cylinder viscometer	99.0 [w/w]	Aladdin Chemistry	no
5	45	ME-C8:0	ester	FAME	295.08	19.995	1.65	liquid phase	0.0003	falling cylinder viscometer	99.0 [w/w]	Aladdin Chemistry	no
5	45	ME-C8:0	ester	FAME	294.79	25.004	1.73	liquid phase	0.0003	falling cylinder viscometer	99.0 [w/w]	Aladdin Chemistry	no
5	45	ME-C8:0	ester	FAME	294.65	30.063	1.81	liquid phase	0.0003	falling cylinder viscometer	99.0 [w/w]	Aladdin Chemistry	no
5	45	ME-C8:0	ester	FAME	303.16	0.098	1.21	liquid phase	0.0003	falling cylinder viscometer	99.0 [w/w]	Aladdin Chemistry	yes
5	45	ME-C8:0	ester	FAME	303.13	5.014	1.27	liquid phase	0.0003	falling cylinder viscometer	99.0 [w/w]	Aladdin Chemistry	yes
5	45	ME-C8:0	ester	FAME	303.14	9.987	1.33	liquid phase	0.0003	falling cylinder viscometer	99.0 [w/w]	Aladdin Chemistry	yes
5	45	ME-C8:0	ester	FAME	303.13	15.018	1.39	liquid phase	0.0003	falling cylinder viscometer	99.0 [w/w]	Aladdin Chemistry	no
5	45	ME-C8:0	ester	FAME	303.11	20.009	1.46	liquid phase	0.0003	falling cylinder viscometer	99.0 [w/w]	Aladdin Chemistry	no
5	45	ME-C8:0	ester	FAME	303.1	25.013	1.52	liquid phase	0.0003	falling cylinder viscometer	99.0 [w/w]	Aladdin Chemistry	no
5	45	ME-C8:0	ester	FAME	303.06	29.942	1.58	liquid phase	0.0003	falling cylinder viscometer	99.0 [w/w]	Aladdin Chemistry	no
5	45	ME-C8:0	ester	FAME	312.51	0.101	1.05	liquid phase	0.0003	falling cylinder viscometer	99.0 [w/w]	Aladdin Chemistry	yes
5	45	ME-C8:0	ester	FAME	312.49	5.022	1.1	liquid phase	0.0003	falling cylinder viscometer	99.0 [w/w]	Aladdin Chemistry	yes
5	45	ME-C8:0	ester	FAME	312.44	10.045	1.15	liquid phase	0.0003	falling cylinder viscometer	99.0 [w/w]	Aladdin Chemistry	yes
5	45	ME-C8:0	ester	FAME	312.47	15.056	1.21	liquid phase	0.0003	falling cylinder viscometer	99.0 [w/w]	Aladdin Chemistry	no
5	45	ME-C8:0	ester	FAME	312.44	20.035	1.27	liquid phase	0.0003	falling cylinder viscometer	99.0 [w/w]	Aladdin Chemistry	no
5	45	ME-C8:0	ester	FAME	312.4	25.014	1.32	liquid phase	0.0003	falling cylinder viscometer	99.0 [w/w]	Aladdin Chemistry	no
5	45	ME-C8:0	ester	FAME	312.35	29.98	1.37	liquid phase	0.0003	falling cylinder viscometer	99.0 [w/w]	Aladdin Chemistry	no
5	45	ME-C8:0	ester	FAME	322.09	0.103	0.92	liquid phase	0.0003	falling cylinder viscometer	99.0 [w/w]	Aladdin Chemistry	yes
5	45	ME-C8:0	ester	FAME	322.02	5.045	0.97	liquid phase	0.0003	falling cylinder viscometer	99.0 [w/w]	Aladdin Chemistry	yes
5	45	ME-C8:0	ester	FAME	321.97	9.991	1.01	liquid phase	0.0003	falling cylinder viscometer	99.0 [w/w]	Aladdin Chemistry	yes
5	45	ME-C8:0	ester	FAME	322.11	14.992	1.06	liquid phase	0.0003	falling cylinder viscometer	99.0 [w/w]	Aladdin Chemistry	yes
5	45	ME-C8:0	ester	FAME	322.06	20.031	1.11	liquid phase	0.0003	falling cylinder viscometer	99.0 [w/w]	Aladdin Chemistry	no
5	45	ME-C8:0	ester	FAME	321.89	25.073	1.16	liquid phase	0.0003	falling cylinder viscometer	99.0 [w/w]	Aladdin Chemistry	no
5	45	ME-C8:0	ester	FAME	321.71	29.998	1.21	liquid phase	0.0003	falling cylinder viscometer	99.0 [w/w]	Aladdin Chemistry	no
5	45	ME-C8:0	ester	FAME	331.87	0.108	0.82	liquid phase	0.0003	falling cylinder viscometer	99.0 [w/w]	Aladdin Chemistry	yes
5	45	ME-C8:0	ester	FAME	331.62	5.013	0.86	liquid phase	0.0003	falling cylinder viscometer	99.0 [w/w]	Aladdin Chemistry	yes
5	45	ME-C8:0	ester	FAME	331.73	10.003	0.91	liquid phase	0.0003	falling cylinder viscometer	99.0 [w/w]	Aladdin Chemistry	yes
5	45	ME-C8:0	ester	FAME	331.72	15.022	0.95	liquid phase	0.0003	falling cylinder viscometer	99.0 [w/w]	Aladdin Chemistry	yes
5	45	ME-C8:0	ester	FAME	331.61	20.038	1	liquid phase	0.0003	falling cylinder viscometer	99.0 [w/w]	Aladdin Chemistry	yes
5	45	ME-C8:0	ester	FAME	331.6	25.035	1.04	liquid phase	0.0003	falling cylinder viscometer	99.0 [w/w]	Aladdin Chemistry	no
5	45	ME-C8:0	ester	FAME	331.51	29.993	1.08	liquid phase	0.0003	falling cylinder viscometer	99.0 [w/w]	Aladdin Chemistry	no
5	45	ME-C8:0	ester	FAME	341.66	0.097	0.72	liquid phase	0.0003	falling cylinder viscometer	99.0 [w/w]	Aladdin Chemistry	yes
5	45	ME-C8:0	ester	FAME	341.63	4.984	0.76	liquid phase	0.0003	falling cylinder viscometer	99.0 [w/w]	Aladdin Chemistry	yes
5	45	ME-C8:0	ester	FAME	341.64	10.011	0.8	liquid phase	0.0003	falling cylinder viscometer	99.0 [w/w]	Aladdin Chemistry	yes
5	45	ME-C8:0	ester	FAME	341.61	15.013	0.84	liquid phase	0.0003	falling cylinder viscometer	99.0 [w/w]	Aladdin Chemistry	yes
5	45	ME-C8:0	ester	FAME	341.62	20.045	0.88	liquid phase	0.0003	falling cylinder viscometer	99.0 [w/w]	Aladdin Chemistry	yes
5	45	ME-C8:0	ester	FAME	341.56	25.026	0.92	liquid phase	0.0003	falling cylinder viscometer	99.0 [w/w]	Aladdin Chemistry	yes
5	45	ME-C8:0	ester	FAME	341.44	29.966	0.96	liquid phase	0.0003	falling cylinder viscometer	99.0 [w/w]	Aladdin Chemistry	no
5	45	ME-C8:0	ester	FAME	351.58	0.103	0.64	liquid phase	0.0003	falling cylinder viscometer	99.0 [w/w]	Aladdin Chemistry	yes
5	45	ME-C8:0	ester	FAME	351.6	4.996	0.68	liquid phase	0.0003	falling cylinder viscometer	99.0 [w/w]	Aladdin Chemistry	yes
5	45	ME-C8:0	ester	FAME	351.64	10.072	0.72	liquid phase	0.0003	falling cylinder viscometer	99.0 [w/w]	Aladdin Chemistry	yes
5	45	ME-C8:0	ester	FAME	351.65	15.006	0.75	liquid phase	0.0003	falling cylinder viscometer	99.0 [w/w]	Aladdin Chemistry	yes
5	45	ME-C8:0	ester	FAME	351.7	19.996	0.79	liquid phase	0.0003	falling cylinder viscometer	99.0 [w/w]	Aladdin Chemistry	yes
5	45	ME-C8:0	ester	FAME	351.78	25.021	0.83	liquid phase	0.0003	falling cylinder viscometer	99.0 [w/w]	Aladdin Chemistry	yes
5	45	ME-C8:0	ester	FAME	351.62	29.959	0.87	liquid phase	0.0003	falling cylinder viscometer	99.0 [w/w]	Aladdin Chemistry	yes
5	45	ME-C8:0	ester	FAME	361.45	0.103	0.58	liquid phase	0.0003	falling cylinder viscometer	99.0 [w/w]	Aladdin Chemistry	yes
5	45	ME-C8:0	ester	FAME	361.23	4.99	0.61	liquid phase	0.0003	falling cylinder viscometer	99.0 [w/w]	Aladdin Chemistry	yes
5	45	ME-C8:0	ester	FAME	361.2	9.99	0.64	liquid phase	0.0003	falling cylinder viscometer	99.0 [w/w]	Aladdin Chemistry	yes
5	45	ME-C8:0	ester	FAME	361.44	15.037	0.68	liquid phase	0.0003	falling cylinder viscometer	99.0 [w/w]	Aladdin Chemistry	yes
5	45	ME-C8:0	ester	FAME	361.41	19.98	0.72	liquid phase	0.0003	falling cylinder viscometer	99.0 [w/w]	Aladdin Chemistry	yes
5	45	ME-C8:0	ester	FAME	361.59	25.011	0.74	liquid phase	0.0003	falling cylinder viscometer	99.0 [w/w]	Aladdin Chemistry	yes
5	45	ME-C8:0	ester	FAME	361.74	29.991	0.78	liquid phase	0.0003	falling cylinder viscometer	99.0 [w/w]	Aladdin Chemistry	yes
6	45	ME-C9:0	ester	FAME	299.19	0.103	1.56	liquid phase	0.0003	falling cylinder viscometer	99.0 [w/w]	Aladdin Chemistry	yes
6	45	ME-C9:0	ester	FAME	298.77	4.957	1.65	liquid phase	0.0003	falling cylinder viscometer	99.0 [w/w]	Aladdin Chemistry	yes
6	45	ME-C9:0	ester	FAME	298.42	9.955	1.73	liquid phase	0.0003	falling cylinder viscometer	99.0 [w/w]	Aladdin Chemistry	yes
6	45	ME-C9:0	ester	FAME	298.08	14.977	1.83	liquid phase	0.0003	falling cylinder viscometer	99.0 [w/w]	Aladdin Chemistry	no
6	45	ME-C9:0	ester	FAME	297.81	20.011	1.93	liquid phase	0.0003	falling cylinder viscometer	99.0 [w/w]	Aladdin Chemistry	no
6	45	ME-C9:0	ester	FAME	297.5	24.979	2.01	liquid phase	0.0003	falling cylinder viscometer	99.0 [w/w]	Aladdin Chemistry	no
6	45	ME-C9:0	ester	FAME	297.15	30.034	2.11	liquid phase	0.0003	falling cylinder viscometer	99.0 [w/w]	Aladdin Chemistry	no
6	45	ME-C9:0	ester	FAME	303.1	0.106	1.46	liquid phase	0.0003	falling cylinder viscometer	99.0 [w/w]	Aladdin Chemistry	yes
6	45	ME-C9:0	ester	FAME	303.08	4.961	1.54	liquid phase	0.0003	falling cylinder viscometer	99.0 [w/w]	Aladdin Chemistry	yes
6	45	ME-C9:0	ester	FAME	303.01	9.972	1.62	liquid phase	0.0003	falling cylinder viscometer	99.0 [w/w]	Aladdin Chemistry	yes
6	45	ME-C9:0	ester	FAME	303.09	15.047	1.68	liquid phase	0.0003	falling cylinder viscometer	99.0 [w/w]	Aladdin Chemistry	no
6	45	ME-C9:0	ester	FAME	303.09	19.964	1.76	liquid phase	0.0003	falling cylinder viscometer	99.0 [w/w]	Aladdin Chemistry	no
6	45	ME-C9:0	ester	FAME	302.91	24.994	1.83	liquid phase	0.0003	falling cylinder viscometer	99.0 [w/w]	Aladdin Chemistry	no
6	45	ME-C9:0	ester	FAME	302.95	30	1.91	liquid phase	0.0003	falling cylinder viscometer	99.0 [w/w]	Aladdin Chemistry	no
6	45	ME-C9:0	ester	FAME	312.38	0.099	1.26	liquid phase	0.0003	falling cylinder viscometer	99.0 [w/w]	Aladdin Chemistry	yes
6	45	ME-C9:0	ester	FAME	312.32	4.993	1.32	liquid phase	0.0003	falling cylinder viscometer	99.0 [w/w]	Aladdin Chemistry	yes
6	45	ME-C9:0	ester	FAME	312.28	9.996	1.38	liquid phase	0.0003	falling cylinder viscometer	99.0 [w/w]	Aladdin Chemistry	yes
6	45	ME-C9:0	ester	FAME	312.28	14.963	1.43	liquid phase	0.0003	falling cylinder viscometer	99.0 [w/w]	Aladdin Chemistry	no
6	45	ME-C9:0	ester	FAME	312.27	19.968	1.5	liquid phase	0.0003	falling cylinder viscometer	99.0 [w/w]	Aladdin Chemistry	no
6	45	ME-C9:0	ester	FAME	312.19	25.005	1.57	liquid phase	0.0003	falling cylinder viscometer	99.0 [w/w]	Aladdin Chemistry	no
6	45	ME-C9:0	ester	FAME	312.06	29.961	1.65	liquid phase	0.0003	falling cylinder viscometer	99.0 [w/w]	Aladdin Chemistry	no
6	45	ME-C9:0	ester	FAME	321.64	0.096	1.08	liquid phase	0.0003	falling cylinder viscometer	99.0 [w/w]	Aladdin Chemistry	yes
6	45	ME-C9:0	ester	FAME	321.6	4.982	1.14	liquid phase	0.0003	falling cylinder viscometer	99.0 [w/w]	Aladdin Chemistry	yes
6	45	ME-C9:0	ester	FAME	321.56	10.02	1.2	liquid phase	0.0003	falling cylinder viscometer	99.0 [w/w]	Aladdin Chemistry	yes
6	45	ME-C9:0	ester	FAME	321.61	15.017	1.25	liquid phase	0.0003	falling cylinder viscometer	99.0 [w/w]	Aladdin Chemistry	yes
6	45	ME-C9:0	ester	FAME	321.49	19.988	1.31	liquid phase	0.0003	falling cylinder viscometer	99.0 [w/w]	Aladdin Chemistry	no
6	45	ME-C9:0	ester	FAME	321.36	24.985	1.36	liquid phase	0.0003	falling cylinder viscometer	99.0 [w/w]	Aladdin Chemistry	no
6	45	ME-C9:0	ester	FAME	321.26	29.949	1.42	liquid phase	0.0003	falling cylinder viscometer	99.0 [w/w]	Aladdin Chemistry	no
6	45	ME-C9:0	ester	FAME	331.26	0.108	0.94	liquid phase	0.0003	falling cylinder viscometer	99.0 [w/w]	Aladdin Chemistry	yes
6	45	ME-C9:0	ester	FAME	331.23	5.027	0.99	liquid phase	0.0003	falling cylinder viscometer	99.0 [w/w]	Aladdin Chemistry	yes
6	45	ME-C9:0	ester	FAME	331.13	9.979	1.04	liquid phase	0.0003	falling cylinder viscometer	99.0 [w/w]	Aladdin Chemistry	yes
6	45	ME-C9:0	ester	FAME	331.2	14.998	1.09	liquid phase	0.0003	falling cylinder viscometer	99.0 [w/w]	Aladdin Chemistry	yes
6	45	ME-C9:0	ester	FAME	330.94	19.996	1.14	liquid phase	0.0003	falling cylinder viscometer	99.0 [w/w]	Aladdin Chemistry	yes
6	45	ME-C9:0	ester	FAME	331.13	25.032	1.19	liquid phase	0.0003	falling cylinder viscometer	99.0 [w/w]	Aladdin Chemistry	no
6	45	ME-C9:0	ester	FAME	330.93	30.013	1.24	liquid phase	0.0003	falling cylinder viscometer	99.0 [w/w]	Aladdin Chemistry	no
6	45	ME-C9:0	ester	FAME	341.21	0.096	0.81	liquid phase	0.0003	falling cylinder viscometer	99.0 [w/w]	Aladdin Chemistry	yes
6	45	ME-C9:0	ester	FAME	341.03	4.962	0.86	liquid phase	0.0003	falling cylinder viscometer	99.0 [w/w]	Aladdin Chemistry	yes
6	45	ME-C9:0	ester	FAME	341.06	10.01	0.91	liquid phase	0.0003	falling cylinder viscometer	99.0 [w/w]	Aladdin Chemistry	yes
6	45	ME-C9:0	ester	FAME	341.14	15.019	0.94	liquid phase	0.0003	falling cylinder viscometer	99.0 [w/w]	Aladdin Chemistry	yes
6	45	ME-C9:0	ester	FAME	340.91	19.959	0.99	liquid phase	0.0003	falling cylinder viscometer	99.0 [w/w]	Aladdin Chemistry	yes
6	45	ME-C9:0	ester	FAME	340.95	25.015	1.04	liquid phase	0.0003	falling cylinder viscometer	99.0 [w/w]	Aladdin Chemistry	yes
6	45	ME-C9:0	ester	FAME	340.96	30.009	1.08	liquid phase	0.0003	falling cylinder viscometer	99.0 [w/w]	Aladdin Chemistry	no
6	45	ME-C9:0	ester	FAME	351.04	0.101	0.71	liquid phase	0.0003	falling cylinder viscometer	99.0 [w/w]	Aladdin Chemistry	yes
6	45	ME-C9:0	ester	FAME	350.95	4.985	0.75	liquid phase	0.0003	falling cylinder viscometer	99.0 [w/w]	Aladdin Chemistry	yes
6	45	ME-C9:0	ester	FAME	350.88	9.984	0.79	liquid phase	0.0003	falling cylinder viscometer	99.0 [w/w]	Aladdin Chemistry	yes
6	45	ME-C9:0	ester	FAME	350.81	14.959	0.83	liquid phase	0.0003	falling cylinder viscometer	99.0 [w/w]	Aladdin Chemistry	yes
6	45	ME-C9:0	ester	FAME	350.86	20.02	0.87	liquid phase	0.0003	falling cylinder viscometer	99.0 [w/w]	Aladdin Chemistry	yes
6	45	ME-C9:0	ester	FAME	350.74	24.964	0.92	liquid phase	0.0003	falling cylinder viscometer	99.0 [w/w]	Aladdin Chemistry	yes
6	45	ME-C9:0	ester	FAME	350.73	29.961	0.96	liquid phase	0.0003	falling cylinder viscometer	99.0 [w/w]	Aladdin Chemistry	yes
6	45	ME-C9:0	ester	FAME	360.96	0.098	0.62	liquid phase	0.0003	falling cylinder viscometer	99.0 [w/w]	Aladdin Chemistry	yes
6	45	ME-C9:0	ester	FAME	360.86	4.959	0.66	liquid phase	0.0003	falling cylinder viscometer	99.0 [w/w]	Aladdin Chemistry	yes
6	45	ME-C9:0	ester	FAME	360.82	9.96	0.7	liquid phase	0.0003	falling cylinder viscometer	99.0 [w/w]	Aladdin Chemistry	yes
6	45	ME-C9:0	ester	FAME	360.89	14.997	0.74	liquid phase	0.0003	falling cylinder viscometer	99.0 [w/w]	Aladdin Chemistry	yes
6	45	ME-C9:0	ester	FAME	360.71	19.982	0.77	liquid phase	0.0003	falling cylinder viscometer	99.0 [w/w]	Aladdin Chemistry	yes
6	45	ME-C9:0	ester	FAME	360.61	25.005	0.82	liquid phase	0.0003	falling cylinder viscometer	99.0 [w/w]	Aladdin Chemistry	yes
6	45	ME-C9:0	ester	FAME	360.67	29.996	0.85	liquid phase	0.0003	falling cylinder viscometer	99.0 [w/w]	Aladdin Chemistry	yes
7	46	ME-C10:0	ester	FAME	298.15	0.1	1.915	liquid phase	0.01	Ubbelohde capillary viscometer (model EGV 700)	99.0 [w/w]	Aladdin Chemisry	yes
7	46	ME-C10:0	ester	FAME	303.15	0.1	1.739	liquid phase	0.01	Ubbelohde capillary viscometer (model EGV 700)	99.0 [w/w]	Aladdin Chemisry	yes
7	46	ME-C10:0	ester	FAME	308.15	0.1	1.589	liquid phase	0.01	Ubbelohde capillary viscometer (model EGV 700)	99.0 [w/w]	Aladdin Chemisry	yes
7	46	ME-C10:0	ester	FAME	313.15	0.1	1.458	liquid phase	0.01	Ubbelohde capillary viscometer (model EGV 700)	99.0 [w/w]	Aladdin Chemisry	yes
7	46	ME-C10:0	ester	FAME	318.15	0.1	1.341	liquid phase	0.01	Ubbelohde capillary viscometer (model EGV 700)	99.0 [w/w]	Aladdin Chemisry	yes
7	46	ME-C10:0	ester	FAME	323.15	0.1	1.24	liquid phase	0.01	Ubbelohde capillary viscometer (model EGV 700)	99.0 [w/w]	Aladdin Chemisry	yes
9	46	ME-C12:0	ester	FAME	298.15	0.1	2.78	liquid phase	0.01	Ubbelohde capillary viscometer (model EGV 700)	99.0 [w/w]	Aladdin Chemisry	yes
9	46	ME-C12:0	ester	FAME	303.15	0.1	2.495	liquid phase	0.01	Ubbelohde capillary viscometer (model EGV 700)	99.0 [w/w]	Aladdin Chemisry	yes
9	46	ME-C12:0	ester	FAME	308.15	0.1	2.25	liquid phase	0.01	Ubbelohde capillary viscometer (model EGV 700)	99.0 [w/w]	Aladdin Chemisry	yes
9	46	ME-C12:0	ester	FAME	313.15	0.1	2.041	liquid phase	0.01	Ubbelohde capillary viscometer (model EGV 700)	99.0 [w/w]	Aladdin Chemisry	yes
9	46	ME-C12:0	ester	FAME	318.15	0.1	1.862	liquid phase	0.01	Ubbelohde capillary viscometer (model EGV 700)	99.0 [w/w]	Aladdin Chemisry	yes
9	46	ME-C12:0	ester	FAME	323.15	0.1	1.705	liquid phase	0.01	Ubbelohde capillary viscometer (model EGV 700)	99.0 [w/w]	Aladdin Chemisry	yes
11	46	ME-C14:0	ester	FAME	298.15	0.1	3.919	liquid phase	0.01	Ubbelohde capillary viscometer (model EGV 700)	99.0 [w/w]	Aladdin Chemisry	yes
11	46	ME-C14:0	ester	FAME	303.15	0.1	3.484	liquid phase	0.01	Ubbelohde capillary viscometer (model EGV 700)	99.0 [w/w]	Aladdin Chemisry	yes
11	46	ME-C14:0	ester	FAME	308.15	0.1	3.101	liquid phase	0.01	Ubbelohde capillary viscometer (model EGV 700)	99.0 [w/w]	Aladdin Chemisry	yes
11	46	ME-C14:0	ester	FAME	313.15	0.1	2.784	liquid phase	0.01	Ubbelohde capillary viscometer (model EGV 700)	99.0 [w/w]	Aladdin Chemisry	yes
11	46	ME-C14:0	ester	FAME	318.15	0.1	2.516	liquid phase	0.01	Ubbelohde capillary viscometer (model EGV 700)	99.0 [w/w]	Aladdin Chemisry	yes
11	46	ME-C14:0	ester	FAME	323.15	0.1	2.311	liquid phase	0.01	Ubbelohde capillary viscometer (model EGV 700)	99.0 [w/w]	Aladdin Chemisry	yes
9	47	ME-C12:0	ester	FAME	302.98	0.1	2.508	liquid phase	0.015	capillary method	99.0 [w/w]	Aladdin Chemistry	yes
9	47	ME-C12:0	ester	FAME	302.99	3.02	2.588	liquid phase	0.015	capillary method	99.0 [w/w]	Aladdin Chemistry	yes
9	47	ME-C12:0	ester	FAME	303.04	6.01	2.695	liquid phase	0.015	capillary method	99.0 [w/w]	Aladdin Chemistry	yes
9	47	ME-C12:0	ester	FAME	303.07	9.05	2.768	liquid phase	0.015	capillary method	99.0 [w/w]	Aladdin Chemistry	yes
9	47	ME-C12:0	ester	FAME	303.06	12.04	2.879	liquid phase	0.015	capillary method	99.0 [w/w]	Aladdin Chemistry	no
9	47	ME-C12:0	ester	FAME	303.05	15.07	2.98	liquid phase	0.015	capillary method	99.0 [w/w]	Aladdin Chemistry	no
9	47	ME-C12:0	ester	FAME	312.89	0.1	2.052	liquid phase	0.015	capillary method	99.0 [w/w]	Aladdin Chemistry	yes
9	47	ME-C12:0	ester	FAME	312.81	3.03	2.132	liquid phase	0.015	capillary method	99.0 [w/w]	Aladdin Chemistry	yes
9	47	ME-C12:0	ester	FAME	312.77	6.02	2.206	liquid phase	0.015	capillary method	99.0 [w/w]	Aladdin Chemistry	yes
9	47	ME-C12:0	ester	FAME	312.79	9.05	2.277	liquid phase	0.015	capillary method	99.0 [w/w]	Aladdin Chemistry	yes
9	47	ME-C12:0	ester	FAME	312.83	12.04	2.338	liquid phase	0.015	capillary method	99.0 [w/w]	Aladdin Chemistry	yes
9	47	ME-C12:0	ester	FAME	312.86	15.06	2.405	liquid phase	0.015	capillary method	99.0 [w/w]	Aladdin Chemistry	no
9	47	ME-C12:0	ester	FAME	323.12	0.1	1.717	liquid phase	0.015	capillary method	99.0 [w/w]	Aladdin Chemistry	yes
9	47	ME-C12:0	ester	FAME	323.22	3.02	1.773	liquid phase	0.015	capillary method	99.0 [w/w]	Aladdin Chemistry	yes
9	47	ME-C12:0	ester	FAME	323.24	6.05	1.831	liquid phase	0.015	capillary method	99.0 [w/w]	Aladdin Chemistry	yes
9	47	ME-C12:0	ester	FAME	323.32	9.03	1.898	liquid phase	0.015	capillary method	99.0 [w/w]	Aladdin Chemistry	yes
9	47	ME-C12:0	ester	FAME	323.35	12.01	1.953	liquid phase	0.015	capillary method	99.0 [w/w]	Aladdin Chemistry	yes
9	47	ME-C12:0	ester	FAME	323.39	15.05	2.012	liquid phase	0.015	capillary method	99.0 [w/w]	Aladdin Chemistry	yes
9	47	ME-C12:0	ester	FAME	333.09	0.1	1.453	liquid phase	0.015	capillary method	99.0 [w/w]	Aladdin Chemistry	yes
9	47	ME-C12:0	ester	FAME	333.45	3.05	1.503	liquid phase	0.015	capillary method	99.0 [w/w]	Aladdin Chemistry	yes
9	47	ME-C12:0	ester	FAME	333.46	6.04	1.552	liquid phase	0.015	capillary method	99.0 [w/w]	Aladdin Chemistry	yes
9	47	ME-C12:0	ester	FAME	333.55	9.02	1.6	liquid phase	0.015	capillary method	99.0 [w/w]	Aladdin Chemistry	yes
9	47	ME-C12:0	ester	FAME	333.63	12.02	1.638	liquid phase	0.015	capillary method	99.0 [w/w]	Aladdin Chemistry	yes
9	47	ME-C12:0	ester	FAME	333.63	15.05	1.686	liquid phase	0.015	capillary method	99.0 [w/w]	Aladdin Chemistry	yes
9	47	ME-C12:0	ester	FAME	342.82	0.1	1.263	liquid phase	0.015	capillary method	99.0 [w/w]	Aladdin Chemistry	yes
9	47	ME-C12:0	ester	FAME	342.95	3.02	1.291	liquid phase	0.015	capillary method	99.0 [w/w]	Aladdin Chemistry	yes
9	47	ME-C12:0	ester	FAME	343.05	6.04	1.334	liquid phase	0.015	capillary method	99.0 [w/w]	Aladdin Chemistry	yes
9	47	ME-C12:0	ester	FAME	343.31	9.02	1.377	liquid phase	0.015	capillary method	99.0 [w/w]	Aladdin Chemistry	yes
9	47	ME-C12:0	ester	FAME	343.45	12.03	1.406	liquid phase	0.015	capillary method	99.0 [w/w]	Aladdin Chemistry	yes
9	47	ME-C12:0	ester	FAME	343.32	15.04	1.445	liquid phase	0.015	capillary method	99.0 [w/w]	Aladdin Chemistry	yes
9	47	ME-C12:0	ester	FAME	352.71	0.1	1.1	liquid phase	0.015	capillary method	99.0 [w/w]	Aladdin Chemistry	yes
9	47	ME-C12:0	ester	FAME	352.91	3.03	1.141	liquid phase	0.015	capillary method	99.0 [w/w]	Aladdin Chemistry	yes
9	47	ME-C12:0	ester	FAME	353.17	6.01	1.162	liquid phase	0.015	capillary method	99.0 [w/w]	Aladdin Chemistry	yes
9	47	ME-C12:0	ester	FAME	353.33	9	1.199	liquid phase	0.015	capillary method	99.0 [w/w]	Aladdin Chemistry	yes
9	47	ME-C12:0	ester	FAME	353.42	12.04	1.228	liquid phase	0.015	capillary method	99.0 [w/w]	Aladdin Chemistry	yes
9	47	ME-C12:0	ester	FAME	353.4	15.05	1.272	liquid phase	0.015	capillary method	99.0 [w/w]	Aladdin Chemistry	yes
50	47	EE-C12:0	ester	FAEE	302.82	0.1	2.738	liquid phase	0.015	capillary method	99.0 [w/w]	Aladdin Chemistry	yes
50	47	EE-C12:0	ester	FAEE	302.78	3.02	2.854	liquid phase	0.015	capillary method	99.0 [w/w]	Aladdin Chemistry	yes
50	47	EE-C12:0	ester	FAEE	302.78	6.04	2.948	liquid phase	0.015	capillary method	99.0 [w/w]	Aladdin Chemistry	yes
50	47	EE-C12:0	ester	FAEE	302.77	9.03	3.039	liquid phase	0.015	capillary method	99.0 [w/w]	Aladdin Chemistry	yes
50	47	EE-C12:0	ester	FAEE	302.72	12.01	3.119	liquid phase	0.015	capillary method	99.0 [w/w]	Aladdin Chemistry	yes
50	47	EE-C12:0	ester	FAEE	302.73	15.06	3.225	liquid phase	0.015	capillary method	99.0 [w/w]	Aladdin Chemistry	no
50	47	EE-C12:0	ester	FAEE	313.2	0.1	2.203	liquid phase	0.015	capillary method	99.0 [w/w]	Aladdin Chemistry	yes
50	47	EE-C12:0	ester	FAEE	313.27	2.98	2.28	liquid phase	0.015	capillary method	99.0 [w/w]	Aladdin Chemistry	yes
50	47	EE-C12:0	ester	FAEE	313.26	5.98	2.335	liquid phase	0.015	capillary method	99.0 [w/w]	Aladdin Chemistry	yes
50	47	EE-C12:0	ester	FAEE	313.16	9.03	2.439	liquid phase	0.015	capillary method	99.0 [w/w]	Aladdin Chemistry	yes
50	47	EE-C12:0	ester	FAEE	313.04	12.04	2.507	liquid phase	0.015	capillary method	99.0 [w/w]	Aladdin Chemistry	yes
50	47	EE-C12:0	ester	FAEE	313.03	15.05	2.6	liquid phase	0.015	capillary method	99.0 [w/w]	Aladdin Chemistry	yes
50	47	EE-C12:0	ester	FAEE	323.38	0.1	1.842	liquid phase	0.015	capillary method	99.0 [w/w]	Aladdin Chemistry	yes
50	47	EE-C12:0	ester	FAEE	323.51	3.03	1.897	liquid phase	0.015	capillary method	99.0 [w/w]	Aladdin Chemistry	yes
50	47	EE-C12:0	ester	FAEE	323.53	6.05	1.942	liquid phase	0.015	capillary method	99.0 [w/w]	Aladdin Chemistry	yes
50	47	EE-C12:0	ester	FAEE	323.53	9.03	2.052	liquid phase	0.015	capillary method	99.0 [w/w]	Aladdin Chemistry	yes
50	47	EE-C12:0	ester	FAEE	323.53	12.06	2.092	liquid phase	0.015	capillary method	99.0 [w/w]	Aladdin Chemistry	yes
50	47	EE-C12:0	ester	FAEE	323.51	15.2	2.156	liquid phase	0.015	capillary method	99.0 [w/w]	Aladdin Chemistry	yes
50	47	EE-C12:0	ester	FAEE	332.66	0.1	1.58	liquid phase	0.015	capillary method	99.0 [w/w]	Aladdin Chemistry	yes
50	47	EE-C12:0	ester	FAEE	332.74	3.01	1.651	liquid phase	0.015	capillary method	99.0 [w/w]	Aladdin Chemistry	yes
50	47	EE-C12:0	ester	FAEE	332.77	6.01	1.711	liquid phase	0.015	capillary method	99.0 [w/w]	Aladdin Chemistry	yes
50	47	EE-C12:0	ester	FAEE	332.73	9.01	1.758	liquid phase	0.015	capillary method	99.0 [w/w]	Aladdin Chemistry	yes
50	47	EE-C12:0	ester	FAEE	332.68	12.01	1.819	liquid phase	0.015	capillary method	99.0 [w/w]	Aladdin Chemistry	yes
50	47	EE-C12:0	ester	FAEE	332.65	15.18	1.896	liquid phase	0.015	capillary method	99.0 [w/w]	Aladdin Chemistry	yes
50	47	EE-C12:0	ester	FAEE	343.31	0.1	1.342	liquid phase	0.015	capillary method	99.0 [w/w]	Aladdin Chemistry	yes
50	47	EE-C12:0	ester	FAEE	342.94	3.07	1.394	liquid phase	0.015	capillary method	99.0 [w/w]	Aladdin Chemistry	yes
50	47	EE-C12:0	ester	FAEE	342.81	5.98	1.46	liquid phase	0.015	capillary method	99.0 [w/w]	Aladdin Chemistry	yes
50	47	EE-C12:0	ester	FAEE	342.7	8.97	1.513	liquid phase	0.015	capillary method	99.0 [w/w]	Aladdin Chemistry	yes
50	47	EE-C12:0	ester	FAEE	342.67	12	1.554	liquid phase	0.015	capillary method	99.0 [w/w]	Aladdin Chemistry	yes
50	47	EE-C12:0	ester	FAEE	342.7	15.2	1.606	liquid phase	0.015	capillary method	99.0 [w/w]	Aladdin Chemistry	yes
50	47	EE-C12:0	ester	FAEE	353.58	0.1	1.16	liquid phase	0.015	capillary method	99.0 [w/w]	Aladdin Chemistry	yes
50	47	EE-C12:0	ester	FAEE	353.65	2.95	1.207	liquid phase	0.015	capillary method	99.0 [w/w]	Aladdin Chemistry	yes
50	47	EE-C12:0	ester	FAEE	353.59	5.94	1.252	liquid phase	0.015	capillary method	99.0 [w/w]	Aladdin Chemistry	yes
50	47	EE-C12:0	ester	FAEE	353.58	8.99	1.292	liquid phase	0.015	capillary method	99.0 [w/w]	Aladdin Chemistry	yes
50	47	EE-C12:0	ester	FAEE	353.62	11.96	1.331	liquid phase	0.015	capillary method	99.0 [w/w]	Aladdin Chemistry	yes
50	47	EE-C12:0	ester	FAEE	353.65	15.15	1.372	liquid phase	0.015	capillary method	99.0 [w/w]	Aladdin Chemistry	yes
9	48	ME-C12:0	ester	FAME	298.15	0.1	2.7861	liquid phase	0.004	Stabinger SVM3000/G2 viscometer	99.5 [w/w]	Sigma-Aldrich	yes
9	48	ME-C12:0	ester	FAME	303.15	0.1	2.4974	liquid phase	0.004	Stabinger SVM3000/G2 viscometer	99.5 [w/w]	Sigma-Aldrich	yes
9	48	ME-C12:0	ester	FAME	308.15	0.1	2.2535	liquid phase	0.004	Stabinger SVM3000/G2 viscometer	99.5 [w/w]	Sigma-Aldrich	yes
50	48	EE-C12:0	ester	FAEE	298.15	0.1	2.9862	liquid phase	0.004	Stabinger SVM3000/G2 viscometer	99.0 [w/w]	Sigma-Aldrich	yes
50	48	EE-C12:0	ester	FAEE	303.15	0.1	2.6777	liquid phase	0.004	Stabinger SVM3000/G2 viscometer	99.0 [w/w]	Sigma-Aldrich	yes
50	48	EE-C12:0	ester	FAEE	308.15	0.1	2.4139	liquid phase	0.004	Stabinger SVM3000/G2 viscometer	99.0 [w/w]	Sigma-Aldrich	yes
52	48	EE-C14:0	ester	FAEE	298.15	0.1	4.1452	liquid phase	0.004	Stabinger SVM3000/G2 viscometer	99.0 [w/w]	Sigma-Aldrich	yes
52	48	EE-C14:0	ester	FAEE	303.15	0.1	3.6726	liquid phase	0.004	Stabinger SVM3000/G2 viscometer	99.0 [w/w]	Sigma-Aldrich	yes
52	48	EE-C14:0	ester	FAEE	308.15	0.1	3.2828	liquid phase	0.004	Stabinger SVM3000/G2 viscometer	99.0 [w/w]	Sigma-Aldrich	yes
61	48	EE-C18:1	ester	FAEE	298.15	0.1	5.674	liquid phase	0.004	Stabinger SVM3000/G2 viscometer	Ph. EUR	Sigma-Aldrich	yes
61	48	EE-C18:1	ester	FAEE	303.15	0.1	4.9989	liquid phase	0.004	Stabinger SVM3000/G2 viscometer	Ph. EUR	Sigma-Aldrich	yes
61	48	EE-C18:1	ester	FAEE	308.15	0.1	4.4351	liquid phase	0.004	Stabinger SVM3000/G2 viscometer	Ph. EUR	Sigma-Aldrich	yes
45	49	EE-C7:0	ester	FAEE	312.73	0.1	0.9036	liquid phase	0.015	capillary method	99.0 [w/w]	Sigma-Aldrich	yes
45	49	EE-C7:0	ester	FAEE	312.8	3.1	0.9452	liquid phase	0.015	capillary method	99.0 [w/w]	Sigma-Aldrich	yes
45	49	EE-C7:0	ester	FAEE	312.77	6.1	0.9702	liquid phase	0.015	capillary method	99.0 [w/w]	Sigma-Aldrich	yes
45	49	EE-C7:0	ester	FAEE	312.72	9.12	1.006	liquid phase	0.015	capillary method	99.0 [w/w]	Sigma-Aldrich	yes
45	49	EE-C7:0	ester	FAEE	313.1	12.18	1.0328	liquid phase	0.015	capillary method	99.0 [w/w]	Sigma-Aldrich	yes
45	49	EE-C7:0	ester	FAEE	313.17	15.17	1.0604	liquid phase	0.015	capillary method	99.0 [w/w]	Sigma-Aldrich	yes
45	49	EE-C7:0	ester	FAEE	322.62	0.1	0.7963	liquid phase	0.015	capillary method	99.0 [w/w]	Sigma-Aldrich	yes
45	49	EE-C7:0	ester	FAEE	322.71	3.12	0.8252	liquid phase	0.015	capillary method	99.0 [w/w]	Sigma-Aldrich	yes
45	49	EE-C7:0	ester	FAEE	322.78	6.13	0.8471	liquid phase	0.015	capillary method	99.0 [w/w]	Sigma-Aldrich	yes
45	49	EE-C7:0	ester	FAEE	322.85	9.09	0.8702	liquid phase	0.015	capillary method	99.0 [w/w]	Sigma-Aldrich	yes
45	49	EE-C7:0	ester	FAEE	322.91	12.08	0.9036	liquid phase	0.015	capillary method	99.0 [w/w]	Sigma-Aldrich	yes
45	49	EE-C7:0	ester	FAEE	322.76	15.11	0.9293	liquid phase	0.015	capillary method	99.0 [w/w]	Sigma-Aldrich	yes
45	49	EE-C7:0	ester	FAEE	333.45	0.1	0.7016	liquid phase	0.015	capillary method	99.0 [w/w]	Sigma-Aldrich	yes
45	49	EE-C7:0	ester	FAEE	333.57	3.07	0.7229	liquid phase	0.015	capillary method	99.0 [w/w]	Sigma-Aldrich	yes
45	49	EE-C7:0	ester	FAEE	333.63	6.13	0.7431	liquid phase	0.015	capillary method	99.0 [w/w]	Sigma-Aldrich	yes
45	49	EE-C7:0	ester	FAEE	333.6	9.16	0.7629	liquid phase	0.015	capillary method	99.0 [w/w]	Sigma-Aldrich	yes
45	49	EE-C7:0	ester	FAEE	333.5	12.1	0.7844	liquid phase	0.015	capillary method	99.0 [w/w]	Sigma-Aldrich	yes
45	49	EE-C7:0	ester	FAEE	333.42	15.07	0.8106	liquid phase	0.015	capillary method	99.0 [w/w]	Sigma-Aldrich	yes
45	49	EE-C7:0	ester	FAEE	343.16	0.1	0.6217	liquid phase	0.015	capillary method	99.0 [w/w]	Sigma-Aldrich	yes
45	49	EE-C7:0	ester	FAEE	343.27	3.07	0.6412	liquid phase	0.015	capillary method	99.0 [w/w]	Sigma-Aldrich	yes
45	49	EE-C7:0	ester	FAEE	343.38	6.08	0.6593	liquid phase	0.015	capillary method	99.0 [w/w]	Sigma-Aldrich	yes
45	49	EE-C7:0	ester	FAEE	343.22	9.07	0.6801	liquid phase	0.015	capillary method	99.0 [w/w]	Sigma-Aldrich	yes
45	49	EE-C7:0	ester	FAEE	343.22	12.05	0.6996	liquid phase	0.015	capillary method	99.0 [w/w]	Sigma-Aldrich	yes
45	49	EE-C7:0	ester	FAEE	343.27	15.12	0.7191	liquid phase	0.015	capillary method	99.0 [w/w]	Sigma-Aldrich	yes
45	49	EE-C7:0	ester	FAEE	352.71	0.1	0.5547	liquid phase	0.015	capillary method	99.0 [w/w]	Sigma-Aldrich	yes
45	49	EE-C7:0	ester	FAEE	352.83	3.04	0.5733	liquid phase	0.015	capillary method	99.0 [w/w]	Sigma-Aldrich	yes
45	49	EE-C7:0	ester	FAEE	352.86	6.1	0.5898	liquid phase	0.015	capillary method	99.0 [w/w]	Sigma-Aldrich	yes
45	49	EE-C7:0	ester	FAEE	352.9	9.03	0.6068	liquid phase	0.015	capillary method	99.0 [w/w]	Sigma-Aldrich	yes
45	49	EE-C7:0	ester	FAEE	352.95	12.08	0.6227	liquid phase	0.015	capillary method	99.0 [w/w]	Sigma-Aldrich	yes
45	49	EE-C7:0	ester	FAEE	353.04	15.04	0.6414	liquid phase	0.015	capillary method	99.0 [w/w]	Sigma-Aldrich	yes
46	49	EE-C8:0	ester	FAEE	312.87	0.1	1.0825	liquid phase	0.015	capillary method	99.0 [w/w]	Sigma-Aldrich	yes
46	49	EE-C8:0	ester	FAEE	312.96	3.12	1.1334	liquid phase	0.015	capillary method	99.0 [w/w]	Sigma-Aldrich	yes
46	49	EE-C8:0	ester	FAEE	313.03	6.06	1.1892	liquid phase	0.015	capillary method	99.0 [w/w]	Sigma-Aldrich	yes
46	49	EE-C8:0	ester	FAEE	313.08	9.09	1.2112	liquid phase	0.015	capillary method	99.0 [w/w]	Sigma-Aldrich	yes
46	49	EE-C8:0	ester	FAEE	313.12	12.07	1.245	liquid phase	0.015	capillary method	99.0 [w/w]	Sigma-Aldrich	yes
46	49	EE-C8:0	ester	FAEE	313.14	15.24	1.2839	liquid phase	0.015	capillary method	99.0 [w/w]	Sigma-Aldrich	yes
46	49	EE-C8:0	ester	FAEE	323.07	0.1	0.9464	liquid phase	0.015	capillary method	99.0 [w/w]	Sigma-Aldrich	yes
46	49	EE-C8:0	ester	FAEE	323.16	3.15	0.9842	liquid phase	0.015	capillary method	99.0 [w/w]	Sigma-Aldrich	yes
46	49	EE-C8:0	ester	FAEE	323.17	6.11	1.0158	liquid phase	0.015	capillary method	99.0 [w/w]	Sigma-Aldrich	yes
46	49	EE-C8:0	ester	FAEE	323.17	9.08	1.043	liquid phase	0.015	capillary method	99.0 [w/w]	Sigma-Aldrich	yes
46	49	EE-C8:0	ester	FAEE	323.17	12.07	1.0637	liquid phase	0.015	capillary method	99.0 [w/w]	Sigma-Aldrich	yes
46	49	EE-C8:0	ester	FAEE	323.19	15.06	1.0979	liquid phase	0.015	capillary method	99.0 [w/w]	Sigma-Aldrich	yes
46	49	EE-C8:0	ester	FAEE	333.14	0.1	0.8143	liquid phase	0.015	capillary method	99.0 [w/w]	Sigma-Aldrich	yes
46	49	EE-C8:0	ester	FAEE	333.29	3.11	0.8536	liquid phase	0.015	capillary method	99.0 [w/w]	Sigma-Aldrich	yes
46	49	EE-C8:0	ester	FAEE	333.3	6.06	0.8851	liquid phase	0.015	capillary method	99.0 [w/w]	Sigma-Aldrich	yes
46	49	EE-C8:0	ester	FAEE	333.3	9.13	0.9101	liquid phase	0.015	capillary method	99.0 [w/w]	Sigma-Aldrich	yes
46	49	EE-C8:0	ester	FAEE	333.31	12.04	0.9301	liquid phase	0.015	capillary method	99.0 [w/w]	Sigma-Aldrich	yes
46	49	EE-C8:0	ester	FAEE	333.3	15.09	0.9551	liquid phase	0.015	capillary method	99.0 [w/w]	Sigma-Aldrich	yes
46	49	EE-C8:0	ester	FAEE	342.78	0.1	0.731	liquid phase	0.015	capillary method	99.0 [w/w]	Sigma-Aldrich	yes
46	49	EE-C8:0	ester	FAEE	343.41	3.12	0.7572	liquid phase	0.015	capillary method	99.0 [w/w]	Sigma-Aldrich	yes
46	49	EE-C8:0	ester	FAEE	343.07	6.13	0.7776	liquid phase	0.015	capillary method	99.0 [w/w]	Sigma-Aldrich	yes
46	49	EE-C8:0	ester	FAEE	343.16	9.09	0.7968	liquid phase	0.015	capillary method	99.0 [w/w]	Sigma-Aldrich	yes
46	49	EE-C8:0	ester	FAEE	343.22	12.1	0.8165	liquid phase	0.015	capillary method	99.0 [w/w]	Sigma-Aldrich	yes
46	49	EE-C8:0	ester	FAEE	343.27	15.05	0.8446	liquid phase	0.015	capillary method	99.0 [w/w]	Sigma-Aldrich	yes
46	49	EE-C8:0	ester	FAEE	353.21	0.1	0.6393	liquid phase	0.015	capillary method	99.0 [w/w]	Sigma-Aldrich	yes
46	49	EE-C8:0	ester	FAEE	353.32	3.12	0.6742	liquid phase	0.015	capillary method	99.0 [w/w]	Sigma-Aldrich	yes
46	49	EE-C8:0	ester	FAEE	353.35	6.09	0.691	liquid phase	0.015	capillary method	99.0 [w/w]	Sigma-Aldrich	yes
46	49	EE-C8:0	ester	FAEE	353.38	9.07	0.707	liquid phase	0.015	capillary method	99.0 [w/w]	Sigma-Aldrich	yes
46	49	EE-C8:0	ester	FAEE	353.35	12.08	0.7292	liquid phase	0.015	capillary method	99.0 [w/w]	Sigma-Aldrich	yes
46	49	EE-C8:0	ester	FAEE	353.36	15.06	0.7479	liquid phase	0.015	capillary method	99.0 [w/w]	Sigma-Aldrich	yes
3	11	ME-C6:0	ester	FAME	283.15	0.1	1.047	liquid phase	0.004	Ubbelohde suspended type viscometer	99.5 [w/w]	Fluka	yes
3	11	ME-C6:0	ester	FAME	293.15	0.1	0.895	liquid phase	0.004	Ubbelohde suspended type viscometer	99.5 [w/w]	Fluka	yes
3	11	ME-C6:0	ester	FAME	298.15	0.1	0.829	liquid phase	0.004	Ubbelohde suspended type viscometer	99.5 [w/w]	Fluka	yes
3	11	ME-C6:0	ester	FAME	303.15	0.1	0.777	liquid phase	0.004	Ubbelohde suspended type viscometer	99.5 [w/w]	Fluka	yes
3	11	ME-C6:0	ester	FAME	313.15	0.1	0.679	liquid phase	0.004	Ubbelohde suspended type viscometer	99.5 [w/w]	Fluka	yes
2	4	ME-C5:0	ester	FAME	298.14	0.1	0.6227	liquid phase	not reported	Ostwald viscometer	not reported	synthetized	yes
3	4	ME-C6:0	ester	FAME	298.14	0.1	0.8096	liquid phase	not reported	Ostwald viscometer	not reported	synthetized	yes
									not reported	not reported

## Sheet: ViscL_Database_Summary
Summary of the database - before treatment														Summary of the database - after treatment
FAAE	Number of		Tmin/K	Tmax/K	Pmin/MPa	Pmax/MPa	References							FAAE	Number of accepted data	Number of rejected data
	points	data sets
ME-C4:0	39	4	273.1	373.07	0.1	0.1	1,2,3,4							ME-C4:0	37	2
ME-C5:0	14	4	283.15	343.12	0.1	0.1	4,6,11,12							ME-C5:0	14	0
ME-C6:0	66	4	283.1	372.02	0.098	30.01	5,6,7,13							ME-C6:0	60	6
ME-C7:0	79	4	283.1	361.47	0.096	30.028	6,11,12,14							ME-C7:0	63	16
ME-C8:0	96	4	263.05	372.02	0.097	30.063	6,7,13,14							ME-C8:0	77	19
ME-C9:0	60	3	293.14	360.96	0.096	30.034	6,17,45							ME-C9:0	42	18
ME-C10:0	164	4	263.05	372.02	0.1	200	5,6,7,13							ME-C10:0	106	58
ME-C11:0	3	1	293.14	343.12	0.1	0.1	6							ME-C11:0	3	0
ME-C12:0	118	4	278.1	372.02	0.1	30.29	5,6,13,14							ME-C12:0	109	9
ME-C13:0	3	1	293.14	343.12	0.1	0.1	6							ME-C13:0	3	0
ME-C14:0	92	4	293.14	372.02	0.1	100	5,6,13,23							ME-C14:0	80	12
ME-C15:0	14	2	293.14	343.12	0.1	0.1	6,24							ME-C15:0	14	0
ME-C16:0	31	4	303.15	372.02	0.1	0.1	6,13,16,17							ME-C16:0	30	1
ME-C16:1	30	3	263.05	363.15	0.1	0.1	17,18,25							ME-C16:1	18	12
ME-C17:0	2	1	310.93	333.12	0.1	0.1	6							ME-C17:0	2	0
ME-C18:0	26	4	310.93	573.18	0.1	0.1	5,6,13,16							ME-C18:0	25	1
ME-C18:1	53	4	263.05	353.15	0.1	0.1	6,16,17,18							ME-C18:1	51	2
ME-C18:2	38	4	263.05	353.15	0.1	0.1	6,16,17,18							ME-C18:2	35	3
ME-C18:3	42	4	263.05	373.15	0.1	0.1	6,17,18,21							ME-C18:3	32	10
ME-C19:0	2	1	313.13	343.12	0.1	0.1	6							ME-C19:0	2	0
ME-C20:0	11	1	323.15	373.15	0.1	0.1	25							ME-C20:0	11	0
ME-C20:1	20	1	278.15	373.15	0.1	0.1	25							ME-C20:1	20	0
ME-C22:0	9	1	333.15	373.15	0.1	0.1	25							ME-C22:0	9	0
ME-C22:1	18	1	278.15	363.15	0.1	0.1	25							ME-C22:1	18	0
ME-C24:0	8	1	338.15	373.15	0.1	0.1	25							ME-C24:0	8	0
EE-C4:0	34	4	288.15	348.12	0.1	0.1	3,4,5,8							EE-C4:0	32	2
EE-C5:0	4	2	293.15	313.15	0.1	0.1	4,38							EE-C5:0	4	0
EE-C6:0	28	4	288.15	358.15	0.1	0.1	4,5,35,39							EE-C6:0	14	14
EE-C7:0	30	1	312.72	353.04	0.1	15.17	49							EE-C7:0	30	0
EE-C8:0	52	4	263.05	358.15	0.1	15.24	5,15,40,41							EE-C8:0	52	0
EE-C10:0	134	1	263.05	353.15	0.1	200	19							EE-C10:0	84	50
EE-C12:0	74	4	273.1	353.65	0.1	15.2	5,16,17,18							EE-C12:0	71	3
EE-C14:0	82	2	283.15	353.15	0.1	100	22,23							EE-C14:0	74	8
EE-C16:0	24	4	298.14	573.18	0.1	0.1	5,16,17,26							EE-C16:0	24	0
EE-C16:1	3	1	293.15	310.14	0.1	0.1	44							EE-C16:1	3	0
EE-C18:0	21	4	310.14	573.18	0.1	0.1	5,16,17,26							EE-C18:0	20	1
EE-C18:1	51	4	263.05	363.15	0.1	0.1	16,17,18,24							EE-C18:1	51	0
EE-C18:2	33	4	263.05	363.15	0.1	0.1	17,18,25,44							EE-C18:2	32	1
EE-C18:3	35	4	263.05	373.15	0.1	0.1	17,18,25,44							EE-C18:3	35	0
EE-C20:0	12	1	318.15	373.15	0.1	0.1	25							EE-C20:0	12	0
Overall	1655		263.05	573.18	0.096	200								Overall	1407	156

## Sheet: ViscL_Prediction_Results
EXPERIMENTAL INFORMATIONS (FAAES)														PREDICTIONS														DEVIATIONS														ABSOLUTE DEVIATIONS
ID_Comp	ID_Ref	Acronym	chain	Subclass	T [K]	P [MPa]	ViscL_exp [mPa.s]	Phase	Uncertainty [+-]	Apparatus/Method	Purity	Supplier	Used?	JR [mPa.s]	OE [mPa.s]	Thomas [mPa.s]	Morris [mPa.s]	HST [mPa.s]	YPP [mPa.s]	CGC [mPa.s]	Souders [mPa.s]	NRR [mPa.s]	SR [mPa.s]	VCL [mPa.s]	PS [mPa.s]	LS [mPa.s]	da Silva 2f [mPa.s]	Dev_JR [mPa.s]	Dev_OE [mPa.s]	Dev_Thomas [mPa.s]	Dev_Morris [mPa.s]	Dev_HST [mPa.s]	Dev_YPP [mPa.s]	Dev_CGC [mPa.s]	Dev_Souders [mPa.s]	Dev_NRR [mPa.s]	Dev_SR [mPa.s]	Dev_VCL [mPa.s]	Dev_PS [mPa.s]	Dev_LS [mPa.s]	Dev_da Silva2f [mPa.s]	ADev_JR [mPa.s]	ADev_OE [mPa.s]	ADev_Thomas [mPa.s]	ADev_Morris [mPa.s]	ADev_HST [mPa.s]	ADev_YPP [mPa.s]	ADev_CGC [mPa.s]	ADev_Souders [mPa.s]
1	1	ME-C4:0	saturated	FAME	283.59	0.1	0.6528	liquid phase	not reported	Slotte formule	not reported	synthetized	yes	0.711114	0.651236	0.624605	0.685216	0.63358	0.588567	0.617717	1.34679	0.723631	0.619961	0.653217	-0.0596313	0.404103	0.658742	0.0583144	-0.00156353	-0.0281954	0.0324159	-0.0192197	-0.0642331	-0.0350826	0.693994	0.0708313	-0.0328386	0.00041746	-0.712431	-0.248697	0.00594237	0.0583144	0.00156353	0.0281954	0.0324159	0.0192197	0.0642331	0.0350826	0.693994
1	1	ME-C4:0	saturated	FAME	293.52	0.1	0.5728	liquid phase	not reported	Slotte formule	not reported	synthetized	yes	0.618405	0.565457	0.550335	0.597352	0.562214	0.52849	0.550118	1.11615	0.631239	0.557991	0.571594	-0.0596313	0.384279	0.577875	0.0456053	-0.00734347	-0.0224648	0.0245518	-0.0105858	-0.0443099	-0.0226821	0.543353	0.0584389	-0.0148092	-0.00120584	-0.632431	-0.188521	0.00507476	0.0456053	0.00734347	0.0224648	0.0245518	0.0105858	0.0443099	0.0226821	0.543353
1	1	ME-C4:0	saturated	FAME	303.77	0.1	0.505	liquid phase	not reported	Slotte formule	not reported	synthetized	yes	0.54052	0.492957	0.486864	0.523358	0.499584	0.476406	0.490951	0.929621	0.553662	0.501419	0.502603	-0.0596313	0.364343	0.509354	0.0355203	-0.0120433	-0.0181362	0.0183582	-0.00541556	-0.0285937	-0.0140493	0.424621	0.0486625	-0.00358063	-0.0023973	-0.564631	-0.140657	0.00435356	0.0355203	0.0120433	0.0181362	0.0183582	0.00541556	0.0285937	0.0140493	0.424621
1	1	ME-C4:0	saturated	FAME	313.71	0.1	0.4503	liquid phase	not reported	Slotte formule	not reported	synthetized	yes	0.478374	0.434774	0.435392	0.464183	0.447508	0.433604	0.444017	0.786529	0.491765	0.452823	0.447237	-0.0596313	0.345523	0.454238	0.0280741	-0.0155259	-0.0149077	0.0138831	-0.00279235	-0.0166962	-0.00628309	0.336229	0.0414652	0.00252344	-0.00306282	-0.509931	-0.104777	0.00393842	0.0280741	0.0155259	0.0149077	0.0138831	0.00279235	0.0166962	0.00628309	0.336229
1	1	ME-C4:0	saturated	FAME	323.43	0.1	0.4058	liquid phase	not reported	Slotte formule	not reported	synthetized	yes	0.427612	0.386993	0.392717	0.415748	0.403336	0.397689	0.406074	0.674128	0.441189	0.410524	0.401778	-0.0596313	0.327607	0.408889	0.0218124	-0.0188068	-0.0130826	0.00994814	-0.0024636	-0.00811078	0.000274094	0.268328	0.0353888	0.00472404	-0.00402242	-0.465431	-0.0781929	0.00308904	0.0218124	0.0188068	0.0130826	0.00994814	0.0024636	0.00811078	0.000274094	0.268328
1	1	ME-C4:0	saturated	FAME	333.33	0.1	0.3668	liquid phase	not reported	Slotte formule	not reported	synthetized	yes	0.384018	0.345742	0.355544	0.374071	0.364042	0.366058	0.373778	0.581322	0.397724	0.372102	0.362545	-0.0596313	0.309856	0.369675	0.0172178	-0.0210579	-0.0112562	0.00727116	-0.00275844	-0.000741679	0.00697832	0.214522	0.0309241	0.00530163	-0.00425473	-0.426431	-0.0569444	0.00287461	0.0172178	0.0210579	0.0112562	0.00727116	0.00275844	0.000741679	0.00697832	0.214522
1	1	ME-C4:0	saturated	FAME	344.62	0.1	0.3295	liquid phase	not reported	Slotte formule	not reported	synthetized	yes	0.342271	0.306016	0.31942	0.334083	0.325059	0.334986	0.343063	0.496143	0.356059	0.333305	0.32479	-0.0596313	0.290223	0.331861	0.0127711	-0.0234837	-0.0100797	0.00458258	-0.0044408	0.00548628	0.013563	0.166643	0.0265592	0.00380546	-0.00471009	-0.389131	-0.0392775	0.00236113	0.0127711	0.0234837	0.0100797	0.00458258	0.0044408	0.00548628	0.013563	0.166643
1	1	ME-C4:0	saturated	FAME	352.58	0.1	0.3057	liquid phase	not reported	Slotte formule	not reported	synthetized	yes	0.316997	0.281839	0.297264	0.309832	0.300734	0.315754	0.324539	0.446548	0.330806	0.30879	0.301834	-0.0596313	0.276772	0.30883	0.011297	-0.0238609	-0.00843633	0.00413162	-0.00496562	0.0100542	0.0188392	0.140848	0.0251056	0.00308998	-0.00386607	-0.365331	-0.0289285	0.00312999	0.011297	0.0238609	0.00843633	0.00413162	0.00496562	0.0100542	0.0188392	0.140848
1	1	ME-C4:0	saturated	FAME	363.62	0.1	0.2768	liquid phase	not reported	Slotte formule	not reported	synthetized	yes	0.286592	0.2526	0.270278	0.280612	0.270665	0.292144	0.302289	0.389083	0.300386	0.278206	0.274109	-0.0596313	0.258651	0.28097	0.00979172	-0.0242002	-0.00652173	0.00381173	-0.00613536	0.0153437	0.0254893	0.112283	0.023586	0.00140616	-0.00269132	-0.336431	-0.0181485	0.00416982	0.00979172	0.0242002	0.00652173	0.00381173	0.00613536	0.0153437	0.0254893	0.112283
1	1	ME-C4:0	saturated	FAME	371.4	0.1	0.2592	liquid phase	not reported	Slotte formule	not reported	synthetized	yes	0.267897	0.234522	0.253482	0.262619	0.2517	0.277342	0.288607	0.355052	0.281656	0.258786	0.256997	-0.0596313	0.246256	0.263749	0.00869654	-0.0246779	-0.00571766	0.0034186	-0.0074997	0.0181422	0.0294066	0.0958519	0.0224556	-0.000413501	-0.00220286	-0.318831	-0.0129441	0.0045489	0.00869654	0.0246779	0.00571766	0.0034186	0.0074997	0.0181422	0.0294066	0.0958519
1	2	ME-C4:0	saturated	FAME	273.1	0.1	0.759	liquid phase	not reported	horizontal capillary	not found	not found	yes	0.833333	0.763584	0.720715	0.800743	0.723351	0.665097	1.4217	1.66222	0.845579	0.694239	0.760109	-0.0596313	0.425593	0.764361	0.0743335	0.00458415	-0.0382854	0.041743	-0.0356489	-0.0939028	0.662699	0.90322	0.0865792	-0.0647607	0.00110908	-0.818631	-0.333407	0.00536058	0.0743335	0.00458415	0.0382854	0.041743	0.0356489	0.0939028	0.662699	0.90322
1	2	ME-C4:0	saturated	FAME	283.09	0.1	0.657	liquid phase	not reported	horizontal capillary	not found	not found	yes	0.716319	0.656037	0.628737	0.690143	0.637497	0.591885	0.621155	1.35998	0.728821	0.623286	0.657785	-0.0596313	0.405115	0.663262	0.0593194	-0.000962664	-0.0282628	0.0331427	-0.0195031	-0.0651155	-0.0358449	0.702983	0.071821	-0.0337135	0.000785447	-0.716631	-0.251885	0.00626222	0.0593194	0.000962664	0.0282628	0.0331427	0.0195031	0.0651155	0.0358449	0.702983
1	2	ME-C4:0	saturated	FAME	293.14	0.1	0.575	liquid phase	not reported	horizontal capillary	not found	not found	yes	0.621612	0.568432	0.552926	0.600394	0.564737	0.530601	0.552544	1.12398	0.634433	0.560226	0.574426	-0.0596313	0.385028	0.580684	0.0466117	-0.00656782	-0.0220741	0.0253942	-0.0102634	-0.0443992	-0.0224559	0.548984	0.0594331	-0.0147738	-0.000574252	-0.634631	-0.189972	0.0056836	0.0466117	0.00656782	0.0220741	0.0253942	0.0102634	0.0443992	0.0224559	0.548984
1	2	ME-C4:0	saturated	FAME	303.13	0.1	0.508	liquid phase	not reported	horizontal capillary	not found	not found	yes	0.544937	0.49708	0.490493	0.527559	0.50321	0.479404	0.494303	0.939998	0.558062	0.504751	0.506527	-0.0596313	0.365572	0.513255	0.0369373	-0.0109199	-0.0175073	0.0195593	-0.00478963	-0.0285959	-0.0136972	0.431998	0.0500615	-0.00324947	-0.00147339	-0.567631	-0.142428	0.00525525	0.0369373	0.0109199	0.0175073	0.0195593	0.00478963	0.0285959	0.0136972	0.431998
1	2	ME-C4:0	saturated	FAME	313.13	0.1	0.453	liquid phase	not reported	horizontal capillary	not found	not found	yes	0.481693	0.43789	0.438162	0.467347	0.450342	0.435921	0.446511	0.794025	0.495071	0.455504	0.450202	-0.0596313	0.346607	0.457193	0.0286929	-0.0151104	-0.0148384	0.0143465	-0.00265833	-0.0170794	-0.00648936	0.341025	0.0420711	0.00250393	-0.00279835	-0.512631	-0.106393	0.00419259	0.0286929	0.0151104	0.0148384	0.0143465	0.00265833	0.0170794	0.00648936	0.341025
1	2	ME-C4:0	saturated	FAME	323.13	0.1	0.407	liquid phase	not reported	horizontal capillary	not found	not found	yes	0.429052	0.388352	0.393936	0.417123	0.404612	0.398721	0.407145	0.677255	0.442624	0.411759	0.40307	-0.0596313	0.328153	0.41018	0.0220521	-0.0186481	-0.0130635	0.0101232	-0.00238834	-0.00827913	0.000145116	0.270255	0.0356237	0.00475876	-0.00392988	-0.466631	-0.0788471	0.00317973	0.0220521	0.0186481	0.0130635	0.0101232	0.00238834	0.00827913	0.000145116	0.270255
1	2	ME-C4:0	saturated	FAME	333.12	0.1	0.3675	liquid phase	not reported	horizontal capillary	not found	not found	yes	0.384869	0.34655	0.356275	0.374886	0.364822	0.366684	0.374407	0.583098	0.398573	0.372872	0.363313	-0.0596313	0.310227	0.370443	0.0173691	-0.0209501	-0.0112252	0.00738585	-0.00267784	-0.000816326	0.00690669	0.215598	0.0310733	0.00537183	-0.00418673	-0.427131	-0.057273	0.00294301	0.0173691	0.0209501	0.0112252	0.00738585	0.00267784	0.000816326	0.00690669	0.215598
1	2	ME-C4:0	saturated	FAME	343.12	0.1	0.334	liquid phase	not reported	horizontal capillary	not found	not found	yes	0.347393	0.310904	0.323883	0.338993	0.32992	0.338844	0.346823	0.506382	0.361174	0.338177	0.329433	-0.0596313	0.292794	0.336515	0.0133932	-0.0230963	-0.0101171	0.00499339	-0.00408036	0.00484355	0.0128225	0.172382	0.0271742	0.00417704	-0.00456717	-0.393631	-0.0412065	0.00251547	0.0133932	0.0230963	0.0101171	0.00499339	0.00408036	0.00484355	0.0128225	0.172382
1	2	ME-C4:0	saturated	FAME	353.12	0.1	0.304	liquid phase	not reported	horizontal capillary	not found	not found	yes	0.315391	0.280299	0.295848	0.30829	0.299169	0.314521	0.323364	0.443451	0.3292	0.307205	0.300373	-0.0596313	0.275871	0.307363	0.0113911	-0.0237008	-0.00815215	0.00428964	-0.00483106	0.0105206	0.0193635	0.139451	0.0252002	0.00320496	-0.00362733	-0.363631	-0.0281293	0.00336286	0.0113911	0.0237008	0.00815215	0.00428964	0.00483106	0.0105206	0.0193635	0.139451
1	2	ME-C4:0	saturated	FAME	363.12	0.1	0.278	liquid phase	not reported	horizontal capillary	not found	not found	yes	0.287865	0.253828	0.271417	0.281837	0.271943	0.293144	0.303221	0.391439	0.301661	0.279512	0.275273	-0.0596313	0.259459	0.28214	0.00986534	-0.0241716	-0.00658344	0.00383676	-0.006057	0.0151439	0.0252211	0.113439	0.0236613	0.00151189	-0.00272742	-0.337631	-0.0185413	0.00414041	0.00986534	0.0241716	0.00658344	0.00383676	0.006057	0.0151439	0.0252211	0.113439
1	2	ME-C4:0	saturated	FAME	373.07	0.1	0.256	liquid phase	not reported	horizontal capillary	not found	not found	yes	0.264142	0.230881	0.250089	0.259003	0.247846	0.274342	0.285857	0.348345	0.277891	0.254829	0.253555	-0.0596313	0.243635	0.260282	0.00814221	-0.0251189	-0.00591125	0.00300264	-0.00815438	0.0183417	0.029857	0.0923454	0.0218913	-0.00117095	-0.00244545	-0.315631	-0.0123645	0.00428174	0.00814221	0.0251189	0.00591125	0.00300264	0.00815438	0.0183417	0.029857	0.0923454
1	3	ME-C4:0	saturated	FAME	293.14	0.1	0.5415	liquid phase	not reported	horizontal capillary	not reported	Dr. Pickard and Mr. Kenyon	no	-	-	-	-	-	-	-	-	-	-	-	-	-	-	-	-	-	-	-	-	-	-	-	-	-	-	-	-	-	-	-	-	-	-	-	-
1	3	ME-C4:0	saturated	FAME	323.13	0.1	0.407	liquid phase	not reported	horizontal capillary	not reported	Dr. Pickard and Mr. Kenyon	yes	0.429052	0.388352	0.393936	0.417123	0.404612	0.398721	0.407145	0.677255	0.442624	0.411759	0.40307	-0.0596313	0.328153	0.41018	0.0220521	-0.0186481	-0.0130635	0.0101232	-0.00238834	-0.00827913	0.000145116	0.270255	0.0356237	0.00475876	-0.00392988	-0.466631	-0.0788471	0.00317973	0.0220521	0.0186481	0.0130635	0.0101232	0.00238834	0.00827913	0.000145116	0.270255
1	4	ME-C4:0	saturated	FAME	298.14	0.1	0.5259	liquid phase	not reported	Ostwald viscometer	not reported	synthetized	yes	0.581333	0.531002	0.520257	0.562154	0.532739	0.503899	0.521967	1.02645	0.594311	0.531623	0.538807	-0.0596313	0.375227	0.545332	0.0554335	0.0051016	-0.0056429	0.036254	0.00683886	-0.0220008	-0.0039328	0.500554	0.0684111	0.00572255	0.0129068	-0.585531	-0.150673	0.0194315	0.0554335	0.0051016	0.0056429	0.036254	0.00683886	0.0220008	0.0039328	0.500554
1	5	ME-C4:0	saturated	FAME	348.12	0.1	0.328	liquid phase	not reported	Ostwald -Cannon-Fenske	99.0 [w/w]	synthetized	yes	0.330776	0.295033	0.309372	0.323057	0.314068	0.326281	0.334633	0.473391	0.344577	0.322255	0.314359	-0.0596313	0.284268	0.3214	0.002776	-0.0329669	-0.0186281	-0.00494314	-0.0139324	-0.00171895	0.00663302	0.145391	0.0165766	-0.00574516	-0.0136412	-0.387631	-0.0437317	-0.0066002	0.002776	0.0329669	0.0186281	0.00494314	0.0139324	0.00171895	0.00663302	0.145391
1	6	ME-C4:0	saturated	FAME	293.14	0.1	0.580032	liquid phase	0.01	Ostwald viscometer	99.7 [w/w]	synthetized	yes	0.621612	0.568432	0.552926	0.600394	0.564737	0.530601	0.552544	1.12398	0.634433	0.560226	0.574426	-0.0596313	0.385028	0.580684	0.0415801	-0.0115994	-0.0271057	0.0203627	-0.015295	-0.0494307	-0.0274875	0.543953	0.0544015	-0.0198053	-0.00560583	-0.639663	-0.195004	0.000652019	0.0415801	0.0115994	0.0271057	0.0203627	0.015295	0.0494307	0.0274875	0.543953
1	6	ME-C4:0	saturated	FAME	313.13	0.1	0.456257	liquid phase	0.01	Ostwald viscometer	99.7 [w/w]	synthetized	yes	0.481693	0.43789	0.438162	0.467347	0.450342	0.435921	0.446511	0.794025	0.495071	0.455504	0.450202	-0.0596313	0.346607	0.457193	0.0254356	-0.0183678	-0.0180957	0.0110892	-0.00591568	-0.0203367	-0.00974671	0.337768	0.0388138	-0.000753422	-0.0060557	-0.515889	-0.10965	0.000935241	0.0254356	0.0183678	0.0180957	0.0110892	0.00591568	0.0203367	0.00974671	0.337768
1	6	ME-C4:0	saturated	FAME	343.12	0.1	0.336671	liquid phase	0.01	Ostwald viscometer	99.7 [w/w]	synthetized	yes	0.347393	0.310904	0.323883	0.338993	0.32992	0.338844	0.346823	0.506382	0.361174	0.338177	0.329433	-0.0596313	0.292794	0.336515	0.0107218	-0.0257677	-0.0127885	0.002322	-0.00675175	0.00217216	0.0101511	0.169711	0.0245028	0.00150565	-0.00723856	-0.396303	-0.0438779	-0.000155922	0.0107218	0.0257677	0.0127885	0.002322	0.00675175	0.00217216	0.0101511	0.169711
1	7	ME-C4:0	saturated	FAME	298.15	0.1	0.543447	liquid phase	not reported	Schott Gerate apparatus	99.0 [mol/mol]	Fluka	yes	0.581257	0.53093	0.520195	0.562081	0.532677	0.503848	0.521909	1.02627	0.594235	0.531567	0.538739	-0.0596313	0.375207	0.545264	0.0378097	-0.0125169	-0.0232525	0.018634	-0.0107698	-0.0395992	-0.0215383	0.482824	0.0507877	-0.0118802	-0.00470821	-0.603079	-0.16824	0.00181694	0.0378097	0.0125169	0.0232525	0.018634	0.0107698	0.0395992	0.0215383	0.482824
1	8	ME-C4:0	saturated	FAME	298.15	0.1	0.54	liquid phase	not reported	Ubbelohde suspended	99.8 [w/w]	Lancaster, UK chemicals	yes	0.581257	0.53093	0.520195	0.562081	0.532677	0.503848	0.521909	1.02627	0.594235	0.531567	0.538739	-0.0596313	0.375207	0.545264	0.0412569	-0.00906967	-0.0198053	0.0220813	-0.00732263	-0.036152	-0.018091	0.486271	0.0542349	-0.00843294	-0.00126099	-0.599631	-0.164793	0.00526416	0.0412569	0.00906967	0.0198053	0.0220813	0.00732263	0.036152	0.018091	0.486271
1	8	ME-C4:0	saturated	FAME	308.15	0.1	0.506	liquid phase	not reported	Ubbelohde suspended	99.8 [w/w]	Lancaster, UK chemicals	yes	0.511701	0.466016	0.463094	0.495933	0.475688	0.456706	0.469127	0.862571	0.52496	0.479295	0.476965	-0.0596313	0.355988	0.483847	0.00570141	-0.0399843	-0.0429063	-0.0100671	-0.0303115	-0.0492937	-0.0368728	0.356571	0.0189603	-0.0267053	-0.0290345	-0.565631	-0.150012	-0.0221527	0.00570141	0.0399843	0.0429063	0.0100671	0.0303115	0.0492937	0.0368728	0.356571
1	8	ME-C4:0	saturated	FAME	318.15	0.1	0.469	liquid phase	not reported	Ubbelohde suspended	99.8 [w/w]	Lancaster, UK chemicals	no	-	-	-	-	-	-	-	-	-	-	-	-	-	-	-	-	-	-	-	-	-	-	-	-	-	-	-	-	-	-	-	-	-	-	-	-
1	9	ME-C4:0	saturated	FAME	283.15	0.1	0.659	liquid phase	0.002	Ubbelohde viscosimeter	99.0 [w/w]	Fluka	yes	0.715692	0.655459	0.628239	0.689549	0.637025	0.591485	0.620745	1.35839	0.728195	0.622886	0.657235	-0.0596313	0.404994	0.662717	0.0566918	-0.00354143	-0.0307609	0.0305487	-0.0219749	-0.0675152	-0.0382552	0.699392	0.0691953	-0.0361136	-0.00176525	-0.718631	-0.254006	0.00371736	0.0566918	0.00354143	0.0307609	0.0305487	0.0219749	0.0675152	0.0382552	0.699392
1	9	ME-C4:0	saturated	FAME	293.15	0.1	0.579	liquid phase	0.002	Ubbelohde viscosimeter	99.0 [w/w]	Fluka	yes	0.621527	0.568354	0.552857	0.600314	0.56467	0.530545	0.55248	1.12378	0.634349	0.560167	0.574351	-0.0596313	0.385008	0.580609	0.042527	-0.0106464	-0.0261425	0.0213139	-0.01433	-0.0484549	-0.0265199	0.544777	0.0553487	-0.0188327	-0.00464904	-0.638631	-0.193992	0.00160941	0.042527	0.0106464	0.0261425	0.0213139	0.01433	0.0484549	0.0265199	0.544777
1	9	ME-C4:0	saturated	FAME	303.15	0.1	0.511	liquid phase	0.002	Ubbelohde viscosimeter	99.0 [w/w]	Fluka	yes	0.544798	0.496951	0.490379	0.527427	0.503097	0.47931	0.494197	0.939671	0.557923	0.504646	0.506403	-0.0596313	0.365534	0.513133	0.0337985	-0.0140495	-0.0206214	0.0164273	-0.00790348	-0.0316901	-0.0168026	0.428671	0.0469232	-0.00635396	-0.00459673	-0.570631	-0.145466	0.00213262	0.0337985	0.0140495	0.0206214	0.0164273	0.00790348	0.0316901	0.0168026	0.428671
1	9	ME-C4:0	saturated	FAME	313.15	0.1	0.458	liquid phase	0.002	Ubbelohde viscosimeter	99.0 [w/w]	Fluka	yes	0.481578	0.437782	0.438066	0.467237	0.450244	0.43584	0.446424	0.793765	0.494957	0.455411	0.450099	-0.0596313	0.34657	0.45709	0.0235779	-0.0202184	-0.0199343	0.00923688	-0.00775645	-0.0221596	-0.0115758	0.335765	0.0369565	-0.00258881	-0.00790108	-0.517631	-0.11143	-0.000909779	0.0235779	0.0202184	0.0199343	0.00923688	0.00775645	0.0221596	0.0115758	0.335765
1	10	ME-C4:0	saturated	FAME	283.1	0.1	0.654	liquid phase	not reported	not reported	99.0 [w/w]	Fluka	yes	0.716215	0.655941	0.628654	0.690044	0.637418	0.591818	0.621087	1.35972	0.728717	0.62322	0.657694	-0.0596313	0.405095	0.663171	0.0622147	0.00194082	-0.0253458	0.0360436	-0.0165818	-0.0621821	-0.0329132	0.705718	0.0747167	-0.0307802	0.00369362	-0.713631	-0.248905	0.00917137	0.0622147	0.00194082	0.0253458	0.0360436	0.0165818	0.0621821	0.0329132	0.705718
1	10	ME-C4:0	saturated	FAME	298.15	0.1	0.539	liquid phase	not reported	not reported	99.0 [w/w]	Fluka	yes	0.581257	0.53093	0.520195	0.562081	0.532677	0.503848	0.521909	1.02627	0.594235	0.531567	0.538739	-0.0596313	0.375207	0.545264	0.0422569	-0.00806967	-0.0188053	0.0230813	-0.00632263	-0.035152	-0.017091	0.487271	0.0552349	-0.00743294	-0.000260987	-0.598631	-0.163793	0.00626416	0.0422569	0.00806967	0.0188053	0.0230813	0.00632263	0.035152	0.017091	0.487271
1	10	ME-C4:0	saturated	FAME	313.15	0.1	0.454	liquid phase	not reported	not reported	99.0 [w/w]	Fluka	yes	0.481578	0.437782	0.438066	0.467237	0.450244	0.43584	0.446424	0.793765	0.494957	0.455411	0.450099	-0.0596313	0.34657	0.45709	0.0275779	-0.0162184	-0.0159343	0.0132369	-0.00375645	-0.0181596	-0.00757582	0.339765	0.0409565	0.00141119	-0.00390108	-0.513631	-0.10743	0.00309022	0.0275779	0.0162184	0.0159343	0.0132369	0.00375645	0.0181596	0.00757582	0.339765
2	6	ME-C5:0	saturated	FAME	293.14	0.1	0.711731	liquid phase	0.01	Ostwald viscometer	99.7 [w/w]	synthetized	yes	0.798886	0.714916	0.700154	0.803095	0.739849	0.676401	0.709067	1.06627	0.81721	0.73643	0.703252	-0.0571276	0.432472	0.736262	0.0871551	0.00318565	-0.011577	0.0913642	0.0281178	-0.0353299	-0.00266322	0.354536	0.10548	0.0246988	-0.00847836	-0.768858	-0.279259	0.0245317	0.0871551	0.00318565	0.011577	0.0913642	0.0281178	0.0353299	0.00266322	0.354536
2	6	ME-C5:0	saturated	FAME	313.13	0.1	0.551355	liquid phase	0.01	Ostwald viscometer	99.7 [w/w]	synthetized	yes	0.606499	0.540056	0.543716	0.60964	0.578784	0.546017	0.555533	0.780184	0.624407	0.594096	0.538096	-0.0571276	0.392163	0.56998	0.0551439	-0.0112993	-0.0076397	0.0582851	0.0274283	-0.00533825	0.00417816	0.228829	0.0730521	0.0427406	-0.0132589	-0.608483	-0.159192	0.0186252	0.0551439	0.0112993	0.0076397	0.0582851	0.0274283	0.00533825	0.00417816	0.228829
2	6	ME-C5:0	saturated	FAME	343.12	0.1	0.40033	liquid phase	0.01	Ostwald viscometer	99.7 [w/w]	synthetized	yes	0.426056	0.374319	0.391814	0.428214	0.41465	0.414963	0.41605	0.518334	0.443579	0.436095	0.38182	-0.0571276	0.335417	0.410552	0.0257262	-0.0260113	-0.00851601	0.0278839	0.0143197	0.0146327	0.0157201	0.118004	0.0432489	0.0357653	-0.0185098	-0.457458	-0.064913	0.0102217	0.0257262	0.0260113	0.00851601	0.0278839	0.0143197	0.0146327	0.0157201	0.118004
2	11	ME-C5:0	saturated	FAME	283.15	0.1	0.815963	liquid phase	0.004	Ubbelohde suspended type viscometer	99.0 [w/w]	Fluka	yes	0.930279	0.833502	0.804548	0.935227	0.843978	0.761379	0.811939	1.26283	0.949084	0.82208	0.815378	-0.0571276	0.453361	0.848152	0.114316	0.0175389	-0.0114156	0.119263	0.0280142	-0.0545849	-0.00402418	0.446868	0.13312	0.00611649	-0.00058557	-0.873091	-0.362603	0.0321886	0.114316	0.0175389	0.0114156	0.119263	0.0280142	0.0545849	0.00402418	0.446868
2	11	ME-C5:0	saturated	FAME	293.15	0.1	0.711721	liquid phase	0.004	Ubbelohde suspended type viscometer	99.0 [w/w]	Fluka	yes	0.798768	0.71481	0.700059	0.802977	0.739753	0.676323	0.708973	1.06609	0.817092	0.736349	0.703152	-0.0571276	0.432451	0.736162	0.0870471	0.00308882	-0.0116616	0.0912555	0.0280323	-0.0353977	-0.00274818	0.35437	0.105371	0.024628	-0.00856935	-0.768849	-0.27927	0.0244406	0.0870471	0.00308882	0.0116616	0.0912555	0.0280323	0.0353977	0.00274818	0.35437
2	11	ME-C5:0	saturated	FAME	298.15	0.1	0.660838	liquid phase	0.004	Ubbelohde suspended type viscometer	99.0 [w/w]	Fluka	yes	0.743001	0.664285	0.655191	0.746898	0.694236	0.63933	0.66413	0.982818	0.761178	0.697371	0.655408	-0.0571276	0.422183	0.688288	0.0821635	0.00344747	-0.00564632	0.0860606	0.0333985	-0.0215073	0.00329178	0.32198	0.10034	0.0365329	-0.00542962	-0.717965	-0.238655	0.0274499	0.0821635	0.00344747	0.00564632	0.0860606	0.0333985	0.0215073	0.00329178	0.32198
2	11	ME-C5:0	saturated	FAME	303.15	0.1	0.622795	liquid phase	0.004	Ubbelohde suspended type viscometer	99.0 [w/w]	Fluka	yes	0.69278	0.618676	0.614466	0.696398	0.652472	0.605483	0.623905	0.908014	0.710846	0.660752	0.612325	-0.0571276	0.412039	0.644956	0.0699849	-0.00411874	-0.00832903	0.0736028	0.0296773	-0.0173114	0.0011101	0.285219	0.0880514	0.0379569	-0.0104698	-0.679922	-0.210756	0.0221613	0.0699849	0.00411874	0.00832903	0.0736028	0.0296773	0.0173114	0.0011101	0.285219
2	11	ME-C5:0	saturated	FAME	313.15	0.1	0.551343	liquid phase	0.004	Ubbelohde suspended type viscometer	99.0 [w/w]	Fluka	yes	0.606343	0.539913	0.543586	0.609483	0.578647	0.545908	0.55541	0.779954	0.624251	0.59397	0.537961	-0.0571276	0.392124	0.569844	0.0550002	-0.0114295	-0.00775625	0.0581405	0.0273049	-0.005435	0.00406789	0.228611	0.0729081	0.0426278	-0.013381	-0.60847	-0.159219	0.0185013	0.0550002	0.0114295	0.00775625	0.0581405	0.0273049	0.005435	0.00406789	0.228611
2	12	ME-C5:0	saturated	FAME	283.15	0.1	0.816	liquid phase	0.003	Ubbelohde suspended type viscometer	99.0 [w/w]	Fluka	yes	0.930279	0.833502	0.804548	0.935227	0.843978	0.761379	0.811939	1.26283	0.949084	0.82208	0.815378	-0.0571276	0.453361	0.848152	0.114279	0.0175024	-0.0114522	0.119227	0.0279776	-0.0546215	-0.00406071	0.446832	0.133084	0.00607996	-0.0006221	-0.873128	-0.362639	0.0321521	0.114279	0.0175024	0.0114522	0.119227	0.0279776	0.0546215	0.00406071	0.446832
2	12	ME-C5:0	saturated	FAME	293.15	0.1	0.712	liquid phase	0.003	Ubbelohde suspended type viscometer	99.0 [w/w]	Fluka	yes	0.798768	0.71481	0.700059	0.802977	0.739753	0.676323	0.708973	1.06609	0.817092	0.736349	0.703152	-0.0571276	0.432451	0.736162	0.0867682	0.00280993	-0.0119405	0.0909766	0.0277534	-0.0356766	-0.00302707	0.354091	0.105092	0.0243491	-0.00884824	-0.769128	-0.279549	0.0241617	0.0867682	0.00280993	0.0119405	0.0909766	0.0277534	0.0356766	0.00302707	0.354091
2	12	ME-C5:0	saturated	FAME	298.15	0.1	0.661	liquid phase	0.003	Ubbelohde suspended type viscometer	99.0 [w/w]	Fluka	yes	0.743001	0.664285	0.655191	0.746898	0.694236	0.63933	0.66413	0.982818	0.761178	0.697371	0.655408	-0.0571276	0.422183	0.688288	0.0820013	0.00328527	-0.00580852	0.0858984	0.0332363	-0.0216695	0.00312958	0.321818	0.100178	0.0363707	-0.00559182	-0.718128	-0.238817	0.0272877	0.0820013	0.00328527	0.00580852	0.0858984	0.0332363	0.0216695	0.00312958	0.321818
2	12	ME-C5:0	saturated	FAME	303.15	0.1	0.623	liquid phase	0.003	Ubbelohde suspended type viscometer	99.0 [w/w]	Fluka	yes	0.69278	0.618676	0.614466	0.696398	0.652472	0.605483	0.623905	0.908014	0.710846	0.660752	0.612325	-0.0571276	0.412039	0.644956	0.0697797	-0.00432393	-0.00853422	0.0733976	0.0294721	-0.0175166	0.00090491	0.285014	0.0878462	0.0377517	-0.010675	-0.680128	-0.210961	0.0219561	0.0697797	0.00432393	0.00853422	0.0733976	0.0294721	0.0175166	0.00090491	0.285014
2	12	ME-C5:0	saturated	FAME	313.15	0.1	0.551	liquid phase	0.003	Ubbelohde suspended type viscometer	99.0 [w/w]	Fluka	yes	0.606343	0.539913	0.543586	0.609483	0.578647	0.545908	0.55541	0.779954	0.624251	0.59397	0.537961	-0.0571276	0.392124	0.569844	0.0553427	-0.011087	-0.00741373	0.058483	0.0276475	-0.00509248	0.00441041	0.228954	0.0732507	0.0429703	-0.0130385	-0.608128	-0.158876	0.0188438	0.0553427	0.011087	0.00741373	0.058483	0.0276475	0.00509248	0.00441041	0.228954
3	13	ME-C6:0	saturated	FAME	293.14	0.1	0.907307	liquid phase	not reported	capillary method	not reported	not reported	yes	1.01174	0.923477	0.970917	1.15968	0.950127	0.843128	0.899715	1.92037	1.01728	0.85324	0.86306	-0.0567017	0.479671	0.975098	0.104437	0.0161693	0.0636092	0.252377	0.0428199	-0.0641796	-0.00759284	1.01306	0.109976	-0.054067	-0.0442477	-0.964009	-0.427636	0.0677908	0.104437	0.0161693	0.0636092	0.252377	0.0428199	0.0641796	0.00759284	1.01306
3	13	ME-C6:0	saturated	FAME	310.93	0.1	0.702727	liquid phase	not reported	capillary method	not reported	not reported	yes	0.775979	0.705953	0.757195	0.882087	0.749809	0.685922	0.703955	1.38639	0.786109	0.710783	0.665024	-0.0567017	0.443052	0.760755	0.073252	0.00322591	0.0544683	0.17936	0.0470816	-0.0168054	0.00122802	0.683666	0.0833819	0.008056	-0.037703	-0.759429	-0.259675	0.0580277	0.073252	0.00322591	0.0544683	0.17936	0.0470816	0.0168054	0.00122802	0.683666
3	13	ME-C6:0	saturated	FAME	333.12	0.1	0.5347	liquid phase	not reported	capillary method	not reported	not reported	yes	0.579936	0.523783	0.575307	0.653254	0.57255	0.546898	0.546717	0.960552	0.59363	0.569881	0.499553	-0.0567017	0.399425	0.579317	0.0452365	-0.0109162	0.0406077	0.118555	0.0378504	0.0121983	0.0120179	0.425852	0.0589302	0.0351811	-0.0351461	-0.591401	-0.135275	0.0446174	0.0452365	0.0109162	0.0406077	0.118555	0.0378504	0.0121983	0.0120179	0.425852
3	13	ME-C6:0	saturated	FAME	372.02	0.1	0.368636	liquid phase	not reported	capillary method	not reported	not reported	yes	0.378512	0.334906	0.382771	0.420708	0.375137	0.392446	0.38953	0.554823	0.394942	0.393821	0.328493	-0.0567017	0.328432	0.388637	0.00987672	-0.0337294	0.0141358	0.0520727	0.00650143	0.0238102	0.0208949	0.186188	0.0263068	0.0251854	-0.0401424	-0.425337	-0.0402035	0.0200019	0.00987672	0.0337294	0.0141358	0.0520727	0.00650143	0.0238102	0.0208949	0.186188
3	5	ME-C6:0	saturated	FAME	348.12	0.1	0.407	liquid phase	not reported	Ostwald -Cannon-Fenske	99.0 [w/w]	synthetized	no	-	-	-	-	-	-	-	-	-	-	-	-	-	-	-	-	-	-	-	-	-	-	-	-	-	-	-	-	-	-	-	-	-	-	-	-
3	6	ME-C6:0	saturated	FAME	293.14	0.1	0.893158	liquid phase	0.01	Ostwald viscometer	99.7 [w/w]	synthetized	yes	1.01174	0.923477	0.970917	1.15968	0.950127	0.843128	0.899715	1.92037	1.01728	0.85324	0.86306	-0.0567017	0.479671	0.975098	0.118586	0.0303183	0.0777582	0.266526	0.0569689	-0.0500305	0.0065562	1.02721	0.124125	-0.039918	-0.0300986	-0.94986	-0.413487	0.0819399	0.118586	0.0303183	0.0777582	0.266526	0.0569689	0.0500305	0.0065562	1.02721
3	6	ME-C6:0	saturated	FAME	313.13	0.1	0.679388	liquid phase	0.01	Ostwald viscometer	99.7 [w/w]	synthetized	yes	0.752507	0.684211	0.735643	0.854584	0.729176	0.669729	0.684849	1.33432	0.763085	0.695147	0.645256	-0.0567017	0.438625	0.739204	0.0731191	0.00482256	0.0562548	0.175196	0.0497876	-0.00965905	0.0054608	0.654936	0.083697	0.0157585	-0.0341328	-0.73609	-0.240763	0.0598155	0.0731191	0.00482256	0.0562548	0.175196	0.0497876	0.00965905	0.0054608	0.654936
3	6	ME-C6:0	saturated	FAME	343.12	0.1	0.482441	liquid phase	0.01	Ostwald viscometer	99.7 [w/w]	synthetized	yes	0.514912	0.463035	0.513897	0.577854	0.510854	0.49858	0.49563	0.825064	0.529642	0.517135	0.444467	-0.0567017	0.380507	0.518315	0.0324713	-0.0194053	0.0314565	0.0954135	0.0284131	0.0161395	0.013189	0.342624	0.0472014	0.0346946	-0.0379741	-0.539142	-0.101933	0.0358744	0.0324713	0.0194053	0.0314565	0.0954135	0.0284131	0.0161395	0.013189	0.342624
3	14	ME-C6:0	saturated	FAME	283.1	0.1	1.054	liquid phase	not reported	Ubbelohde viscometer	99.0 [w/w]	Sigma Chemical Co. (St. Louis, MO)	yes	1.19259	1.08939	1.13197	1.37402	1.0969	0.958171	1.04952	2.33901	1.19466	0.948015	1.0144	-0.0567017	0.500983	1.13729	0.138586	0.0353905	0.0779707	0.320024	0.0428997	-0.0958292	-0.00448077	1.28501	0.140663	-0.105985	-0.0396004	-1.1107	-0.553017	0.0832856	0.138586	0.0353905	0.0779707	0.320024	0.0428997	0.0958292	0.00448077	1.28501
3	14	ME-C6:0	saturated	FAME	288.15	0.1	0.9638	liquid phase	not reported	Ubbelohde viscometer	99.0 [w/w]	Sigma Chemical Co. (St. Louis, MO)	yes	1.09634	1.00118	1.04653	1.25981	1.01942	0.897467	0.970731	2.1155	1.10024	0.898914	0.933908	-0.0567017	0.490205	1.05118	0.132539	0.0373803	0.0827315	0.296011	0.0556218	-0.0663333	0.00693147	1.1517	0.136442	-0.0648863	-0.029892	-1.0205	-0.473595	0.0873804	0.132539	0.0373803	0.0827315	0.296011	0.0556218	0.0663333	0.00693147	1.1517
3	14	ME-C6:0	saturated	FAME	293.15	0.1	0.8945	liquid phase	not reported	Ubbelohde viscometer	99.0 [w/w]	Sigma Chemical Co. (St. Louis, MO)	yes	1.01158	0.92333	0.970773	1.1595	0.949995	0.843024	0.89958	1.92	1.01713	0.853152	0.862926	-0.0567017	0.47965	0.974954	0.117085	0.0288296	0.0762731	0.264995	0.0554951	-0.0514759	0.00508005	1.0255	0.122627	-0.0413484	-0.0315744	-0.951202	-0.41485	0.0804539	0.117085	0.0288296	0.0762731	0.264995	0.0554951	0.0514759	0.00508005	1.0255
3	14	ME-C6:0	saturated	FAME	298.15	0.1	0.8278	liquid phase	not reported	Ubbelohde viscometer	99.0 [w/w]	Sigma Chemical Co. (St. Louis, MO)	yes	0.935905	0.853667	0.902676	1.07014	0.886936	0.793548	0.836107	1.74678	0.942925	0.810044	0.799455	-0.0567017	0.469211	0.906541	0.108105	0.0258668	0.0748757	0.242341	0.0591364	-0.034252	0.00830655	0.918978	0.115125	-0.0177558	-0.0283449	-0.884502	-0.358589	0.0787411	0.108105	0.0258668	0.0748757	0.242341	0.0591364	0.034252	0.00830655	0.918978
3	14	ME-C6:0	saturated	FAME	303.15	0.1	0.7718	liquid phase	not reported	Ubbelohde viscometer	99.0 [w/w]	Sigma Chemical Co. (St. Louis, MO)	yes	0.868111	0.791137	0.841282	0.99029	0.829497	0.748467	0.77969	1.59294	0.876456	0.769421	0.742522	-0.0567017	0.458887	0.844954	0.0963107	0.0193368	0.069482	0.21849	0.0576967	-0.0233326	0.00789034	0.821138	0.104656	-0.00237864	-0.029278	-0.828502	-0.312913	0.0731541	0.0963107	0.0193368	0.069482	0.21849	0.0576967	0.0233326	0.00789034	0.821138
3	14	ME-C6:0	saturated	FAME	308.15	0.1	0.7219	liquid phase	not reported	Ubbelohde viscometer	99.0 [w/w]	Sigma Chemical Co. (St. Louis, MO)	yes	0.807195	0.734842	0.785774	0.918705	0.777033	0.707289	0.729485	1.45601	0.816724	0.731125	0.691299	-0.0567017	0.448678	0.789351	0.0852946	0.0129424	0.0638742	0.196805	0.0551332	-0.014611	0.00758515	0.734108	0.0948238	0.00922462	-0.0306013	-0.778602	-0.273222	0.0674513	0.0852946	0.0129424	0.0638742	0.196805	0.0551332	0.014611	0.00758515	0.734108
3	14	ME-C6:0	saturated	FAME	313.15	0.1	0.6792	liquid phase	not reported	Ubbelohde viscometer	99.0 [w/w]	Sigma Chemical Co. (St. Louis, MO)	yes	0.752299	0.684018	0.735451	0.85434	0.728992	0.669585	0.68468	1.33386	0.762881	0.695007	0.64508	-0.0567017	0.438585	0.739012	0.0730989	0.00481762	0.0562514	0.17514	0.0497919	-0.00961509	0.00547972	0.654662	0.0836808	0.0158066	-0.0341201	-0.735902	-0.240615	0.0598121	0.0730989	0.00481762	0.0562514	0.17514	0.0497919	0.00961509	0.00547972	0.654662
3	14	ME-C6:0	saturated	FAME	318.15	0.1	0.6383	liquid phase	not reported	Ubbelohde viscometer	99.0 [w/w]	Sigma Chemical Co. (St. Louis, MO)	yes	0.70269	0.638006	0.68971	0.7963	0.684893	0.634983	0.644557	1.22467	0.714205	0.66093	0.603262	-0.0567017	0.428607	0.693318	0.0643904	-0.000293662	0.0514103	0.158	0.0465935	-0.00331681	0.0062567	0.586374	0.075905	0.02263	-0.0350382	-0.695002	-0.209693	0.0550178	0.0643904	0.000293662	0.0514103	0.158	0.0465935	0.00331681	0.0062567	0.586374
3	14	ME-C6:0	saturated	FAME	323.15	0.1	0.5998	liquid phase	not reported	Ubbelohde viscometer	99.0 [w/w]	Sigma Chemical Co. (St. Louis, MO)	yes	0.65774	0.596244	0.64803	0.743821	0.644321	0.603159	0.608499	1.12686	0.670078	0.628767	0.565326	-0.0567017	0.418745	0.651735	0.0579403	-0.00355581	0.0482303	0.144021	0.0445215	0.00335911	0.00869862	0.527063	0.0702783	0.028967	-0.034474	-0.656502	-0.181055	0.0519348	0.0579403	0.00355581	0.0482303	0.144021	0.0445215	0.00335911	0.00869862	0.527063
3	14	ME-C6:0	saturated	FAME	328.15	0.1	0.5669	liquid phase	not reported	Ubbelohde viscometer	99.0 [w/w]	Sigma Chemical Co. (St. Louis, MO)	yes	0.616907	0.558244	0.60996	0.696245	0.606913	0.573828	0.575979	1.03907	0.629969	0.598398	0.530825	-0.0567017	0.408999	0.613802	0.050007	-0.00865583	0.0430599	0.129345	0.040013	0.0069284	0.00907884	0.472167	0.0630694	0.0314985	-0.0360747	-0.623602	-0.157901	0.0469016	0.050007	0.00865583	0.0430599	0.129345	0.040013	0.0069284	0.00907884	0.472167
3	14	ME-C6:0	saturated	FAME	333.15	0.1	0.5358	liquid phase	not reported	Ubbelohde viscometer	99.0 [w/w]	Sigma Chemical Co. (St. Louis, MO)	yes	0.579723	0.523585	0.575107	0.653007	0.57235	0.546742	0.546549	0.960102	0.59342	0.569713	0.499373	-0.0567017	0.399367	0.579118	0.043923	-0.0122154	0.039307	0.117207	0.0365505	0.0109415	0.0107493	0.424302	0.0576202	0.0339133	-0.0364269	-0.592502	-0.136433	0.0433177	0.043923	0.0122154	0.039307	0.117207	0.0365505	0.0109415	0.0107493	0.424302
3	14	ME-C6:0	saturated	FAME	338.15	0.1	0.5082	liquid phase	not reported	Ubbelohde viscometer	99.0 [w/w]	Sigma Chemical Co. (St. Louis, MO)	yes	0.545783	0.491899	0.543129	0.613616	0.540355	0.521679	0.519828	0.888944	0.560034	0.542608	0.470634	-0.0567017	0.389852	0.547334	0.0375827	-0.0163009	0.0349293	0.105416	0.0321553	0.0134787	0.0116283	0.380744	0.051834	0.034408	-0.0375662	-0.564902	-0.118348	0.0391344	0.0375827	0.0163009	0.0349293	0.105416	0.0321553	0.0134787	0.0116283	0.380744
3	14	ME-C6:0	saturated	FAME	343.15	0.1	0.4831	liquid phase	not reported	Ubbelohde viscometer	99.0 [w/w]	Sigma Chemical Co. (St. Louis, MO)	yes	0.514734	0.462868	0.513728	0.577648	0.510682	0.498446	0.49549	0.824698	0.529466	0.516986	0.444315	-0.0567017	0.380451	0.518147	0.0316336	-0.0202315	0.0306278	0.0945478	0.0275822	0.0153458	0.0123901	0.341598	0.0463664	0.0338858	-0.0387847	-0.539802	-0.102649	0.035047	0.0316336	0.0202315	0.0306278	0.0945478	0.0275822	0.0153458	0.0123901	0.341598
3	14	ME-C6:0	saturated	FAME	348.15	0.1	0.4624	liquid phase	not reported	Ubbelohde viscometer	99.0 [w/w]	Sigma Chemical Co. (St. Louis, MO)	yes	0.486268	0.436214	0.48664	0.544732	0.483114	0.476871	0.473256	0.766586	0.501417	0.492757	0.420163	-0.0567017	0.371166	0.491289	0.0238683	-0.0261862	0.0242401	0.0823322	0.0207144	0.0144713	0.0108558	0.304186	0.0390174	0.0303566	-0.0422375	-0.519102	-0.0912335	0.0288888	0.0238683	0.0261862	0.0242401	0.0823322	0.0207144	0.0144713	0.0108558	0.304186
3	14	ME-C6:0	saturated	FAME	353.15	0.1	0.44	liquid phase	not reported	Ubbelohde viscometer	99.0 [w/w]	Sigma Chemical Co. (St. Louis, MO)	yes	0.460118	0.41169	0.461635	0.514546	0.45746	0.456803	0.452885	0.713927	0.475625	0.469836	0.397952	-0.0567017	0.361997	0.466525	0.0201177	-0.0283096	0.0216352	0.0745463	0.01746	0.0168026	0.0128854	0.273927	0.0356247	0.0298361	-0.042048	-0.496702	-0.0780029	0.0265255	0.0201177	0.0283096	0.0216352	0.0745463	0.01746	0.0168026	0.0128854	0.273927
3	7	ME-C6:0	saturated	FAME	298.15	0.1	0.833021	liquid phase	not reported	Schott Gerate apparatus	99.0 [mol/mol]	Sigma Chemical Co. (St. Louis, MO)	yes	0.935905	0.853667	0.902676	1.07014	0.886936	0.793548	0.836107	1.74678	0.942925	0.810044	0.799455	-0.0567017	0.469211	0.906541	0.102884	0.0206458	0.0696547	0.23712	0.0539154	-0.0394729	0.00308556	0.913757	0.109904	-0.0229768	-0.0335658	-0.889723	-0.36381	0.0735201	0.102884	0.0206458	0.0696547	0.23712	0.0539154	0.0394729	0.00308556	0.913757
4	6	ME-C7:0	saturated	FAME	293.14	0.1	1.11752	liquid phase	0.01	Ostwald viscometer	99.7 [w/w]	Sigma Chemical Co. (St. Louis, MO)	yes	1.26644	1.16998	1.17808	1.43877	1.03955	1.05428	1.12951	3.07136	1.26396	1.15835	1.05887	-0.0561721	0.496098	1.10066	0.148925	0.0524639	0.0605636	0.321253	-0.0779738	-0.0632374	0.0119866	1.95384	0.146444	0.0408332	-0.0586531	-1.17369	-0.621422	-0.0168572	0.148925	0.0524639	0.0605636	0.321253	0.0779738	0.0632374	0.0119866	1.95384
4	6	ME-C7:0	saturated	FAME	313.13	0.1	0.827258	liquid phase	0.01	Ostwald viscometer	99.7 [w/w]	Sigma Chemical Co. (St. Louis, MO)	yes	0.922827	0.849113	0.877575	1.03952	0.777298	0.823687	0.836929	2.03455	0.931045	0.926331	0.774181	-0.0561721	0.454784	0.824504	0.0955687	0.0218547	0.0503165	0.212265	-0.0499608	-0.00357165	0.00967021	1.20729	0.103786	0.0990725	-0.0530773	-0.883431	-0.372474	-0.00275458	0.0955687	0.0218547	0.0503165	0.212265	0.0499608	0.00357165	0.00967021	1.20729
4	6	ME-C7:0	saturated	FAME	343.12	0.1	0.572467	liquid phase	0.01	Ostwald viscometer	99.7 [w/w]	Sigma Chemical Co. (St. Louis, MO)	yes	0.615075	0.559786	0.59994	0.685345	0.535479	0.600301	0.586517	1.17853	0.631584	0.671225	0.51824	-0.0561721	0.396184	0.56936	0.0426079	-0.0126813	0.0274732	0.112878	-0.0369884	0.0278337	0.0140505	0.606064	0.0591173	0.0987578	-0.054227	-0.628639	-0.176283	-0.00310733	0.0426079	0.0126813	0.0274732	0.112878	0.0369884	0.0278337	0.0140505	0.606064
4	14	ME-C7:0	saturated	FAME	283.1	0.1	1.3323	liquid phase	not reported	Ubbelohde viscometer	99.0 [w/w]	Sigma Chemical Co. (St. Louis, MO)	yes	1.50991	1.39622	1.38657	1.72349	1.22296	1.20922	1.33971	3.83675	1.4996	1.29954	1.26006	-0.0561721	0.517527	1.29226	0.177614	0.063922	0.0542706	0.391191	-0.109337	-0.123077	0.0074057	2.50445	0.167298	-0.0327638	-0.0722379	-1.38847	-0.814773	-0.0400361	0.177614	0.063922	0.0542706	0.391191	0.109337	0.123077	0.0074057	2.50445
4	14	ME-C7:0	saturated	FAME	288.15	0.1	1.2196	liquid phase	not reported	Ubbelohde viscometer	99.0 [w/w]	Sigma Chemical Co. (St. Louis, MO)	yes	1.37999	1.2756	1.27571	1.57139	1.12525	1.12729	1.22823	3.42587	1.37386	1.22621	1.15274	-0.0561721	0.506691	1.19038	0.160389	0.0559971	0.0561142	0.351787	-0.0943482	-0.0923121	0.00863069	2.20627	0.15426	0.00660858	-0.0668565	-1.27577	-0.712909	-0.0292156	0.160389	0.0559971	0.0561142	0.351787	0.0943482	0.0923121	0.00863069	2.20627
4	14	ME-C7:0	saturated	FAME	293.15	0.1	1.1201	liquid phase	not reported	Ubbelohde viscometer	99.0 [w/w]	Sigma Chemical Co. (St. Louis, MO)	yes	1.26623	1.16978	1.1779	1.43852	1.03938	1.05414	1.12932	3.07069	1.26376	1.15822	1.05869	-0.0561721	0.496076	1.10049	0.14613	0.0496837	0.057798	0.318422	-0.0807166	-0.0659573	0.00921992	1.95059	0.143656	0.0381208	-0.061411	-1.17627	-0.624024	-0.0196079	0.14613	0.0496837	0.057798	0.318422	0.0807166	0.0659573	0.00921992	1.95059
4	14	ME-C7:0	saturated	FAME	298.15	0.1	1.0337	liquid phase	not reported	Ubbelohde viscometer	99.0 [w/w]	Sigma Chemical Co. (St. Louis, MO)	yes	1.16521	1.07565	1.09039	1.3208	0.962805	0.987964	1.04201	2.75959	1.16595	1.0945	0.975088	-0.0561721	0.485574	1.02007	0.131506	0.0419516	0.0566861	0.287099	-0.0708947	-0.0457358	0.00830923	1.72589	0.13225	0.0608034	-0.0586118	-1.08987	-0.548126	-0.013629	0.131506	0.0419516	0.0566861	0.287099	0.0708947	0.0457358	0.00830923	1.72589
4	14	ME-C7:0	saturated	FAME	303.15	0.1	0.9584	liquid phase	not reported	Ubbelohde viscometer	99.0 [w/w]	Sigma Chemical Co. (St. Louis, MO)	yes	1.07519	0.991635	1.01185	1.21613	0.894246	0.927923	0.965038	2.48641	1.07876	1.03476	0.900529	-0.0561721	0.475185	0.947897	0.116787	0.0332351	0.0534476	0.25773	-0.0641542	-0.0304772	0.00663817	1.52801	0.120359	0.0763607	-0.0578707	-1.01457	-0.483215	-0.0105034	0.116787	0.0332351	0.0534476	0.25773	0.0641542	0.0304772	0.00663817	1.52801
4	14	ME-C7:0	saturated	FAME	308.15	0.1	0.8906	liquid phase	not reported	Ubbelohde viscometer	99.0 [w/w]	Sigma Chemical Co. (St. Louis, MO)	yes	0.994714	0.916411	0.941151	1.12276	0.832639	0.873305	0.89702	2.24594	1.00077	0.97872	0.833821	-0.0561721	0.464908	0.882929	0.104114	0.0258111	0.0505514	0.23216	-0.0579611	-0.0172946	0.00642046	1.35534	0.110167	0.0881196	-0.056779	-0.946772	-0.425692	-0.00767108	0.104114	0.0258111	0.0505514	0.23216	0.0579611	0.0172946	0.00642046	1.35534
4	14	ME-C7:0	saturated	FAME	313.15	0.1	0.8279	liquid phase	not reported	Ubbelohde viscometer	99.0 [w/w]	Sigma Chemical Co. (St. Louis, MO)	yes	0.922554	0.848857	0.877332	1.03921	0.777086	0.823496	0.836701	2.03376	0.930779	0.926127	0.773954	-0.0561721	0.454744	0.824281	0.0946536	0.0209569	0.0494323	0.211307	-0.0508135	-0.00440356	0.00880126	1.20586	0.102879	0.0982271	-0.0539458	-0.884072	-0.373156	-0.00361915	0.0946536	0.0209569	0.0494323	0.211307	0.0508135	0.00440356	0.00880126	1.20586
4	14	ME-C7:0	saturated	FAME	318.15	0.1	0.7783	liquid phase	not reported	Ubbelohde viscometer	99.0 [w/w]	Sigma Chemical Co. (St. Louis, MO)	yes	0.857656	0.788016	0.819564	0.964212	0.726828	0.777963	0.783001	1.8461	0.867781	0.876749	0.72007	-0.0561721	0.444693	0.771193	0.0793556	0.00971604	0.0412639	0.185912	-0.051472	-0.000336954	0.00470062	1.0678	0.0894813	0.0984491	-0.05823	-0.834472	-0.333607	-0.00710726	0.0793556	0.00971604	0.0412639	0.185912	0.051472	0.000336954	0.00470062	1.0678
4	14	ME-C7:0	saturated	FAME	323.15	0.1	0.7196	liquid phase	not reported	Ubbelohde viscometer	99.0 [w/w]	Sigma Chemical Co. (St. Louis, MO)	yes	0.799125	0.73307	0.767136	0.896705	0.681217	0.736242	0.735004	1.67974	0.810909	0.830369	0.671435	-0.0561721	0.434754	0.723012	0.0795247	0.0134704	0.0475358	0.177105	-0.0383832	0.0166421	0.015404	0.960144	0.0913086	0.110769	-0.048165	-0.775772	-0.284846	0.00341175	0.0795247	0.0134704	0.0475358	0.177105	0.0383832	0.0166421	0.015404	0.960144
4	14	ME-C7:0	saturated	FAME	328.15	0.1	0.6763	liquid phase	not reported	Ubbelohde viscometer	99.0 [w/w]	Sigma Chemical Co. (St. Louis, MO)	yes	0.746194	0.683318	0.719435	0.835771	0.6397	0.69793	0.691941	1.53195	0.759422	0.786784	0.627421	-0.0561721	0.424928	0.679175	0.0698939	0.00701806	0.043135	0.159471	-0.0365998	0.0216299	0.0156407	0.855649	0.0831224	0.110484	-0.0488794	-0.732472	-0.251372	0.00287483	0.0698939	0.00701806	0.043135	0.159471	0.0365998	0.0216299	0.0156407	0.855649
4	14	ME-C7:0	saturated	FAME	333.15	0.1	0.644	liquid phase	not reported	Ubbelohde viscometer	99.0 [w/w]	Sigma Chemical Co. (St. Louis, MO)	yes	0.698204	0.638154	0.675931	0.780625	0.601804	0.662674	0.65316	1.40035	0.712688	0.745811	0.587486	-0.0561721	0.415215	0.639195	0.0542038	-0.00584584	0.0319311	0.136625	-0.0421959	0.0186736	0.00916046	0.756354	0.068688	0.101811	-0.0565141	-0.700172	-0.228785	-0.0048053	0.0542038	0.00584584	0.0319311	0.136625	0.0421959	0.0186736	0.00916046	0.756354
4	14	ME-C7:0	saturated	FAME	338.15	0.1	0.6106	liquid phase	not reported	Ubbelohde viscometer	99.0 [w/w]	Sigma Chemical Co. (St. Louis, MO)	yes	0.654586	0.597056	0.636163	0.730591	0.56712	0.630163	0.618114	1.28293	0.670159	0.707274	0.551164	-0.0561721	0.405615	0.602648	0.0439856	-0.0135439	0.0255635	0.119991	-0.0434798	0.0195634	0.00751408	0.672331	0.0595587	0.0966737	-0.0594361	-0.666772	-0.204985	-0.00795168	0.0439856	0.0135439	0.0255635	0.119991	0.0434798	0.0195634	0.00751408	0.672331
4	14	ME-C7:0	saturated	FAME	343.15	0.1	0.5747	liquid phase	not reported	Ubbelohde viscometer	99.0 [w/w]	Sigma Chemical Co. (St. Louis, MO)	yes	0.614847	0.559571	0.599731	0.685085	0.535295	0.600127	0.586336	1.17793	0.631362	0.671014	0.51805	-0.0561721	0.396128	0.569167	0.0401471	-0.0151293	0.0250307	0.110385	-0.0394045	0.0254273	0.0116356	0.603235	0.0566617	0.0963136	-0.0566499	-0.630872	-0.178572	-0.0055328	0.0401471	0.0151293	0.0250307	0.110385	0.0394045	0.0254273	0.0116356	0.603235
4	14	ME-C7:0	saturated	FAME	348.15	0.1	0.5437	liquid phase	not reported	Ubbelohde viscometer	99.0 [w/w]	Sigma Chemical Co. (St. Louis, MO)	yes	0.578561	0.525304	0.566282	0.643601	0.506023	0.572325	0.557429	1.08386	0.595887	0.636881	0.487793	-0.0561721	0.386753	0.538429	0.0348609	-0.0183961	0.0225823	0.099901	-0.0376766	0.0286252	0.0137285	0.540158	0.0521869	0.0931813	-0.0559069	-0.599872	-0.156947	-0.00527055	0.0348609	0.0183961	0.0225823	0.099901	0.0376766	0.0286252	0.0137285	0.540158
4	14	ME-C7:0	saturated	FAME	353.15	0.1	0.5156	liquid phase	not reported	Ubbelohde viscometer	99.0 [w/w]	Sigma Chemical Co. (St. Louis, MO)	yes	0.545355	0.493912	0.535511	0.6057	0.479037	0.546545	0.531054	0.999395	0.563377	0.604738	0.460087	-0.0561721	0.377491	0.510153	0.0297547	-0.0216883	0.0199111	0.0900995	-0.0365629	0.0309446	0.0154539	0.483795	0.0477771	0.0891383	-0.0555133	-0.571772	-0.138109	-0.00544695	0.0297547	0.0216883	0.0199111	0.0900995	0.0365629	0.0309446	0.0154539	0.483795
4	11	ME-C7:0	saturated	FAME	283.15	0.1	1.32029	liquid phase	0.004	Ubbelohde suspended type viscometer	99.1 [w/w]	Fluka	yes	1.50855	1.39495	1.38541	1.72189	1.22194	1.20837	1.33856	3.8324	1.49827	1.29879	1.25893	-0.0561721	0.517419	1.2912	0.188257	0.0746649	0.0651196	0.401599	-0.098352	-0.11192	0.0182713	2.51211	0.177986	-0.0215019	-0.0613555	-1.37646	-0.802869	-0.0290929	0.188257	0.0746649	0.0651196	0.401599	0.098352	0.11192	0.0182713	2.51211
4	11	ME-C7:0	saturated	FAME	293.15	0.1	1.11223	liquid phase	0.004	Ubbelohde suspended type viscometer	99.1 [w/w]	Fluka	yes	1.26623	1.16978	1.1779	1.43852	1.03938	1.05414	1.12932	3.07069	1.26376	1.15822	1.05869	-0.0561721	0.496076	1.10049	0.154004	0.0575579	0.0656722	0.326296	-0.0728424	-0.0580831	0.0170941	1.95847	0.15153	0.045995	-0.0535368	-1.1684	-0.616149	-0.0117337	0.154004	0.0575579	0.0656722	0.326296	0.0728424	0.0580831	0.0170941	1.95847
4	11	ME-C7:0	saturated	FAME	298.15	0.1	1.0233	liquid phase	0.004	Ubbelohde suspended type viscometer	99.1 [w/w]	Fluka	yes	1.16521	1.07565	1.09039	1.3208	0.962805	0.987964	1.04201	2.75959	1.16595	1.0945	0.975088	-0.0561721	0.485574	1.02007	0.141909	0.0523547	0.0670892	0.297502	-0.0604916	-0.0353327	0.0187123	1.73629	0.142653	0.0712065	-0.0482087	-1.07947	-0.537723	-0.00322594	0.141909	0.0523547	0.0670892	0.297502	0.0604916	0.0353327	0.0187123	1.73629
4	11	ME-C7:0	saturated	FAME	303.15	0.1	0.950047	liquid phase	0.004	Ubbelohde suspended type viscometer	99.1 [w/w]	Fluka	yes	1.07519	0.991635	1.01185	1.21613	0.894246	0.927923	0.965038	2.48641	1.07876	1.03476	0.900529	-0.0561721	0.475185	0.947897	0.125139	0.0415877	0.0618002	0.266083	-0.0558017	-0.0221246	0.0149907	1.53636	0.128711	0.0847133	-0.0495182	-1.00622	-0.474863	-0.00215087	0.125139	0.0415877	0.0618002	0.266083	0.0558017	0.0221246	0.0149907	1.53636
4	11	ME-C7:0	saturated	FAME	313.15	0.1	0.822932	liquid phase	0.004	Ubbelohde suspended type viscometer	99.1 [w/w]	Fluka	yes	0.922554	0.848857	0.877332	1.03921	0.777086	0.823496	0.836701	2.03376	0.930779	0.926127	0.773954	-0.0561721	0.454744	0.824281	0.0996212	0.0259245	0.0543998	0.216274	-0.045846	0.00056396	0.0137688	1.21082	0.107847	0.103195	-0.0489783	-0.879105	-0.368188	0.00134837	0.0996212	0.0259245	0.0543998	0.216274	0.045846	0.00056396	0.0137688	1.21082
4	12	ME-C7:0	saturated	FAME	283.15	0.1	1.32	liquid phase	0.003	Ubbelohde suspended type viscometer	99.1 [w/w]	Fluka	yes	1.50855	1.39495	1.38541	1.72189	1.22194	1.20837	1.33856	3.8324	1.49827	1.29879	1.25893	-0.0561721	0.517419	1.2912	0.188545	0.0749529	0.0654076	0.401887	-0.098064	-0.111632	0.0185593	2.5124	0.178274	-0.0212139	-0.0610675	-1.37617	-0.802581	-0.0288049	0.188545	0.0749529	0.0654076	0.401887	0.098064	0.111632	0.0185593	2.5124
4	12	ME-C7:0	saturated	FAME	293.15	0.1	1.112	liquid phase	0.003	Ubbelohde suspended type viscometer	99.1 [w/w]	Fluka	yes	1.26623	1.16978	1.1779	1.43852	1.03938	1.05414	1.12932	3.07069	1.26376	1.15822	1.05869	-0.0561721	0.496076	1.10049	0.15423	0.0577837	0.065898	0.326522	-0.0726166	-0.0578573	0.0173199	1.95869	0.151756	0.0462208	-0.053311	-1.16817	-0.615924	-0.0115079	0.15423	0.0577837	0.065898	0.326522	0.0726166	0.0578573	0.0173199	1.95869
4	12	ME-C7:0	saturated	FAME	298.15	0.1	1.023	liquid phase	0.003	Ubbelohde suspended type viscometer	99.1 [w/w]	Fluka	yes	1.16521	1.07565	1.09039	1.3208	0.962805	0.987964	1.04201	2.75959	1.16595	1.0945	0.975088	-0.0561721	0.485574	1.02007	0.142206	0.0526516	0.0673861	0.297799	-0.0601947	-0.0350358	0.0190092	1.73659	0.14295	0.0715034	-0.0479118	-1.07917	-0.537426	-0.00292904	0.142206	0.0526516	0.0673861	0.297799	0.0601947	0.0350358	0.0190092	1.73659
4	12	ME-C7:0	saturated	FAME	303.15	0.1	0.95	liquid phase	0.003	Ubbelohde suspended type viscometer	99.1 [w/w]	Fluka	yes	1.07519	0.991635	1.01185	1.21613	0.894246	0.927923	0.965038	2.48641	1.07876	1.03476	0.900529	-0.0561721	0.475185	0.947897	0.125187	0.0416351	0.0618476	0.26613	-0.0557542	-0.0220772	0.0150382	1.53641	0.128759	0.0847607	-0.0494707	-1.00617	-0.474815	-0.00210343	0.125187	0.0416351	0.0618476	0.26613	0.0557542	0.0220772	0.0150382	1.53641
4	12	ME-C7:0	saturated	FAME	313.15	0.1	0.823	liquid phase	0.003	Ubbelohde suspended type viscometer	99.1 [w/w]	Fluka	yes	0.922554	0.848857	0.877332	1.03921	0.777086	0.823496	0.836701	2.03376	0.930779	0.926127	0.773954	-0.0561721	0.454744	0.824281	0.0995536	0.0258569	0.0543323	0.216207	-0.0459135	0.00049644	0.0137013	1.21076	0.107779	0.103127	-0.0490458	-0.879172	-0.368256	0.00128085	0.0995536	0.0258569	0.0543323	0.216207	0.0459135	0.00049644	0.0137013	1.21076
5	13	ME-C8:0	saturated	FAME	293.14	0.1	1.39438	liquid phase	not reported	capillary method	not reported	not reported	yes	1.57027	1.45298	1.49857	1.8867	1.26919	1.30548	1.40375	3.74002	1.55124	1.48027	1.2962	-0.0544733	0.531928	1.34028	0.175886	0.0586037	0.104195	0.492316	-0.125186	-0.0888985	0.00937118	2.34564	0.156865	0.0858861	-0.0981827	-1.44885	-0.862451	-0.0541004	0.175886	0.0586037	0.104195	0.492316	0.125186	0.0888985	0.00937118	2.34564
5	13	ME-C8:0	saturated	FAME	310.93	0.1	1.03969	liquid phase	not reported	capillary method	not reported	not reported	yes	1.16088	1.07039	1.13029	1.38108	0.961297	1.03116	1.0481	2.57537	1.16124	1.20361	0.960355	-0.0544733	0.494028	1.02077	0.121196	0.0306979	0.0906012	0.34139	-0.0783909	-0.00852725	0.00841161	1.53568	0.121556	0.163917	-0.0793333	-1.09416	-0.54566	-0.0189137	0.121196	0.0306979	0.0906012	0.34139	0.0783909	0.00852725	0.00841161	1.53568
5	13	ME-C8:0	saturated	FAME	333.12	0.1	0.766852	liquid phase	not reported	capillary method	not reported	not reported	yes	0.833292	0.762895	0.828025	0.980635	0.709896	0.795941	0.775472	1.68652	0.84728	0.937488	0.690999	-0.0544733	0.448721	0.757039	0.0664405	-0.00395717	0.0611726	0.213783	-0.056956	0.029089	0.00861982	0.919667	0.0804278	0.170636	-0.0758529	-0.821325	-0.318131	-0.00981295	0.0664405	0.00395717	0.0611726	0.213783	0.056956	0.029089	0.00861982	0.919667
5	13	ME-C8:0	saturated	FAME	372.02	0.1	0.498684	liquid phase	not reported	capillary method	not reported	not reported	yes	0.512655	0.460491	0.522582	0.593773	0.454137	0.544664	0.51666	0.888933	0.536499	0.617833	0.426604	-0.0544733	0.374563	0.488565	0.013971	-0.0381925	0.0238983	0.0950896	-0.0445467	0.0459802	0.0179759	0.39025	0.0378148	0.11915	-0.07208	-0.553157	-0.124121	-0.0101193	0.013971	0.0381925	0.0238983	0.0950896	0.0445467	0.0459802	0.0179759	0.39025
5	6	ME-C8:0	saturated	FAME	293.14	0.1	1.38561	liquid phase	0.01	Ostwald viscometer	99.7 [w/w]	synthetized	yes	1.57027	1.45298	1.49857	1.8867	1.26919	1.30548	1.40375	3.74002	1.55124	1.48027	1.2962	-0.0544733	0.531928	1.34028	0.184656	0.0673734	0.112965	0.501086	-0.116416	-0.0801288	0.0181409	2.35441	0.165635	0.0946558	-0.089413	-1.44008	-0.853682	-0.0453307	0.184656	0.0673734	0.112965	0.501086	0.116416	0.0801288	0.0181409	2.35441
5	6	ME-C8:0	saturated	FAME	313.13	0.1	0.996959	liquid phase	0.01	Ostwald viscometer	99.7 [w/w]	synthetized	yes	1.12099	1.03301	1.09389	1.33209	0.930999	1.00338	1.01433	2.46451	1.12313	1.17368	0.927585	-0.0544733	0.489439	0.989095	0.124031	0.0360491	0.0969301	0.33513	-0.0659601	0.00642365	0.0173739	1.46755	0.126168	0.176723	-0.0693733	-1.05143	-0.50752	-0.0078633	0.124031	0.0360491	0.0969301	0.33513	0.0659601	0.00642365	0.0173739	1.46755
5	6	ME-C8:0	saturated	FAME	343.12	0.1	0.68212	liquid phase	0.01	Ostwald viscometer	99.7 [w/w]	synthetized	yes	0.727771	0.663552	0.728768	0.852664	0.627195	0.716079	0.689679	1.41367	0.745522	0.840077	0.604086	-0.0544733	0.429017	0.670049	0.0456509	-0.0185681	0.0466473	0.170543	-0.054925	0.0339585	0.00755861	0.73155	0.0634019	0.157957	-0.0780348	-0.736594	-0.253103	-0.0120715	0.0456509	0.0185681	0.0466473	0.170543	0.054925	0.0339585	0.00755861	0.73155
5	14	ME-C8:0	saturated	FAME	283.1	0.1	1.7422	liquid phase	not reported	Ubbelohde viscometer	99.0 [w/w]	Sigma Chemical Co. (St. Louis, MO)	yes	1.89359	1.75404	1.78385	2.28918	1.51008	1.51102	1.69106	4.68222	1.85836	1.66803	1.56098	-0.0544733	0.553937	1.58672	0.151392	0.0118441	0.0416537	0.546981	-0.232115	-0.231182	-0.051137	2.94002	0.116165	-0.0741739	-0.181216	-1.79667	-1.18826	-0.155478	0.151392	0.0118441	0.0416537	0.546981	0.232115	0.231182	0.051137	2.94002
5	14	ME-C8:0	saturated	FAME	288.15	0.1	1.5618	liquid phase	not reported	Ubbelohde viscometer	99.0 [w/w]	Sigma Chemical Co. (St. Louis, MO)	yes	1.72059	1.59307	1.63175	2.07352	1.38135	1.40209	1.53761	4.1764	1.6941	1.5704	1.41935	-0.0544733	0.542811	1.45543	0.158795	0.0312728	0.0699528	0.511721	-0.18045	-0.159706	-0.0241906	2.6146	0.132302	0.00860286	-0.142447	-1.61627	-1.01899	-0.106373	0.158795	0.0312728	0.0699528	0.511721	0.18045	0.159706	0.0241906	2.6146
5	14	ME-C8:0	saturated	FAME	293.15	0.1	1.412	liquid phase	not reported	Ubbelohde viscometer	99.0 [w/w]	Sigma Chemical Co. (St. Louis, MO)	yes	1.56998	1.45272	1.49832	1.88634	1.26898	1.3053	1.4035	3.73921	1.55098	1.48009	1.29596	-0.0544733	0.531906	1.34006	0.157983	0.0407194	0.0863232	0.474345	-0.143017	-0.106703	-0.00850016	2.32721	0.138976	0.0680909	-0.116035	-1.46647	-0.880094	-0.0719386	0.157983	0.0407194	0.0863232	0.474345	0.143017	0.106703	0.00850016	2.32721
5	14	ME-C8:0	saturated	FAME	298.15	0.1	1.2834	liquid phase	not reported	Ubbelohde viscometer	99.0 [w/w]	Sigma Chemical Co. (St. Louis, MO)	yes	1.43696	1.32859	1.37962	1.72152	1.16942	1.2181	1.28622	3.35633	1.42444	1.39564	1.18692	-0.0544733	0.521113	1.23726	0.153563	0.0451858	0.0962167	0.438118	-0.113984	-0.0652979	0.00282261	2.07293	0.141038	0.112238	-0.0964814	-1.33787	-0.762287	-0.0461376	0.153563	0.0451858	0.0962167	0.438118	0.113984	0.0652979	0.00282261	2.07293
5	14	ME-C8:0	saturated	FAME	303.15	0.1	1.187	liquid phase	not reported	Ubbelohde viscometer	99.0 [w/w]	Sigma Chemical Co. (St. Louis, MO)	yes	1.31906	1.21842	1.27366	1.57584	1.08082	1.13933	1.18359	3.0202	1.31215	1.31663	1.0902	-0.0544733	0.51043	1.14536	0.13206	0.031415	0.0866584	0.38884	-0.106176	-0.047673	-0.00340568	1.8332	0.125148	0.129626	-0.0967959	-1.24147	-0.67657	-0.0416391	0.13206	0.031415	0.0866584	0.38884	0.106176	0.047673	0.00340568	1.8332
5	14	ME-C8:0	saturated	FAME	308.15	0.1	1.0897	liquid phase	not reported	Ubbelohde viscometer	99.0 [w/w]	Sigma Chemical Co. (St. Louis, MO)	yes	1.2142	1.12031	1.17878	1.44663	1.00169	1.06796	1.09348	2.72442	1.21215	1.24267	1.00414	-0.0544733	0.499858	1.06294	0.1245	0.0306116	0.0890798	0.356934	-0.0880136	-0.0217391	0.00378301	1.63472	0.122447	0.15297	-0.0855639	-1.14417	-0.589842	-0.0267553	0.1245	0.0306116	0.0890798	0.356934	0.0880136	0.0217391	0.00378301	1.63472
5	14	ME-C8:0	saturated	FAME	313.15	0.1	1.0053	liquid phase	not reported	Ubbelohde viscometer	99.0 [w/w]	Sigma Chemical Co. (St. Louis, MO)	yes	1.12064	1.03268	1.09357	1.33165	0.93073	1.00314	1.01403	2.46353	1.12279	1.17341	0.927295	-0.0544733	0.489397	0.988814	0.115336	0.0273763	0.0882656	0.326355	-0.0745703	-0.0021649	0.00873397	1.45823	0.117488	0.168114	-0.0780052	-1.05977	-0.515903	-0.016486	0.115336	0.0273763	0.0882656	0.326355	0.0745703	0.0021649	0.00873397	1.45823
5	14	ME-C8:0	saturated	FAME	318.15	0.1	0.9393	liquid phase	not reported	Ubbelohde viscometer	99.0 [w/w]	Sigma Chemical Co. (St. Louis, MO)	yes	1.03689	0.954155	1.01681	1.22901	0.866884	0.944101	0.943683	2.23289	1.04268	1.10853	0.858479	-0.0544733	0.479047	0.921946	0.0975925	0.0148547	0.0775103	0.28971	-0.0724161	0.00480067	0.00438309	1.29359	0.103383	0.169229	-0.0808206	-0.993773	-0.460253	-0.0173542	0.0975925	0.0148547	0.0775103	0.28971	0.0724161	0.00480067	0.00438309	1.29359
5	14	ME-C8:0	saturated	FAME	323.15	0.1	0.8747	liquid phase	not reported	Ubbelohde viscometer	99.0 [w/w]	Sigma Chemical Co. (St. Louis, MO)	yes	0.961715	0.883595	0.947483	1.1371	0.809245	0.89021	0.881123	2.02854	0.970652	1.04771	0.796669	-0.0544733	0.468808	0.861464	0.0870155	0.00889485	0.0727832	0.262395	-0.0654555	0.0155097	0.006423	1.15384	0.0959522	0.173012	-0.0780305	-0.929173	-0.405892	-0.0132358	0.0870155	0.00889485	0.0727832	0.262395	0.0654555	0.0155097	0.006423	1.15384
5	14	ME-C8:0	saturated	FAME	328.15	0.1	0.8176	liquid phase	not reported	Ubbelohde viscometer	99.0 [w/w]	Sigma Chemical Co. (St. Louis, MO)	yes	0.894037	0.820013	0.8847	1.05455	0.757043	0.8409	0.825262	1.84708	0.905692	0.990681	0.740995	-0.0544733	0.458679	0.806616	0.0764372	0.00241314	0.0670999	0.23695	-0.0605569	0.0232997	0.0076621	1.02948	0.0880919	0.173081	-0.0766047	-0.872073	-0.358921	-0.0109836	0.0764372	0.00241314	0.0670999	0.23695	0.0605569	0.0232997	0.0076621	1.02948
5	14	ME-C8:0	saturated	FAME	333.15	0.1	0.765	liquid phase	not reported	Ubbelohde viscometer	99.0 [w/w]	Sigma Chemical Co. (St. Louis, MO)	yes	0.832944	0.762567	0.827698	0.980212	0.709625	0.795681	0.775187	1.6856	0.846944	0.937177	0.690712	-0.0544733	0.448661	0.756754	0.067944	-0.00243308	0.0626985	0.215212	-0.0553755	0.030681	0.010187	0.920605	0.0819443	0.172177	-0.0742879	-0.819473	-0.316339	-0.00824645	0.067944	0.00243308	0.0626985	0.215212	0.0553755	0.030681	0.010187	0.920605
5	14	ME-C8:0	saturated	FAME	338.15	0.1	0.7195	liquid phase	not reported	Ubbelohde viscometer	99.0 [w/w]	Sigma Chemical Co. (St. Louis, MO)	yes	0.777652	0.710532	0.775821	0.913086	0.666427	0.754125	0.730131	1.54161	0.793673	0.886958	0.64518	-0.0544733	0.438755	0.711314	0.0581516	-0.00896843	0.0563208	0.193586	-0.0530727	0.0346255	0.0106308	0.82211	0.0741734	0.167458	-0.0743195	-0.773973	-0.280745	-0.00818592	0.0581516	0.00896843	0.0563208	0.193586	0.0530727	0.0346255	0.0106308	0.82211
5	14	ME-C8:0	saturated	FAME	343.15	0.1	0.6782	liquid phase	not reported	Ubbelohde viscometer	99.0 [w/w]	Sigma Chemical Co. (St. Louis, MO)	yes	0.727484	0.663282	0.728496	0.852317	0.626969	0.715858	0.689447	1.41294	0.745245	0.839803	0.603849	-0.0544733	0.428958	0.669811	0.0492843	-0.0149181	0.0502963	0.174117	-0.0512311	0.0376584	0.0112467	0.734741	0.067045	0.161603	-0.0743509	-0.732673	-0.249242	-0.00838934	0.0492843	0.0149181	0.0502963	0.174117	0.0512311	0.0376584	0.0112467	0.734741
5	14	ME-C8:0	saturated	FAME	348.15	0.1	0.6392	liquid phase	not reported	Ubbelohde viscometer	99.0 [w/w]	Sigma Chemical Co. (St. Louis, MO)	yes	0.681858	0.620277	0.685229	0.797167	0.590832	0.68055	0.652587	1.29773	0.701111	0.795504	0.566241	-0.0544733	0.419273	0.631819	0.0426583	-0.0189232	0.0460286	0.157967	-0.0483676	0.0413503	0.0133874	0.658534	0.0619113	0.156304	-0.0729587	-0.693673	-0.219927	-0.00738104	0.0426583	0.0189232	0.0460286	0.157967	0.0483676	0.0413503	0.0133874	0.658534
5	14	ME-C8:0	saturated	FAME	353.15	0.1	0.6052	liquid phase	not reported	Ubbelohde viscometer	99.0 [w/w]	Sigma Chemical Co. (St. Louis, MO)	yes	0.640267	0.581046	0.645585	0.747	0.557657	0.647911	0.619087	1.19438	0.660797	0.753871	0.531943	-0.0544733	0.409699	0.596968	0.035067	-0.0241536	0.0403849	0.1418	-0.0475432	0.0427111	0.0138869	0.589178	0.0555974	0.148671	-0.0732566	-0.659673	-0.195501	-0.0082316	0.035067	0.0241536	0.0403849	0.1418	0.0475432	0.0427111	0.0138869	0.589178
5	7	ME-C8:0	saturated	FAME	298.15	0.1	1.2766	liquid phase	not reported	Schott Gerate apparatus	99.0 [mol/mol]	Fluka	yes	1.43696	1.32859	1.37962	1.72152	1.16942	1.2181	1.28622	3.35633	1.42444	1.39564	1.18692	-0.0544733	0.521113	1.23726	0.160364	0.0519863	0.103017	0.444919	-0.107183	-0.0584974	0.00962311	2.07973	0.147838	0.119038	-0.0896809	-1.33107	-0.755487	-0.0393371	0.160364	0.0519863	0.103017	0.444919	0.107183	0.0584974	0.00962311	2.07973
5	15	ME-C8:0	saturated	FAME	263.05	0.1	2.74526	liquid phase	not reported	Cannon-Fenske viscometers	99.0 [w/w]	Nu-Chek Prep (Elysian,MN)	yes	2.8724	2.66056	2.62574	3.52022	2.23676	2.0921	2.75999	7.57514	2.78684	2.12974	2.36077	-0.0544733	0.599225	2.31014	0.127144	-0.084694	-0.119521	0.77496	-0.508493	-0.653153	0.0147368	4.82989	0.0415872	-0.615515	-0.384488	-2.79973	-2.14603	-0.435113	0.127144	0.084694	0.119521	0.77496	0.508493	0.653153	0.0147368	4.82989
5	15	ME-C8:0	saturated	FAME	273.1	0.1	2.066	liquid phase	not reported	Cannon-Fenske viscometers	99.0 [w/w]	Nu-Chek Prep (Elysian,MN)	yes	2.31323	2.14352	2.14831	2.81489	1.82162	1.76667	3.00464	5.91911	2.25648	1.88236	1.90417	-0.0544733	0.576302	1.90052	0.247226	0.0775148	0.0823096	0.748887	-0.244386	-0.299329	0.93864	3.85311	0.190474	-0.183643	-0.161838	-2.12048	-1.4897	-0.165484	0.247226	0.0775148	0.0823096	0.748887	0.244386	0.299329	0.93864	3.85311
5	15	ME-C8:0	saturated	FAME	313.15	0.1	1.03132	liquid phase	not reported	Cannon-Fenske viscometers	99.0 [w/w]	Nu-Chek Prep (Elysian,MN)	yes	1.12064	1.03268	1.09357	1.33165	0.93073	1.00314	1.01403	2.46353	1.12279	1.17341	0.927295	-0.0544733	0.489397	0.988814	0.0893209	0.00136082	0.0622501	0.300339	-0.100586	-0.0281804	-0.0172815	1.43221	0.0914729	0.142099	-0.104021	-1.08579	-0.541918	-0.0425015	0.0893209	0.00136082	0.0622501	0.300339	0.100586	0.0281804	0.0172815	1.43221
5	16	ME-C8:0	saturated	FAME	283.15	0.1	1.7103	liquid phase	0.015	SVM 3000 Anton Paar rotational Stabinger viscometer-densimeter	99.0 [w/w]	Fluka	yes	1.89177	1.75235	1.78225	2.2869	1.50873	1.50988	1.68947	4.67687	1.85663	1.66703	1.55949	-0.0544733	0.553826	1.58534	0.181465	0.0420453	0.0719534	0.5766	-0.201574	-0.200421	-0.0208345	2.96657	0.146331	-0.0432736	-0.150811	-1.76477	-1.15647	-0.124958	0.181465	0.0420453	0.0719534	0.5766	0.201574	0.200421	0.0208345	2.96657
5	16	ME-C8:0	saturated	FAME	288.15	0.1	1.5593	liquid phase	0.015	SVM 3000 Anton Paar rotational Stabinger viscometer-densimeter	99.0 [w/w]	Fluka	yes	1.72059	1.59307	1.63175	2.07352	1.38135	1.40209	1.53761	4.1764	1.6941	1.5704	1.41935	-0.0544733	0.542811	1.45543	0.161295	0.0337728	0.0724528	0.514221	-0.17795	-0.157206	-0.0216906	2.6171	0.134802	0.0111029	-0.139947	-1.61377	-1.01649	-0.103873	0.161295	0.0337728	0.0724528	0.514221	0.17795	0.157206	0.0216906	2.6171
5	16	ME-C8:0	saturated	FAME	293.15	0.1	1.4275	liquid phase	0.015	SVM 3000 Anton Paar rotational Stabinger viscometer-densimeter	99.0 [w/w]	Fluka	yes	1.56998	1.45272	1.49832	1.88634	1.26898	1.3053	1.4035	3.73921	1.55098	1.48009	1.29596	-0.0544733	0.531906	1.34006	0.142483	0.0252194	0.0708232	0.458845	-0.158517	-0.122203	-0.0240002	2.31171	0.123476	0.0525909	-0.131535	-1.48197	-0.895594	-0.0874386	0.142483	0.0252194	0.0708232	0.458845	0.158517	0.122203	0.0240002	2.31171
5	16	ME-C8:0	saturated	FAME	298.15	0.1	1.3127	liquid phase	0.015	SVM 3000 Anton Paar rotational Stabinger viscometer-densimeter	99.0 [w/w]	Fluka	yes	1.43696	1.32859	1.37962	1.72152	1.16942	1.2181	1.28622	3.35633	1.42444	1.39564	1.18692	-0.0544733	0.521113	1.23726	0.124263	0.0158858	0.0669167	0.408818	-0.143284	-0.0945979	-0.0264774	2.04363	0.111738	0.0829378	-0.125781	-1.36717	-0.791587	-0.0754376	0.124263	0.0158858	0.0669167	0.408818	0.143284	0.0945979	0.0264774	2.04363
5	16	ME-C8:0	saturated	FAME	303.15	0.1	1.212	liquid phase	0.015	SVM 3000 Anton Paar rotational Stabinger viscometer-densimeter	99.0 [w/w]	Fluka	yes	1.31906	1.21842	1.27366	1.57584	1.08082	1.13933	1.18359	3.0202	1.31215	1.31663	1.0902	-0.0544733	0.51043	1.14536	0.10706	0.00641502	0.0616584	0.36384	-0.131176	-0.072673	-0.0284057	1.8082	0.100148	0.104626	-0.121796	-1.26647	-0.70157	-0.0666391	0.10706	0.00641502	0.0616584	0.36384	0.131176	0.072673	0.0284057	1.8082
5	16	ME-C8:0	saturated	FAME	308.15	0.1	1.1233	liquid phase	0.015	SVM 3000 Anton Paar rotational Stabinger viscometer-densimeter	99.0 [w/w]	Fluka	yes	1.2142	1.12031	1.17878	1.44663	1.00169	1.06796	1.09348	2.72442	1.21215	1.24267	1.00414	-0.0544733	0.499858	1.06294	0.0909002	-0.00298844	0.0554798	0.323334	-0.121614	-0.0553391	-0.029817	1.60112	0.0888466	0.11937	-0.119164	-1.17777	-0.623442	-0.0603553	0.0909002	0.00298844	0.0554798	0.323334	0.121614	0.0553391	0.029817	1.60112
5	16	ME-C8:0	saturated	FAME	313.15	0.1	1.0444	liquid phase	0.015	SVM 3000 Anton Paar rotational Stabinger viscometer-densimeter	99.0 [w/w]	Fluka	yes	1.12064	1.03268	1.09357	1.33165	0.93073	1.00314	1.01403	2.46353	1.12279	1.17341	0.927295	-0.0544733	0.489397	0.988814	0.0762364	-0.0117237	0.0491656	0.287255	-0.11367	-0.0412649	-0.030366	1.41913	0.0783884	0.129014	-0.117105	-1.09887	-0.555003	-0.055586	0.0762364	0.0117237	0.0491656	0.287255	0.11367	0.0412649	0.030366	1.41913
5	16	ME-C8:0	saturated	FAME	318.15	0.1	0.97334	liquid phase	0.015	SVM 3000 Anton Paar rotational Stabinger viscometer-densimeter	99.0 [w/w]	Fluka	yes	1.03689	0.954155	1.01681	1.22901	0.866884	0.944101	0.943683	2.23289	1.04268	1.10853	0.858479	-0.0544733	0.479047	0.921946	0.0635525	-0.0191853	0.0434703	0.25567	-0.106456	-0.0292393	-0.0296569	1.25955	0.0693432	0.135189	-0.114861	-1.02781	-0.494293	-0.0513942	0.0635525	0.0191853	0.0434703	0.25567	0.106456	0.0292393	0.0296569	1.25955
5	16	ME-C8:0	saturated	FAME	323.15	0.1	0.90926	liquid phase	0.015	SVM 3000 Anton Paar rotational Stabinger viscometer-densimeter	99.0 [w/w]	Fluka	yes	0.961715	0.883595	0.947483	1.1371	0.809245	0.89021	0.881123	2.02854	0.970652	1.04771	0.796669	-0.0544733	0.468808	0.861464	0.0524555	-0.0256652	0.0382232	0.227835	-0.100015	-0.0190503	-0.028137	1.11928	0.0613922	0.138452	-0.112591	-0.963733	-0.440452	-0.0477958	0.0524555	0.0256652	0.0382232	0.227835	0.100015	0.0190503	0.028137	1.11928
5	16	ME-C8:0	saturated	FAME	328.15	0.1	0.85178	liquid phase	0.015	SVM 3000 Anton Paar rotational Stabinger viscometer-densimeter	99.0 [w/w]	Fluka	yes	0.894037	0.820013	0.8847	1.05455	0.757043	0.8409	0.825262	1.84708	0.905692	0.990681	0.740995	-0.0544733	0.458679	0.806616	0.0422572	-0.0317669	0.0329199	0.20277	-0.0947369	-0.0108803	-0.0265179	0.9953	0.0539119	0.138901	-0.110785	-0.906253	-0.393101	-0.0451636	0.0422572	0.0317669	0.0329199	0.20277	0.0947369	0.0108803	0.0265179	0.9953
5	16	ME-C8:0	saturated	FAME	333.15	0.1	0.7998	liquid phase	0.015	SVM 3000 Anton Paar rotational Stabinger viscometer-densimeter	99.0 [w/w]	Fluka	yes	0.832944	0.762567	0.827698	0.980212	0.709625	0.795681	0.775187	1.6856	0.846944	0.937177	0.690712	-0.0544733	0.448661	0.756754	0.033144	-0.0372331	0.0278985	0.180412	-0.0901755	-0.00411904	-0.024613	0.885805	0.0471443	0.137377	-0.109088	-0.854273	-0.351139	-0.0430465	0.033144	0.0372331	0.0278985	0.180412	0.0901755	0.00411904	0.024613	0.885805
5	16	ME-C8:0	saturated	FAME	338.15	0.1	0.75279	liquid phase	0.015	SVM 3000 Anton Paar rotational Stabinger viscometer-densimeter	99.0 [w/w]	Fluka	yes	0.777652	0.710532	0.775821	0.913086	0.666427	0.754125	0.730131	1.54161	0.793673	0.886958	0.64518	-0.0544733	0.438755	0.711314	0.0248616	-0.0422584	0.0230308	0.160296	-0.0863627	0.00133547	-0.0226592	0.78882	0.0408834	0.134168	-0.10761	-0.807263	-0.314035	-0.0414759	0.0248616	0.0422584	0.0230308	0.160296	0.0863627	0.00133547	0.0226592	0.78882
5	16	ME-C8:0	saturated	FAME	343.15	0.1	0.71014	liquid phase	0.015	SVM 3000 Anton Paar rotational Stabinger viscometer-densimeter	99.0 [w/w]	Fluka	yes	0.727484	0.663282	0.728496	0.852317	0.626969	0.715858	0.689447	1.41294	0.745245	0.839803	0.603849	-0.0544733	0.428958	0.669811	0.0173443	-0.0468581	0.0183563	0.142177	-0.0831711	0.0057184	-0.0206933	0.702801	0.035105	0.129663	-0.106291	-0.764613	-0.281182	-0.0403293	0.0173443	0.0468581	0.0183563	0.142177	0.0831711	0.0057184	0.0206933	0.702801
5	16	ME-C8:0	saturated	FAME	348.15	0.1	0.6713	liquid phase	0.015	SVM 3000 Anton Paar rotational Stabinger viscometer-densimeter	99.0 [w/w]	Fluka	yes	0.681858	0.620277	0.685229	0.797167	0.590832	0.68055	0.652587	1.29773	0.701111	0.795504	0.566241	-0.0544733	0.419273	0.631819	0.0105583	-0.0510232	0.0139286	0.125867	-0.0804676	0.00925034	-0.0187126	0.626434	0.0298113	0.124204	-0.105059	-0.725773	-0.252027	-0.039481	0.0105583	0.0510232	0.0139286	0.125867	0.0804676	0.00925034	0.0187126	0.626434
5	16	ME-C8:0	saturated	FAME	353.15	0.1	0.63589	liquid phase	0.015	SVM 3000 Anton Paar rotational Stabinger viscometer-densimeter	99.0 [w/w]	Fluka	yes	0.640267	0.581046	0.645585	0.747	0.557657	0.647911	0.619087	1.19438	0.660797	0.753871	0.531943	-0.0544733	0.409699	0.596968	0.00437698	-0.0548436	0.00969488	0.11111	-0.0782332	0.0120211	-0.0168031	0.558488	0.0249074	0.117981	-0.103947	-0.690363	-0.226191	-0.0389216	0.00437698	0.0548436	0.00969488	0.11111	0.0782332	0.0120211	0.0168031	0.558488
6	6	ME-C9:0	saturated	FAME	293.14	0.1	1.71306	liquid phase	0.01	Ostwald viscometer	99.7 [w/w]	synthetized	yes	1.93168	1.81062	1.92399	2.47289	1.45453	1.62104	1.728	6.01844	1.90635	1.94782	1.581	-0.0532072	0.54655	1.5698	0.21862	0.0975685	0.210935	0.759838	-0.258522	-0.0920147	0.0149422	4.30538	0.193297	0.234759	-0.132056	-1.76626	-1.16651	-0.14326	0.21862	0.0975685	0.210935	0.759838	0.258522	0.0920147	0.0149422	4.30538
6	6	ME-C9:0	saturated	FAME	313.13	0.1	1.20828	liquid phase	0.01	Ostwald viscometer	99.7 [w/w]	synthetized	yes	1.35101	1.26091	1.37582	1.70658	1.0467	1.22486	1.21969	3.81023	1.35653	1.52724	1.10833	-0.0532072	0.504523	1.14147	0.142729	0.052634	0.167545	0.498306	-0.161577	0.0165876	0.0114115	2.60195	0.148257	0.318962	-0.0999457	-1.26148	-0.703754	-0.0668082	0.142729	0.052634	0.167545	0.498306	0.161577	0.0165876	0.0114115	2.60195
6	6	ME-C9:0	saturated	FAME	343.12	0.1	0.807222	liquid phase	0.01	Ostwald viscometer	99.7 [w/w]	synthetized	yes	0.85435	0.789011	0.892891	1.06089	0.689565	0.855253	0.806082	2.06721	0.881046	1.07584	0.702989	-0.0532072	0.444625	0.758753	0.047128	-0.0182114	0.0856683	0.253667	-0.117657	0.0480312	-0.00114067	1.25999	0.0738235	0.268618	-0.104233	-0.860429	-0.362597	-0.0484692	0.047128	0.0182114	0.0856683	0.253667	0.117657	0.0480312	0.00114067	1.25999
6	17	ME-C9:0	saturated	FAME	313.15	0.1	1.24278	liquid phase	not reported	Cannon-Fenske viscometers	99.0 [w/w]	Nu-Chek Prep	yes	1.35055	1.26048	1.37539	1.70599	1.04638	1.22454	1.2193	3.80856	1.3561	1.52687	1.10796	-0.0532072	0.504482	1.14113	0.107772	0.0176998	0.132607	0.463208	-0.196402	-0.0182391	-0.0234789	2.56578	0.113321	0.284091	-0.13482	-1.29599	-0.7383	-0.101654	0.107772	0.0176998	0.132607	0.463208	0.196402	0.0182391	0.0234789	2.56578
7	13	ME-C10:0	saturated	FAME	293.14	0.1	2.12608	liquid phase	not reported	capillary method	not reported	not reported	yes	2.36051	2.21104	2.30789	3.01079	1.75338	1.86285	2.10798	6.39138	2.17831	2.34281	1.91956	-0.0522835	0.57396	1.79574	0.234435	0.0849611	0.181812	0.884708	-0.372697	-0.263229	-0.018094	4.26531	0.0522299	0.216734	-0.206515	-2.17836	-1.55212	-0.330336	0.234435	0.0849611	0.181812	0.884708	0.372697	0.263229	0.018094	4.26531
7	13	ME-C10:0	saturated	FAME	310.93	0.1	1.46266	liquid phase	not reported	capillary method	not reported	not reported	yes	1.68213	1.56885	1.6832	2.12489	1.283	1.43292	1.51103	4.2589	1.58828	1.87101	1.37172	-0.0522835	0.53525	1.3368	0.219468	0.106195	0.220544	0.662231	-0.179659	-0.0297377	0.0483687	2.79624	0.125622	0.408351	-0.0909413	-1.51494	-0.92741	-0.125863	0.219468	0.106195	0.220544	0.662231	0.179659	0.0297377	0.0483687	2.79624
7	13	ME-C10:0	saturated	FAME	333.12	0.1	1.07124	liquid phase	not reported	capillary method	not reported	not reported	yes	1.1597	1.07337	1.18861	1.4495	0.914828	1.07434	1.07127	2.68076	1.12634	1.42632	0.948593	-0.0522835	0.488857	0.96688	0.0884577	0.00213162	0.11737	0.378256	-0.156415	0.00309827	2.26023e-05	1.60951	0.0550951	0.355081	-0.12265	-1.12353	-0.582386	-0.104363	0.0884577	0.00213162	0.11737	0.378256	0.156415	0.00309827	2.26023e-05	1.60951
7	13	ME-C10:0	saturated	FAME	372.02	0.1	0.665699	liquid phase	not reported	capillary method	not reported	not reported	yes	0.672514	0.610759	0.711167	0.827609	0.558981	0.704495	0.672187	1.32352	0.684618	0.907317	0.552562	-0.0522835	0.412597	0.601497	0.00681483	-0.0549399	0.0454674	0.16191	-0.106718	0.038796	0.00648784	0.657816	0.0189185	0.241618	-0.113137	-0.717983	-0.253102	-0.0642017	0.00681483	0.0549399	0.0454674	0.16191	0.106718	0.038796	0.00648784	0.657816
7	5	ME-C10:0	saturated	FAME	348.12	0.1	0.985	liquid phase	not reported	Ostwald -Cannon-Fenske	99.0 [w/w]	synthetized	no	-	-	-	-	-	-	-	-	-	-	-	-	-	-	-	-	-	-	-	-	-	-	-	-	-	-	-	-	-	-	-	-	-	-	-	-
7	6	ME-C10:0	saturated	FAME	293.14	0.1	2.11125	liquid phase	0.01	Ostwald viscometer	99.7 [w/w]	synthetized	yes	2.36051	2.21104	2.30789	3.01079	1.75338	1.86285	2.10798	6.39138	2.17831	2.34281	1.91956	-0.0522835	0.57396	1.79574	0.249266	0.0997921	0.196643	0.899539	-0.357866	-0.248398	-0.00326303	4.28014	0.0670609	0.231565	-0.191684	-2.16353	-1.53729	-0.315505	0.249266	0.0997921	0.196643	0.899539	0.357866	0.248398	0.00326303	4.28014
7	6	ME-C10:0	saturated	FAME	313.13	0.1	1.44674	liquid phase	0.01	Ostwald viscometer	99.7 [w/w]	synthetized	yes	1.61742	1.50753	1.62269	2.04087	1.2378	1.39005	1.45566	4.05932	1.53151	1.82053	1.31938	-0.0522835	0.530556	1.29189	0.170687	0.0607932	0.175949	0.594134	-0.208933	-0.0566885	0.00892513	2.61258	0.0847719	0.373791	-0.127357	-1.49902	-0.916181	-0.154846	0.170687	0.0607932	0.175949	0.594134	0.208933	0.0566885	0.00892513	2.61258
7	6	ME-C10:0	saturated	FAME	343.12	0.1	0.939262	liquid phase	0.01	Ostwald viscometer	99.7 [w/w]	synthetized	yes	0.996295	0.918252	1.03062	1.23988	0.797451	0.95513	0.936685	2.2085	0.979739	1.2662	0.815951	-0.0522835	0.468637	0.847066	0.0570332	-0.0210095	0.0913582	0.300616	-0.141811	0.0158683	-0.00257641	1.26923	0.0404769	0.326937	-0.12331	-0.991545	-0.470625	-0.0921956	0.0570332	0.0210095	0.0913582	0.300616	0.141811	0.0158683	0.00257641	1.26923
7	14	ME-C10:0	saturated	FAME	283.1	0.1	2.6502	liquid phase	not reported	Ubbelohde viscometer	99.0 [w/w]	Sigma Chemical Co. (St. Louis, MO)	yes	2.91215	2.73224	2.80518	3.7367	2.13381	2.19185	2.6117	8.15456	2.65303	2.66769	2.36407	-0.0522835	0.596402	2.15623	0.261954	0.0820368	0.154979	1.0865	-0.516387	-0.458346	-0.0385006	5.50436	0.00282753	0.0174873	-0.28613	-2.70248	-2.0538	-0.493973	0.261954	0.0820368	0.154979	1.0865	0.516387	0.458346	0.0385006	5.50436
7	14	ME-C10:0	saturated	FAME	288.15	0.1	2.3561	liquid phase	not reported	Ubbelohde viscometer	99.0 [w/w]	Sigma Chemical Co. (St. Louis, MO)	yes	2.61543	2.452	2.53872	3.3457	1.92926	2.01683	2.33951	7.20438	2.39813	2.49833	2.12507	-0.0522835	0.58506	1.96354	0.259332	0.0958989	0.182625	0.9896	-0.426838	-0.339274	-0.0165919	4.84828	0.0420294	0.142235	-0.231031	-2.40838	-1.77104	-0.39256	0.259332	0.0958989	0.182625	0.9896	0.426838	0.339274	0.0165919	4.84828
7	14	ME-C10:0	saturated	FAME	293.15	0.1	2.112	liquid phase	not reported	Ubbelohde viscometer	99.0 [w/w]	Sigma Chemical Co. (St. Louis, MO)	yes	2.36004	2.21059	2.30746	3.01016	1.75305	1.86256	2.10755	6.38987	2.1779	2.34251	1.91918	-0.0522835	0.573937	1.79543	0.248036	0.0985884	0.195457	0.898161	-0.358948	-0.249442	-0.00444563	4.27787	0.0658961	0.230512	-0.192822	-2.16428	-1.53806	-0.316574	0.248036	0.0985884	0.195457	0.898161	0.358948	0.249442	0.00444563	4.27787
7	14	ME-C10:0	saturated	FAME	298.15	0.1	1.9067	liquid phase	not reported	Ubbelohde viscometer	99.0 [w/w]	Sigma Chemical Co. (St. Louis, MO)	yes	2.13693	1.99954	2.10381	2.71789	1.59886	1.72469	1.90795	5.68233	1.98476	2.19757	1.73917	-0.0522835	0.562922	1.64664	0.230232	0.0928426	0.197106	0.81119	-0.307842	-0.182014	0.00125048	3.77563	0.0780552	0.290872	-0.16753	-1.95898	-1.34378	-0.260058	0.230232	0.0928426	0.197106	0.81119	0.307842	0.182014	0.00125048	3.77563
7	14	ME-C10:0	saturated	FAME	303.15	0.1	1.7316	liquid phase	not reported	Ubbelohde viscometer	99.0 [w/w]	Sigma Chemical Co. (St. Louis, MO)	yes	1.94127	1.81433	1.92382	2.46228	1.46329	1.60108	1.73551	5.06617	1.81469	2.06268	1.58117	-0.0522835	0.552012	1.5145	0.209667	0.08273	0.192218	0.730679	-0.268308	-0.130522	0.00391491	3.33457	0.0830889	0.331084	-0.150426	-1.78388	-1.17959	-0.217097	0.209667	0.08273	0.192218	0.730679	0.268308	0.130522	0.00391491	3.33457
7	14	ME-C10:0	saturated	FAME	308.15	0.1	1.5755	liquid phase	not reported	Ubbelohde viscometer	99.0 [w/w]	Sigma Chemical Co. (St. Louis, MO)	yes	1.76902	1.65119	1.76419	2.23787	1.34357	1.48992	1.58581	4.52827	1.66436	1.93709	1.44198	-0.0522835	0.54121	1.39675	0.193523	0.0756901	0.188691	0.662369	-0.231927	-0.0855809	0.0103103	2.95277	0.088865	0.361586	-0.133519	-1.62778	-1.03429	-0.178746	0.193523	0.0756901	0.188691	0.662369	0.231927	0.0855809	0.0103103	2.95277
7	14	ME-C10:0	saturated	FAME	313.15	0.1	1.4429	liquid phase	not reported	Ubbelohde viscometer	99.0 [w/w]	Sigma Chemical Co. (St. Louis, MO)	yes	1.61685	1.50699	1.62215	2.04013	1.2374	1.38967	1.45517	4.05756	1.53101	1.82008	1.31892	-0.0522835	0.530514	1.29149	0.173951	0.0640877	0.17925	0.597228	-0.205497	-0.0532324	0.0122736	2.61466	0.0881062	0.377176	-0.123983	-1.49518	-0.912386	-0.151407	0.173951	0.0640877	0.17925	0.597228	0.205497	0.0532324	0.0122736	2.61466
7	14	ME-C10:0	saturated	FAME	318.15	0.1	1.3341	liquid phase	not reported	Ubbelohde viscometer	99.0 [w/w]	Sigma Chemical Co. (St. Louis, MO)	yes	1.48195	1.3791	1.49536	1.86528	1.14288	1.299	1.3406	3.64465	1.41229	1.71101	1.20974	-0.0522835	0.519924	1.19711	0.147853	0.0449966	0.161256	0.531176	-0.191225	-0.0350973	0.00650485	2.31055	0.0781864	0.376912	-0.124358	-1.38638	-0.814176	-0.13699	0.147853	0.0449966	0.161256	0.531176	0.191225	0.0350973	0.00650485	2.31055
7	14	ME-C10:0	saturated	FAME	323.15	0.1	1.2307	liquid phase	not reported	Ubbelohde viscometer	99.0 [w/w]	Sigma Chemical Co. (St. Louis, MO)	yes	1.36198	1.26531	1.38183	1.71014	1.0584	1.21679	1.23965	3.28162	1.30625	1.6093	1.11258	-0.0522835	0.509442	1.11223	0.131277	0.034608	0.151129	0.479445	-0.172305	-0.0139093	0.00894531	2.05092	0.0755483	0.378601	-0.118124	-1.28298	-0.721258	-0.118467	0.131277	0.034608	0.151129	0.479445	0.172305	0.0139093	0.00894531	2.05092
7	14	ME-C10:0	saturated	FAME	328.15	0.1	1.1408	liquid phase	not reported	Ubbelohde viscometer	99.0 [w/w]	Sigma Chemical Co. (St. Louis, MO)	yes	1.25494	1.16376	1.27989	1.57207	0.982626	1.14205	1.15027	2.96171	1.21124	1.5144	1.02583	-0.0522835	0.499065	1.03569	0.114139	0.022956	0.139086	0.43127	-0.158174	0.00125494	0.00947264	1.82091	0.0704381	0.373601	-0.114972	-1.19308	-0.641735	-0.105108	0.114139	0.022956	0.139086	0.43127	0.158174	0.00125494	0.00947264	1.82091
7	14	ME-C10:0	saturated	FAME	333.15	0.1	1.0603	liquid phase	not reported	Ubbelohde viscometer	99.0 [w/w]	Sigma Chemical Co. (St. Louis, MO)	yes	1.15916	1.07286	1.18809	1.4488	0.914439	1.07395	1.07082	2.67916	1.12585	1.42581	0.948152	-0.0522835	0.488796	0.966485	0.0988566	0.0125582	0.12779	0.388499	-0.145861	0.0136509	0.0105156	1.61886	0.065552	0.36551	-0.112148	-1.11258	-0.571504	-0.0938148	0.0988566	0.0125582	0.12779	0.388499	0.145861	0.0136509	0.0105156	1.61886
7	14	ME-C10:0	saturated	FAME	338.15	0.1	0.9891	liquid phase	not reported	Ubbelohde viscometer	99.0 [w/w]	Sigma Chemical Co. (St. Louis, MO)	yes	1.0732	0.991268	1.10521	1.33842	0.852879	1.01175	0.999886	2.42908	1.04889	1.34307	0.8784	-0.0522835	0.478633	0.903749	0.0841019	0.00216784	0.116111	0.349323	-0.136221	0.0226461	0.0107857	1.43998	0.0597942	0.353968	-0.1107	-1.04138	-0.510467	-0.0853508	0.0841019	0.00216784	0.116111	0.349323	0.136221	0.0226461	0.0107857	1.43998
7	14	ME-C10:0	saturated	FAME	343.15	0.1	0.9253	liquid phase	not reported	Ubbelohde viscometer	99.0 [w/w]	Sigma Chemical Co. (St. Louis, MO)	yes	0.995854	0.917834	1.03019	1.23931	0.797132	0.954803	0.936324	2.20724	0.979342	1.26575	0.815594	-0.0522835	0.468577	0.84674	0.0705544	-0.00746604	0.104891	0.314014	-0.128168	0.029503	0.011024	1.28194	0.0540417	0.34045	-0.109706	-0.977584	-0.456723	-0.0785601	0.0705544	0.00746604	0.104891	0.314014	0.128168	0.029503	0.011024	1.28194
7	14	ME-C10:0	saturated	FAME	348.15	0.1	0.8696	liquid phase	not reported	Ubbelohde viscometer	99.0 [w/w]	Sigma Chemical Co. (St. Louis, MO)	yes	0.926069	0.85157	0.962119	1.15008	0.746502	0.902565	0.879157	2.01005	0.916316	1.19347	0.758893	-0.0522835	0.458627	0.794813	0.0564691	-0.0180301	0.0925193	0.280483	-0.123098	0.0329653	0.00955734	1.14045	0.0467164	0.323866	-0.110707	-0.921884	-0.410973	-0.074787	0.0564691	0.0180301	0.0925193	0.280483	0.123098	0.0329653	0.00955734	1.14045
7	14	ME-C10:0	saturated	FAME	353.15	0.1	0.8162	liquid phase	not reported	Ubbelohde viscometer	99.0 [w/w]	Sigma Chemical Co. (St. Louis, MO)	yes	0.862947	0.791627	0.900206	1.06954	0.700393	0.854546	0.827565	1.83441	0.859062	1.12585	0.707577	-0.0522835	0.448784	0.747409	0.0467474	-0.0245734	0.0840058	0.253337	-0.115807	0.038346	0.0113653	1.01821	0.0428617	0.309654	-0.108623	-0.868484	-0.367416	-0.0687913	0.0467474	0.0245734	0.0840058	0.253337	0.115807	0.038346	0.0113653	1.01821
7	7	ME-C10:0	saturated	FAME	298.15	0.1	1.94072	liquid phase	not reported	Schott Gerate apparatus	99.0 [mol/mol]	Fluka	yes	2.13693	1.99954	2.10381	2.71789	1.59886	1.72469	1.90795	5.68233	1.98476	2.19757	1.73917	-0.0522835	0.562922	1.64664	0.196213	0.0588238	0.163087	0.777172	-0.341861	-0.216032	-0.0327683	3.74161	0.0440364	0.256853	-0.201549	-1.993	-1.3778	-0.294077	0.196213	0.0588238	0.163087	0.777172	0.341861	0.216032	0.0327683	3.74161
7	18	ME-C10:0	saturated	FAME	313.15	0.1	1.47239	liquid phase	not reported	Cannon-Fenske viscometers	99.0 [w/w]	Nu-Chek Prep	yes	1.61685	1.50699	1.62215	2.04013	1.2374	1.38967	1.45517	4.05756	1.53101	1.82008	1.31892	-0.0522835	0.530514	1.29149	0.144461	0.0345971	0.149759	0.567738	-0.234987	-0.082723	-0.017217	2.58516	0.0586156	0.347686	-0.153474	-1.52467	-0.941877	-0.180897	0.144461	0.0345971	0.149759	0.567738	0.234987	0.082723	0.017217	2.58516
7	18	ME-C10:0	saturated	FAME	263.05	0.1	4.84232	liquid phase	not reported	Cannon-Fenske viscometers	99.0 [w/w]	Nu-Chek Prep	yes	4.64722	4.36627	4.32583	6.04304	3.33435	3.14778	4.45323	13.7127	4.1297	3.48018	3.75811	-0.0522835	0.642506	3.23972	-0.195098	-0.476043	-0.516483	1.20072	-1.50797	-1.69454	-0.389088	8.87041	-0.712616	-1.36214	-1.0842	-4.8946	-4.19981	-1.6026	0.195098	0.476043	0.516483	1.20072	1.50797	1.69454	0.389088	8.87041
7	18	ME-C10:0	saturated	FAME	268.1	0.1	4.1777	liquid phase	not reported	Cannon-Fenske viscometers	99.0 [w/w]	Nu-Chek Prep	yes	4.10401	3.85549	3.85565	5.31779	2.95703	2.85889	3.8879	11.9786	3.66932	3.25205	3.32223	-0.0522835	0.630732	2.90725	-0.073692	-0.322209	-0.322046	1.14009	-1.22067	-1.31882	-0.289801	7.80086	-0.508379	-0.925649	-0.855475	-4.22998	-3.54697	-1.27046	0.073692	0.322209	0.322046	1.14009	1.22067	1.31882	0.289801	7.80086
7	18	ME-C10:0	saturated	FAME	273.1	0.1	3.59013	liquid phase	not reported	Cannon-Fenske viscometers	99.0 [w/w]	Nu-Chek Prep	yes	3.64523	3.42355	3.45465	4.70739	2.63957	2.60811	4.05718	10.508	3.2793	3.04261	2.95372	-0.0522835	0.619182	2.62201	0.0550976	-0.166581	-0.13548	1.11726	-0.950566	-0.982019	0.46705	6.91785	-0.310833	-0.547526	-0.636414	-3.64242	-2.97095	-0.968119	0.0550976	0.166581	0.13548	1.11726	0.950566	0.982019	0.46705	6.91785
7	18	ME-C10:0	saturated	FAME	278.1	0.1	3.0873	liquid phase	not reported	Cannon-Fenske viscometers	99.0 [w/w]	Nu-Chek Prep	yes	3.25157	3.0525	3.10734	4.18536	2.36783	2.38721	2.91403	9.24397	2.94354	2.84821	2.63721	-0.0522835	0.607739	2.37357	0.164273	-0.0348021	0.0200404	1.09806	-0.719472	-0.700089	-0.173266	6.15667	-0.143762	-0.239085	-0.450083	-3.13958	-2.47956	-0.713732	0.164273	0.0348021	0.0200404	1.09806	0.719472	0.700089	0.173266	6.15667
7	18	ME-C10:0	saturated	FAME	283.1	0.1	2.72976	liquid phase	not reported	Cannon-Fenske viscometers	99.0 [w/w]	Nu-Chek Prep	yes	2.91215	2.73224	2.80518	3.7367	2.13381	2.19185	2.6117	8.15456	2.65303	2.66769	2.36407	-0.0522835	0.596402	2.15623	0.182394	0.00247699	0.0754193	1.00695	-0.595947	-0.537906	-0.11806	5.4248	-0.0767323	-0.0620725	-0.36569	-2.78204	-2.13336	-0.573533	0.182394	0.00247699	0.0754193	1.00695	0.595947	0.537906	0.11806	5.4248
7	18	ME-C10:0	saturated	FAME	288.15	0.1	2.37524	liquid phase	not reported	Cannon-Fenske viscometers	99.0 [w/w]	Nu-Chek Prep	yes	2.61543	2.452	2.53872	3.3457	1.92926	2.01683	2.33951	7.20438	2.39813	2.49833	2.12507	-0.0522835	0.58506	1.96354	0.240193	0.0767599	0.163486	0.970461	-0.445977	-0.358413	-0.0357309	4.82914	0.0228904	0.123096	-0.25017	-2.42752	-1.79018	-0.411699	0.240193	0.0767599	0.163486	0.970461	0.445977	0.358413	0.0357309	4.82914
7	18	ME-C10:0	saturated	FAME	293.15	0.1	2.1374	liquid phase	not reported	Cannon-Fenske viscometers	99.0 [w/w]	Nu-Chek Prep	yes	2.36004	2.21059	2.30746	3.01016	1.75305	1.86256	2.10755	6.38987	2.1779	2.34251	1.91918	-0.0522835	0.573937	1.79543	0.22264	0.0731927	0.170061	0.872765	-0.384344	-0.274838	-0.0298413	4.25247	0.0405004	0.205116	-0.218217	-2.18968	-1.56346	-0.341969	0.22264	0.0731927	0.170061	0.872765	0.384344	0.274838	0.0298413	4.25247
7	18	ME-C10:0	saturated	FAME	298.15	0.1	1.93638	liquid phase	not reported	Cannon-Fenske viscometers	99.0 [w/w]	Nu-Chek Prep	yes	2.13693	1.99954	2.10381	2.71789	1.59886	1.72469	1.90795	5.68233	1.98476	2.19757	1.73917	-0.0522835	0.562922	1.64664	0.200555	0.0631655	0.167429	0.781513	-0.337519	-0.211691	-0.0284266	3.74595	0.0483781	0.261195	-0.197207	-1.98866	-1.37346	-0.289735	0.200555	0.0631655	0.167429	0.781513	0.337519	0.211691	0.0284266	3.74595
7	18	ME-C10:0	saturated	FAME	303.15	0.1	1.7717	liquid phase	not reported	Cannon-Fenske viscometers	99.0 [w/w]	Nu-Chek Prep	yes	1.94127	1.81433	1.92382	2.46228	1.46329	1.60108	1.73551	5.06617	1.81469	2.06268	1.58117	-0.0522835	0.552012	1.5145	0.169566	0.0426291	0.152117	0.690579	-0.308409	-0.170623	-0.036186	3.29447	0.042988	0.290983	-0.190527	-1.82398	-1.21969	-0.257198	0.169566	0.0426291	0.152117	0.690579	0.308409	0.170623	0.036186	3.29447
7	18	ME-C10:0	saturated	FAME	308.15	0.1	1.60848	liquid phase	not reported	Cannon-Fenske viscometers	99.0 [w/w]	Nu-Chek Prep	yes	1.76902	1.65119	1.76419	2.23787	1.34357	1.48992	1.58581	4.52827	1.66436	1.93709	1.44198	-0.0522835	0.54121	1.39675	0.160546	0.0427136	0.155714	0.629393	-0.264904	-0.118557	-0.0226662	2.9198	0.0558885	0.328609	-0.166496	-1.66076	-1.06727	-0.211723	0.160546	0.0427136	0.155714	0.629393	0.264904	0.118557	0.0226662	2.9198
7	18	ME-C10:0	saturated	FAME	313.15	0.1	1.46383	liquid phase	not reported	Cannon-Fenske viscometers	99.0 [w/w]	Nu-Chek Prep	yes	1.61685	1.50699	1.62215	2.04013	1.2374	1.38967	1.45517	4.05756	1.53101	1.82008	1.31892	-0.0522835	0.530514	1.29149	0.153021	0.0431575	0.158319	0.576298	-0.226427	-0.0741626	-0.0086566	2.59372	0.067176	0.356246	-0.144914	-1.51611	-0.933316	-0.172337	0.153021	0.0431575	0.158319	0.576298	0.226427	0.0741626	0.0086566	2.59372
7	16	ME-C10:0	saturated	FAME	278.15	0.1	2.9888	liquid phase	0.015	SVM 3000 Anton Paar rotational Stabinger viscometer-densimeter	99.0 [w/w]	Acros Org.	yes	3.24792	3.04906	3.10411	4.18053	2.36531	2.38513	2.91101	9.23226	2.94042	2.84634	2.63428	-0.0522835	0.607625	2.37125	0.259124	0.0602566	0.115306	1.19173	-0.62349	-0.603665	-0.0777908	6.24346	-0.0483803	-0.142459	-0.354519	-3.04108	-2.38118	-0.617553	0.259124	0.0602566	0.115306	1.19173	0.62349	0.603665	0.0777908	6.24346
7	16	ME-C10:0	saturated	FAME	283.15	0.1	2.6543	liquid phase	0.015	SVM 3000 Anton Paar rotational Stabinger viscometer-densimeter	99.0 [w/w]	Acros Org.	yes	2.909	2.72926	2.80236	3.73255	2.13164	2.19002	2.60881	8.14445	2.65033	2.66595	2.36153	-0.0522835	0.596289	2.15419	0.254703	0.0749616	0.148061	1.07825	-0.52266	-0.464283	-0.04549	5.49015	-0.0039749	0.0116483	-0.292767	-2.70658	-2.05801	-0.500106	0.254703	0.0749616	0.148061	1.07825	0.52266	0.464283	0.04549	5.49015
7	16	ME-C10:0	saturated	FAME	288.15	0.1	2.3733	liquid phase	0.015	SVM 3000 Anton Paar rotational Stabinger viscometer-densimeter	99.0 [w/w]	Acros Org.	yes	2.61543	2.452	2.53872	3.3457	1.92926	2.01683	2.33951	7.20438	2.39813	2.49833	2.12507	-0.0522835	0.58506	1.96354	0.242132	0.0786989	0.165425	0.9724	-0.444038	-0.356474	-0.0337919	4.83108	0.0248294	0.125035	-0.248231	-2.42558	-1.78824	-0.40976	0.242132	0.0786989	0.165425	0.9724	0.444038	0.356474	0.0337919	4.83108
7	16	ME-C10:0	saturated	FAME	293.15	0.1	2.136	liquid phase	0.015	SVM 3000 Anton Paar rotational Stabinger viscometer-densimeter	99.0 [w/w]	Acros Org.	yes	2.36004	2.21059	2.30746	3.01016	1.75305	1.86256	2.10755	6.38987	2.1779	2.34251	1.91918	-0.0522835	0.573937	1.79543	0.224036	0.0745884	0.171457	0.874161	-0.382948	-0.273442	-0.0284456	4.25387	0.0418961	0.206512	-0.216822	-2.18828	-1.56206	-0.340574	0.224036	0.0745884	0.171457	0.874161	0.382948	0.273442	0.0284456	4.25387
7	16	ME-C10:0	saturated	FAME	298.15	0.1	1.9335	liquid phase	0.015	SVM 3000 Anton Paar rotational Stabinger viscometer-densimeter	99.0 [w/w]	Acros Org.	yes	2.13693	1.99954	2.10381	2.71789	1.59886	1.72469	1.90795	5.68233	1.98476	2.19757	1.73917	-0.0522835	0.562922	1.64664	0.203432	0.0660426	0.170306	0.78439	-0.334642	-0.208814	-0.0255495	3.74883	0.0512552	0.264072	-0.19433	-1.98578	-1.37058	-0.286858	0.203432	0.0660426	0.170306	0.78439	0.334642	0.208814	0.0255495	3.74883
7	16	ME-C10:0	saturated	FAME	303.15	0.1	1.7601	liquid phase	0.015	SVM 3000 Anton Paar rotational Stabinger viscometer-densimeter	99.0 [w/w]	Acros Org.	yes	1.94127	1.81433	1.92382	2.46228	1.46329	1.60108	1.73551	5.06617	1.81469	2.06268	1.58117	-0.0522835	0.552012	1.5145	0.181167	0.05423	0.163718	0.702179	-0.296808	-0.159022	-0.0245851	3.30607	0.0545889	0.302584	-0.178926	-1.81238	-1.20809	-0.245597	0.181167	0.05423	0.163718	0.702179	0.296808	0.159022	0.0245851	3.30607
7	16	ME-C10:0	saturated	FAME	308.15	0.1	1.6091	liquid phase	0.015	SVM 3000 Anton Paar rotational Stabinger viscometer-densimeter	99.0 [w/w]	Acros Org.	yes	1.76902	1.65119	1.76419	2.23787	1.34357	1.48992	1.58581	4.52827	1.66436	1.93709	1.44198	-0.0522835	0.54121	1.39675	0.159923	0.0420901	0.155091	0.628769	-0.265527	-0.119181	-0.0232897	2.91917	0.055265	0.327986	-0.167119	-1.66138	-1.06789	-0.212346	0.159923	0.0420901	0.155091	0.628769	0.265527	0.119181	0.0232897	2.91917
7	16	ME-C10:0	saturated	FAME	313.15	0.1	1.4773	liquid phase	0.015	SVM 3000 Anton Paar rotational Stabinger viscometer-densimeter	99.0 [w/w]	Acros Org.	yes	1.61685	1.50699	1.62215	2.04013	1.2374	1.38967	1.45517	4.05756	1.53101	1.82008	1.31892	-0.0522835	0.530514	1.29149	0.139551	0.0296877	0.14485	0.562828	-0.239897	-0.0876324	-0.0221264	2.58026	0.0537062	0.342776	-0.158383	-1.52958	-0.946786	-0.185807	0.139551	0.0296877	0.14485	0.562828	0.239897	0.0876324	0.0221264	2.58026
7	16	ME-C10:0	saturated	FAME	318.15	0.1	1.3613	liquid phase	0.015	SVM 3000 Anton Paar rotational Stabinger viscometer-densimeter	99.0 [w/w]	Acros Org.	yes	1.48195	1.3791	1.49536	1.86528	1.14288	1.299	1.3406	3.64465	1.41229	1.71101	1.20974	-0.0522835	0.519924	1.19711	0.120653	0.0177966	0.134056	0.503976	-0.218425	-0.0622973	-0.0206952	2.28335	0.0509864	0.349712	-0.151558	-1.41358	-0.841376	-0.16419	0.120653	0.0177966	0.134056	0.503976	0.218425	0.0622973	0.0206952	2.28335
7	16	ME-C10:0	saturated	FAME	323.15	0.1	1.2589	liquid phase	0.015	SVM 3000 Anton Paar rotational Stabinger viscometer-densimeter	99.0 [w/w]	Acros Org.	yes	1.36198	1.26531	1.38183	1.71014	1.0584	1.21679	1.23965	3.28162	1.30625	1.6093	1.11258	-0.0522835	0.509442	1.11223	0.103077	0.00640799	0.122929	0.451245	-0.200505	-0.0421093	-0.0192547	2.02272	0.0473483	0.350401	-0.146324	-1.31118	-0.749458	-0.146667	0.103077	0.00640799	0.122929	0.451245	0.200505	0.0421093	0.0192547	2.02272
7	16	ME-C10:0	saturated	FAME	328.15	0.1	1.1675	liquid phase	0.015	SVM 3000 Anton Paar rotational Stabinger viscometer-densimeter	99.0 [w/w]	Acros Org.	yes	1.25494	1.16376	1.27989	1.57207	0.982626	1.14205	1.15027	2.96171	1.21124	1.5144	1.02583	-0.0522835	0.499065	1.03569	0.0874386	-0.00374404	0.112386	0.40457	-0.184874	-0.0254451	-0.0172274	1.79421	0.0437381	0.346901	-0.141672	-1.21978	-0.668435	-0.131808	0.0874386	0.00374404	0.112386	0.40457	0.184874	0.0254451	0.0172274	1.79421
7	16	ME-C10:0	saturated	FAME	333.15	0.1	1.0864	liquid phase	0.015	SVM 3000 Anton Paar rotational Stabinger viscometer-densimeter	99.0 [w/w]	Acros Org.	yes	1.15916	1.07286	1.18809	1.4488	0.914439	1.07395	1.07082	2.67916	1.12585	1.42581	0.948152	-0.0522835	0.488796	0.966485	0.0727566	-0.0135418	0.10169	0.362399	-0.171961	-0.0124491	-0.0155844	1.59276	0.039452	0.33941	-0.138248	-1.13868	-0.597604	-0.119915	0.0727566	0.0135418	0.10169	0.362399	0.171961	0.0124491	0.0155844	1.59276
7	16	ME-C10:0	saturated	FAME	338.15	0.1	1.0133	liquid phase	0.015	SVM 3000 Anton Paar rotational Stabinger viscometer-densimeter	99.0 [w/w]	Acros Org.	yes	1.0732	0.991268	1.10521	1.33842	0.852879	1.01175	0.999886	2.42908	1.04889	1.34307	0.8784	-0.0522835	0.478633	0.903749	0.0599019	-0.0220322	0.0919112	0.325123	-0.160421	-0.00155391	-0.0134143	1.41578	0.0355942	0.329768	-0.1349	-1.06558	-0.534667	-0.109551	0.0599019	0.0220322	0.0919112	0.325123	0.160421	0.00155391	0.0134143	1.41578
7	16	ME-C10:0	saturated	FAME	343.15	0.1	0.9477	liquid phase	0.015	SVM 3000 Anton Paar rotational Stabinger viscometer-densimeter	99.0 [w/w]	Acros Org.	yes	0.995854	0.917834	1.03019	1.23931	0.797132	0.954803	0.936324	2.20724	0.979342	1.26575	0.815594	-0.0522835	0.468577	0.84674	0.0481544	-0.029866	0.0824915	0.291614	-0.150568	0.00710303	-0.011376	1.25954	0.0316417	0.31805	-0.132106	-0.999984	-0.479123	-0.10096	0.0481544	0.029866	0.0824915	0.291614	0.150568	0.00710303	0.011376	1.25954
7	16	ME-C10:0	saturated	FAME	348.15	0.1	0.8886	liquid phase	0.015	SVM 3000 Anton Paar rotational Stabinger viscometer-densimeter	99.0 [w/w]	Acros Org.	yes	0.926069	0.85157	0.962119	1.15008	0.746502	0.902565	0.879157	2.01005	0.916316	1.19347	0.758893	-0.0522835	0.458627	0.794813	0.0374691	-0.0370301	0.0735193	0.261483	-0.142098	0.0139653	-0.00944266	1.12145	0.0277164	0.304866	-0.129707	-0.940884	-0.429973	-0.093787	0.0374691	0.0370301	0.0735193	0.261483	0.142098	0.0139653	0.00944266	1.12145
7	16	ME-C10:0	saturated	FAME	353.15	0.1	0.8342	liquid phase	0.015	SVM 3000 Anton Paar rotational Stabinger viscometer-densimeter	99.0 [w/w]	Acros Org.	yes	0.862947	0.791627	0.900206	1.06954	0.700393	0.854546	0.827565	1.83441	0.859062	1.12585	0.707577	-0.0522835	0.448784	0.747409	0.0287474	-0.0425734	0.0660058	0.235337	-0.133807	0.020346	-0.00663475	1.00021	0.0248617	0.291654	-0.126623	-0.886484	-0.385416	-0.0867913	0.0287474	0.0425734	0.0660058	0.235337	0.133807	0.020346	0.00663475	1.00021
7	16	ME-C10:0	saturated	FAME	358.15	0.1	0.78595	liquid phase	0.015	SVM 3000 Anton Paar rotational Stabinger viscometer-densimeter	99.0 [w/w]	Acros Org.	yes	0.805715	0.737272	0.843766	0.996651	0.658291	0.810317	0.780852	1.67765	0.806924	1.06258	0.661022	-0.0522835	0.439048	0.70404	0.0197648	-0.0486784	0.0578164	0.210701	-0.127659	0.0243674	-0.00509773	0.891701	0.0209737	0.276633	-0.124928	-0.838234	-0.346902	-0.0819105	0.0197648	0.0486784	0.0578164	0.210701	0.127659	0.0243674	0.00509773	0.891701
7	16	ME-C10:0	saturated	FAME	363.15	0.1	0.74207	liquid phase	0.015	SVM 3000 Anton Paar rotational Stabinger viscometer-densimeter	99.0 [w/w]	Acros Org.	yes	0.753701	0.68787	0.792205	0.930539	0.619751	0.769503	0.738426	1.53746	0.759335	1.00334	0.618688	-0.0522835	0.429418	0.664279	0.0116309	-0.0541996	0.050135	0.188469	-0.122319	0.0274332	-0.0036437	0.795388	0.0172651	0.261275	-0.123382	-0.794354	-0.312652	-0.0777906	0.0116309	0.0541996	0.050135	0.188469	0.122319	0.0274332	0.0036437	0.795388
7	19	ME-C10:0	saturated	FAME	293.15	0.1013	2.15	liquid phase	0.035	Falling Body Viscometer	99.0 [w/w]	Sigma-Aldrich	yes	2.36004	2.21059	2.30746	3.01016	1.75305	1.86256	2.10755	6.38987	2.1779	2.34251	1.91918	-0.0522835	0.573937	1.79543	0.210036	0.0605884	0.157457	0.860161	-0.396948	-0.287442	-0.0424456	4.23987	0.0278961	0.192512	-0.230822	-2.20228	-1.57606	-0.354574	0.210036	0.0605884	0.157457	0.860161	0.396948	0.287442	0.0424456	4.23987
7	19	ME-C10:0	saturated	FAME	293.15	20	2.66	liquid phase	0.035	Falling Body Viscometer	99.0 [w/w]	Sigma-Aldrich	yes	-	-	-	-	-	-	-	-	-	-	-	-	-	-	-	-	-	-	-	-	-	-	-	-	-	-	-	-	-	-	-	-	-	-	-	-
7	19	ME-C10:0	saturated	FAME	293.15	40	3.24	liquid phase	0.035	Falling Body Viscometer	99.0 [w/w]	Sigma-Aldrich	yes	-	-	-	-	-	-	-	-	-	-	-	-	-	-	-	-	-	-	-	-	-	-	-	-	-	-	-	-	-	-	-	-	-	-	-	-
7	19	ME-C10:0	saturated	FAME	293.15	60	3.91	liquid phase	0.035	Falling Body Viscometer	99.0 [w/w]	Sigma-Aldrich	yes	-	-	-	-	-	-	-	-	-	-	-	-	-	-	-	-	-	-	-	-	-	-	-	-	-	-	-	-	-	-	-	-	-	-	-	-
7	19	ME-C10:0	saturated	FAME	293.15	80	4.67	liquid phase	0.035	Falling Body Viscometer	99.0 [w/w]	Sigma-Aldrich	yes	-	-	-	-	-	-	-	-	-	-	-	-	-	-	-	-	-	-	-	-	-	-	-	-	-	-	-	-	-	-	-	-	-	-	-	-
7	19	ME-C10:0	saturated	FAME	293.15	100	5.53	liquid phase	0.035	Falling Body Viscometer	99.0 [w/w]	Sigma-Aldrich	no	-	-	-	-	-	-	-	-	-	-	-	-	-	-	-	-	-	-	-	-	-	-	-	-	-	-	-	-	-	-	-	-	-	-	-	-
7	19	ME-C10:0	saturated	FAME	293.15	120	6.52	liquid phase	0.035	Falling Body Viscometer	99.0 [w/w]	Sigma-Aldrich	no	-	-	-	-	-	-	-	-	-	-	-	-	-	-	-	-	-	-	-	-	-	-	-	-	-	-	-	-	-	-	-	-	-	-	-	-
7	19	ME-C10:0	saturated	FAME	293.15	140	7.66	liquid phase	0.035	Falling Body Viscometer	99.0 [w/w]	Sigma-Aldrich	no	-	-	-	-	-	-	-	-	-	-	-	-	-	-	-	-	-	-	-	-	-	-	-	-	-	-	-	-	-	-	-	-	-	-	-	-
7	19	ME-C10:0	saturated	FAME	293.15	160	8.96	liquid phase	0.035	Falling Body Viscometer	99.0 [w/w]	Sigma-Aldrich	no	-	-	-	-	-	-	-	-	-	-	-	-	-	-	-	-	-	-	-	-	-	-	-	-	-	-	-	-	-	-	-	-	-	-	-	-
7	19	ME-C10:0	saturated	FAME	313.15	0.1013	1.46	liquid phase	0.035	Falling Body Viscometer	99.0 [w/w]	Sigma-Aldrich	yes	1.61685	1.50699	1.62215	2.04013	1.2374	1.38967	1.45517	4.05756	1.53101	1.82008	1.31892	-0.0522835	0.530514	1.29149	0.156851	0.0469877	0.16215	0.580128	-0.222597	-0.0703324	-0.0048264	2.59756	0.0710062	0.360076	-0.141083	-1.51228	-0.929486	-0.168507	0.156851	0.0469877	0.16215	0.580128	0.222597	0.0703324	0.0048264	2.59756
7	19	ME-C10:0	saturated	FAME	313.15	20	1.83	liquid phase	0.035	Falling Body Viscometer	99.0 [w/w]	Sigma-Aldrich	yes	-	-	-	-	-	-	-	-	-	-	-	-	-	-	-	-	-	-	-	-	-	-	-	-	-	-	-	-	-	-	-	-	-	-	-	-
7	19	ME-C10:0	saturated	FAME	313.15	40	2.21	liquid phase	0.035	Falling Body Viscometer	99.0 [w/w]	Sigma-Aldrich	no	-	-	-	-	-	-	-	-	-	-	-	-	-	-	-	-	-	-	-	-	-	-	-	-	-	-	-	-	-	-	-	-	-	-	-	-
7	19	ME-C10:0	saturated	FAME	313.15	60	2.65	liquid phase	0.035	Falling Body Viscometer	99.0 [w/w]	Sigma-Aldrich	no	-	-	-	-	-	-	-	-	-	-	-	-	-	-	-	-	-	-	-	-	-	-	-	-	-	-	-	-	-	-	-	-	-	-	-	-
7	19	ME-C10:0	saturated	FAME	313.15	80	3.12	liquid phase	0.035	Falling Body Viscometer	99.0 [w/w]	Sigma-Aldrich	yes	-	-	-	-	-	-	-	-	-	-	-	-	-	-	-	-	-	-	-	-	-	-	-	-	-	-	-	-	-	-	-	-	-	-	-	-
7	19	ME-C10:0	saturated	FAME	313.15	100	3.63	liquid phase	0.035	Falling Body Viscometer	99.0 [w/w]	Sigma-Aldrich	yes	-	-	-	-	-	-	-	-	-	-	-	-	-	-	-	-	-	-	-	-	-	-	-	-	-	-	-	-	-	-	-	-	-	-	-	-
7	19	ME-C10:0	saturated	FAME	313.15	120	4.21	liquid phase	0.035	Falling Body Viscometer	99.0 [w/w]	Sigma-Aldrich	yes	-	-	-	-	-	-	-	-	-	-	-	-	-	-	-	-	-	-	-	-	-	-	-	-	-	-	-	-	-	-	-	-	-	-	-	-
7	19	ME-C10:0	saturated	FAME	313.15	140	4.85	liquid phase	0.035	Falling Body Viscometer	99.0 [w/w]	Sigma-Aldrich	no	-	-	-	-	-	-	-	-	-	-	-	-	-	-	-	-	-	-	-	-	-	-	-	-	-	-	-	-	-	-	-	-	-	-	-	-
7	19	ME-C10:0	saturated	FAME	313.15	160	5.56	liquid phase	0.035	Falling Body Viscometer	99.0 [w/w]	Sigma-Aldrich	no	-	-	-	-	-	-	-	-	-	-	-	-	-	-	-	-	-	-	-	-	-	-	-	-	-	-	-	-	-	-	-	-	-	-	-	-
7	19	ME-C10:0	saturated	FAME	313.15	180	6.35	liquid phase	0.035	Falling Body Viscometer	99.0 [w/w]	Sigma-Aldrich	no	-	-	-	-	-	-	-	-	-	-	-	-	-	-	-	-	-	-	-	-	-	-	-	-	-	-	-	-	-	-	-	-	-	-	-	-
7	19	ME-C10:0	saturated	FAME	313.15	200	7.24	liquid phase	0.035	Falling Body Viscometer	99.0 [w/w]	Sigma-Aldrich	no	-	-	-	-	-	-	-	-	-	-	-	-	-	-	-	-	-	-	-	-	-	-	-	-	-	-	-	-	-	-	-	-	-	-	-	-
7	19	ME-C10:0	saturated	FAME	333.15	0.1013	1.07	liquid phase	0.035	Falling Body Viscometer	99.0 [w/w]	Sigma-Aldrich	yes	1.15916	1.07286	1.18809	1.4488	0.914439	1.07395	1.07082	2.67916	1.12585	1.42581	0.948152	-0.0522835	0.488796	0.966485	0.0891566	0.00285823	0.11809	0.378799	-0.155561	0.00395092	0.000815553	1.60916	0.055852	0.35581	-0.121848	-1.12228	-0.581204	-0.103515	0.0891566	0.00285823	0.11809	0.378799	0.155561	0.00395092	0.000815553	1.60916
7	19	ME-C10:0	saturated	FAME	333.15	20	1.32	liquid phase	0.035	Falling Body Viscometer	99.0 [w/w]	Sigma-Aldrich	no	-	-	-	-	-	-	-	-	-	-	-	-	-	-	-	-	-	-	-	-	-	-	-	-	-	-	-	-	-	-	-	-	-	-	-	-
7	19	ME-C10:0	saturated	FAME	333.15	40	1.58	liquid phase	0.035	Falling Body Viscometer	99.0 [w/w]	Sigma-Aldrich	no	-	-	-	-	-	-	-	-	-	-	-	-	-	-	-	-	-	-	-	-	-	-	-	-	-	-	-	-	-	-	-	-	-	-	-	-
7	19	ME-C10:0	saturated	FAME	333.15	60	1.86	liquid phase	0.035	Falling Body Viscometer	99.0 [w/w]	Sigma-Aldrich	no	-	-	-	-	-	-	-	-	-	-	-	-	-	-	-	-	-	-	-	-	-	-	-	-	-	-	-	-	-	-	-	-	-	-	-	-
7	19	ME-C10:0	saturated	FAME	333.15	80	2.17	liquid phase	0.035	Falling Body Viscometer	99.0 [w/w]	Sigma-Aldrich	no	-	-	-	-	-	-	-	-	-	-	-	-	-	-	-	-	-	-	-	-	-	-	-	-	-	-	-	-	-	-	-	-	-	-	-	-
7	19	ME-C10:0	saturated	FAME	333.15	100	2.5	liquid phase	0.035	Falling Body Viscometer	99.0 [w/w]	Sigma-Aldrich	no	-	-	-	-	-	-	-	-	-	-	-	-	-	-	-	-	-	-	-	-	-	-	-	-	-	-	-	-	-	-	-	-	-	-	-	-
7	19	ME-C10:0	saturated	FAME	333.15	120	2.86	liquid phase	0.035	Falling Body Viscometer	99.0 [w/w]	Sigma-Aldrich	yes	-	-	-	-	-	-	-	-	-	-	-	-	-	-	-	-	-	-	-	-	-	-	-	-	-	-	-	-	-	-	-	-	-	-	-	-
7	19	ME-C10:0	saturated	FAME	333.15	140	3.26	liquid phase	0.035	Falling Body Viscometer	99.0 [w/w]	Sigma-Aldrich	yes	-	-	-	-	-	-	-	-	-	-	-	-	-	-	-	-	-	-	-	-	-	-	-	-	-	-	-	-	-	-	-	-	-	-	-	-
7	19	ME-C10:0	saturated	FAME	333.15	160	3.7	liquid phase	0.035	Falling Body Viscometer	99.0 [w/w]	Sigma-Aldrich	yes	-	-	-	-	-	-	-	-	-	-	-	-	-	-	-	-	-	-	-	-	-	-	-	-	-	-	-	-	-	-	-	-	-	-	-	-
7	19	ME-C10:0	saturated	FAME	333.15	180	4.18	liquid phase	0.035	Falling Body Viscometer	99.0 [w/w]	Sigma-Aldrich	no	-	-	-	-	-	-	-	-	-	-	-	-	-	-	-	-	-	-	-	-	-	-	-	-	-	-	-	-	-	-	-	-	-	-	-	-
7	19	ME-C10:0	saturated	FAME	333.15	200	4.7	liquid phase	0.035	Falling Body Viscometer	99.0 [w/w]	Sigma-Aldrich	no	-	-	-	-	-	-	-	-	-	-	-	-	-	-	-	-	-	-	-	-	-	-	-	-	-	-	-	-	-	-	-	-	-	-	-	-
7	19	ME-C10:0	saturated	FAME	353.15	0.1013	0.825	liquid phase	0.035	Falling Body Viscometer	99.0 [w/w]	Sigma-Aldrich	yes	0.862947	0.791627	0.900206	1.06954	0.700393	0.854546	0.827565	1.83441	0.859062	1.12585	0.707577	-0.0522835	0.448784	0.747409	0.0379474	-0.0333734	0.0752058	0.244537	-0.124607	0.029546	0.00256525	1.00941	0.0340617	0.300854	-0.117423	-0.877284	-0.376216	-0.0775913	0.0379474	0.0333734	0.0752058	0.244537	0.124607	0.029546	0.00256525	1.00941
7	19	ME-C10:0	saturated	FAME	353.15	20	1.01	liquid phase	0.035	Falling Body Viscometer	99.0 [w/w]	Sigma-Aldrich	no	-	-	-	-	-	-	-	-	-	-	-	-	-	-	-	-	-	-	-	-	-	-	-	-	-	-	-	-	-	-	-	-	-	-	-	-
7	19	ME-C10:0	saturated	FAME	353.15	40	1.21	liquid phase	0.035	Falling Body Viscometer	99.0 [w/w]	Sigma-Aldrich	no	-	-	-	-	-	-	-	-	-	-	-	-	-	-	-	-	-	-	-	-	-	-	-	-	-	-	-	-	-	-	-	-	-	-	-	-
7	19	ME-C10:0	saturated	FAME	353.15	60	1.42	liquid phase	0.035	Falling Body Viscometer	99.0 [w/w]	Sigma-Aldrich	no	-	-	-	-	-	-	-	-	-	-	-	-	-	-	-	-	-	-	-	-	-	-	-	-	-	-	-	-	-	-	-	-	-	-	-	-
7	19	ME-C10:0	saturated	FAME	353.15	80	1.64	liquid phase	0.035	Falling Body Viscometer	99.0 [w/w]	Sigma-Aldrich	no	-	-	-	-	-	-	-	-	-	-	-	-	-	-	-	-	-	-	-	-	-	-	-	-	-	-	-	-	-	-	-	-	-	-	-	-
7	19	ME-C10:0	saturated	FAME	353.15	100	1.88	liquid phase	0.035	Falling Body Viscometer	99.0 [w/w]	Sigma-Aldrich	no	-	-	-	-	-	-	-	-	-	-	-	-	-	-	-	-	-	-	-	-	-	-	-	-	-	-	-	-	-	-	-	-	-	-	-	-
7	19	ME-C10:0	saturated	FAME	353.15	120	2.13	liquid phase	0.035	Falling Body Viscometer	99.0 [w/w]	Sigma-Aldrich	no	-	-	-	-	-	-	-	-	-	-	-	-	-	-	-	-	-	-	-	-	-	-	-	-	-	-	-	-	-	-	-	-	-	-	-	-
7	19	ME-C10:0	saturated	FAME	353.15	140	2.41	liquid phase	0.035	Falling Body Viscometer	99.0 [w/w]	Sigma-Aldrich	no	-	-	-	-	-	-	-	-	-	-	-	-	-	-	-	-	-	-	-	-	-	-	-	-	-	-	-	-	-	-	-	-	-	-	-	-
7	19	ME-C10:0	saturated	FAME	353.15	160	2.71	liquid phase	0.035	Falling Body Viscometer	99.0 [w/w]	Sigma-Aldrich	no	-	-	-	-	-	-	-	-	-	-	-	-	-	-	-	-	-	-	-	-	-	-	-	-	-	-	-	-	-	-	-	-	-	-	-	-
7	19	ME-C10:0	saturated	FAME	353.15	180	3.03	liquid phase	0.035	Falling Body Viscometer	99.0 [w/w]	Sigma-Aldrich	yes	-	-	-	-	-	-	-	-	-	-	-	-	-	-	-	-	-	-	-	-	-	-	-	-	-	-	-	-	-	-	-	-	-	-	-	-
7	19	ME-C10:0	saturated	FAME	353.15	200	3.38	liquid phase	0.035	Falling Body Viscometer	99.0 [w/w]	Sigma-Aldrich	yes	-	-	-	-	-	-	-	-	-	-	-	-	-	-	-	-	-	-	-	-	-	-	-	-	-	-	-	-	-	-	-	-	-	-	-	-
7	20	ME-C10:0	saturated	FAME	293.15	0.1013	2.13	liquid phase	0.04	Quartz Crystal Resonator Viscometer	99.0 [w/w]	Sigma-Aldrich	yes	2.36004	2.21059	2.30746	3.01016	1.75305	1.86256	2.10755	6.38987	2.1779	2.34251	1.91918	-0.0522835	0.573937	1.79543	0.230036	0.0805884	0.177457	0.880161	-0.376948	-0.267442	-0.0224456	4.25987	0.0478961	0.212512	-0.210822	-2.18228	-1.55606	-0.334574	0.230036	0.0805884	0.177457	0.880161	0.376948	0.267442	0.0224456	4.25987
7	20	ME-C10:0	saturated	FAME	293.15	10	2.36	liquid phase	0.04	Quartz Crystal Resonator Viscometer	99.0 [w/w]	Sigma-Aldrich	yes	-	-	-	-	-	-	-	-	-	-	-	-	-	-	-	-	-	-	-	-	-	-	-	-	-	-	-	-	-	-	-	-	-	-	-	-
7	20	ME-C10:0	saturated	FAME	293.15	20	2.62	liquid phase	0.04	Quartz Crystal Resonator Viscometer	99.0 [w/w]	Sigma-Aldrich	yes	-	-	-	-	-	-	-	-	-	-	-	-	-	-	-	-	-	-	-	-	-	-	-	-	-	-	-	-	-	-	-	-	-	-	-	-
7	20	ME-C10:0	saturated	FAME	293.15	30	2.92	liquid phase	0.04	Quartz Crystal Resonator Viscometer	99.0 [w/w]	Sigma-Aldrich	yes	-	-	-	-	-	-	-	-	-	-	-	-	-	-	-	-	-	-	-	-	-	-	-	-	-	-	-	-	-	-	-	-	-	-	-	-
7	20	ME-C10:0	saturated	FAME	293.15	40	3.21	liquid phase	0.04	Quartz Crystal Resonator Viscometer	99.0 [w/w]	Sigma-Aldrich	yes	-	-	-	-	-	-	-	-	-	-	-	-	-	-	-	-	-	-	-	-	-	-	-	-	-	-	-	-	-	-	-	-	-	-	-	-
7	20	ME-C10:0	saturated	FAME	293.15	50	3.53	liquid phase	0.04	Quartz Crystal Resonator Viscometer	99.0 [w/w]	Sigma-Aldrich	yes	-	-	-	-	-	-	-	-	-	-	-	-	-	-	-	-	-	-	-	-	-	-	-	-	-	-	-	-	-	-	-	-	-	-	-	-
7	20	ME-C10:0	saturated	FAME	293.15	60	3.87	liquid phase	0.04	Quartz Crystal Resonator Viscometer	99.0 [w/w]	Sigma-Aldrich	yes	-	-	-	-	-	-	-	-	-	-	-	-	-	-	-	-	-	-	-	-	-	-	-	-	-	-	-	-	-	-	-	-	-	-	-	-
7	20	ME-C10:0	saturated	FAME	293.15	70	4.22	liquid phase	0.04	Quartz Crystal Resonator Viscometer	99.0 [w/w]	Sigma-Aldrich	yes	-	-	-	-	-	-	-	-	-	-	-	-	-	-	-	-	-	-	-	-	-	-	-	-	-	-	-	-	-	-	-	-	-	-	-	-
7	20	ME-C10:0	saturated	FAME	293.15	80	4.61	liquid phase	0.04	Quartz Crystal Resonator Viscometer	99.0 [w/w]	Sigma-Aldrich	no	-	-	-	-	-	-	-	-	-	-	-	-	-	-	-	-	-	-	-	-	-	-	-	-	-	-	-	-	-	-	-	-	-	-	-	-
7	20	ME-C10:0	saturated	FAME	293.15	90	5.02	liquid phase	0.04	Quartz Crystal Resonator Viscometer	99.0 [w/w]	Sigma-Aldrich	no	-	-	-	-	-	-	-	-	-	-	-	-	-	-	-	-	-	-	-	-	-	-	-	-	-	-	-	-	-	-	-	-	-	-	-	-
7	20	ME-C10:0	saturated	FAME	293.15	100	5.47	liquid phase	0.04	Quartz Crystal Resonator Viscometer	99.0 [w/w]	Sigma-Aldrich	no	-	-	-	-	-	-	-	-	-	-	-	-	-	-	-	-	-	-	-	-	-	-	-	-	-	-	-	-	-	-	-	-	-	-	-	-
7	20	ME-C10:0	saturated	FAME	293.15	120	6.47	liquid phase	0.04	Quartz Crystal Resonator Viscometer	99.0 [w/w]	Sigma-Aldrich	no	-	-	-	-	-	-	-	-	-	-	-	-	-	-	-	-	-	-	-	-	-	-	-	-	-	-	-	-	-	-	-	-	-	-	-	-
7	20	ME-C10:0	saturated	FAME	293.15	140	7.82	liquid phase	0.04	Quartz Crystal Resonator Viscometer	99.0 [w/w]	Sigma-Aldrich	no	-	-	-	-	-	-	-	-	-	-	-	-	-	-	-	-	-	-	-	-	-	-	-	-	-	-	-	-	-	-	-	-	-	-	-	-
7	20	ME-C10:0	saturated	FAME	293.15	160	9.17	liquid phase	0.04	Quartz Crystal Resonator Viscometer	99.0 [w/w]	Sigma-Aldrich	no	-	-	-	-	-	-	-	-	-	-	-	-	-	-	-	-	-	-	-	-	-	-	-	-	-	-	-	-	-	-	-	-	-	-	-	-
7	20	ME-C10:0	saturated	FAME	313.15	0.1013	1.5	liquid phase	0.04	Quartz Crystal Resonator Viscometer	99.0 [w/w]	Sigma-Aldrich	yes	1.61685	1.50699	1.62215	2.04013	1.2374	1.38967	1.45517	4.05756	1.53101	1.82008	1.31892	-0.0522835	0.530514	1.29149	0.116851	0.00698767	0.12215	0.540128	-0.262597	-0.110332	-0.0448264	2.55756	0.0310062	0.320076	-0.181083	-1.55228	-0.969486	-0.208507	0.116851	0.00698767	0.12215	0.540128	0.262597	0.110332	0.0448264	2.55756
7	20	ME-C10:0	saturated	FAME	313.15	10	1.66	liquid phase	0.04	Quartz Crystal Resonator Viscometer	99.0 [w/w]	Sigma-Aldrich	yes	-	-	-	-	-	-	-	-	-	-	-	-	-	-	-	-	-	-	-	-	-	-	-	-	-	-	-	-	-	-	-	-	-	-	-	-
7	20	ME-C10:0	saturated	FAME	313.15	20	1.84	liquid phase	0.04	Quartz Crystal Resonator Viscometer	99.0 [w/w]	Sigma-Aldrich	no	-	-	-	-	-	-	-	-	-	-	-	-	-	-	-	-	-	-	-	-	-	-	-	-	-	-	-	-	-	-	-	-	-	-	-	-
7	20	ME-C10:0	saturated	FAME	313.15	30	2	liquid phase	0.04	Quartz Crystal Resonator Viscometer	99.0 [w/w]	Sigma-Aldrich	yes	-	-	-	-	-	-	-	-	-	-	-	-	-	-	-	-	-	-	-	-	-	-	-	-	-	-	-	-	-	-	-	-	-	-	-	-
7	20	ME-C10:0	saturated	FAME	313.15	40	2.2	liquid phase	0.04	Quartz Crystal Resonator Viscometer	99.0 [w/w]	Sigma-Aldrich	no	-	-	-	-	-	-	-	-	-	-	-	-	-	-	-	-	-	-	-	-	-	-	-	-	-	-	-	-	-	-	-	-	-	-	-	-
7	20	ME-C10:0	saturated	FAME	313.15	50	2.39	liquid phase	0.04	Quartz Crystal Resonator Viscometer	99.0 [w/w]	Sigma-Aldrich	yes	-	-	-	-	-	-	-	-	-	-	-	-	-	-	-	-	-	-	-	-	-	-	-	-	-	-	-	-	-	-	-	-	-	-	-	-
7	20	ME-C10:0	saturated	FAME	313.15	60	2.59	liquid phase	0.04	Quartz Crystal Resonator Viscometer	99.0 [w/w]	Sigma-Aldrich	yes	-	-	-	-	-	-	-	-	-	-	-	-	-	-	-	-	-	-	-	-	-	-	-	-	-	-	-	-	-	-	-	-	-	-	-	-
7	20	ME-C10:0	saturated	FAME	313.15	70	2.82	liquid phase	0.04	Quartz Crystal Resonator Viscometer	99.0 [w/w]	Sigma-Aldrich	yes	-	-	-	-	-	-	-	-	-	-	-	-	-	-	-	-	-	-	-	-	-	-	-	-	-	-	-	-	-	-	-	-	-	-	-	-
7	20	ME-C10:0	saturated	FAME	313.15	80	3.06	liquid phase	0.04	Quartz Crystal Resonator Viscometer	99.0 [w/w]	Sigma-Aldrich	yes	-	-	-	-	-	-	-	-	-	-	-	-	-	-	-	-	-	-	-	-	-	-	-	-	-	-	-	-	-	-	-	-	-	-	-	-
7	20	ME-C10:0	saturated	FAME	313.15	90	3.29	liquid phase	0.04	Quartz Crystal Resonator Viscometer	99.0 [w/w]	Sigma-Aldrich	yes	-	-	-	-	-	-	-	-	-	-	-	-	-	-	-	-	-	-	-	-	-	-	-	-	-	-	-	-	-	-	-	-	-	-	-	-
7	20	ME-C10:0	saturated	FAME	313.15	100	3.56	liquid phase	0.04	Quartz Crystal Resonator Viscometer	99.0 [w/w]	Sigma-Aldrich	yes	-	-	-	-	-	-	-	-	-	-	-	-	-	-	-	-	-	-	-	-	-	-	-	-	-	-	-	-	-	-	-	-	-	-	-	-
7	20	ME-C10:0	saturated	FAME	313.15	120	4.1	liquid phase	0.04	Quartz Crystal Resonator Viscometer	99.0 [w/w]	Sigma-Aldrich	yes	-	-	-	-	-	-	-	-	-	-	-	-	-	-	-	-	-	-	-	-	-	-	-	-	-	-	-	-	-	-	-	-	-	-	-	-
7	20	ME-C10:0	saturated	FAME	313.15	140	4.75	liquid phase	0.04	Quartz Crystal Resonator Viscometer	99.0 [w/w]	Sigma-Aldrich	no	-	-	-	-	-	-	-	-	-	-	-	-	-	-	-	-	-	-	-	-	-	-	-	-	-	-	-	-	-	-	-	-	-	-	-	-
7	20	ME-C10:0	saturated	FAME	313.15	160	5.43	liquid phase	0.04	Quartz Crystal Resonator Viscometer	99.0 [w/w]	Sigma-Aldrich	no	-	-	-	-	-	-	-	-	-	-	-	-	-	-	-	-	-	-	-	-	-	-	-	-	-	-	-	-	-	-	-	-	-	-	-	-
7	20	ME-C10:0	saturated	FAME	313.15	180	6.29	liquid phase	0.04	Quartz Crystal Resonator Viscometer	99.0 [w/w]	Sigma-Aldrich	no	-	-	-	-	-	-	-	-	-	-	-	-	-	-	-	-	-	-	-	-	-	-	-	-	-	-	-	-	-	-	-	-	-	-	-	-
7	20	ME-C10:0	saturated	FAME	313.15	200	7.13	liquid phase	0.04	Quartz Crystal Resonator Viscometer	99.0 [w/w]	Sigma-Aldrich	no	-	-	-	-	-	-	-	-	-	-	-	-	-	-	-	-	-	-	-	-	-	-	-	-	-	-	-	-	-	-	-	-	-	-	-	-
7	20	ME-C10:0	saturated	FAME	333.15	0.1013	1.08	liquid phase	0.04	Quartz Crystal Resonator Viscometer	99.0 [w/w]	Sigma-Aldrich	yes	1.15916	1.07286	1.18809	1.4488	0.914439	1.07395	1.07082	2.67916	1.12585	1.42581	0.948152	-0.0522835	0.488796	0.966485	0.0791566	-0.00714177	0.10809	0.368799	-0.165561	-0.00604908	-0.00918445	1.59916	0.045852	0.34581	-0.131848	-1.13228	-0.591204	-0.113515	0.0791566	0.00714177	0.10809	0.368799	0.165561	0.00604908	0.00918445	1.59916
7	20	ME-C10:0	saturated	FAME	333.15	10	1.19	liquid phase	0.04	Quartz Crystal Resonator Viscometer	99.0 [w/w]	Sigma-Aldrich	yes	-	-	-	-	-	-	-	-	-	-	-	-	-	-	-	-	-	-	-	-	-	-	-	-	-	-	-	-	-	-	-	-	-	-	-	-
7	20	ME-C10:0	saturated	FAME	333.15	20	1.3	liquid phase	0.04	Quartz Crystal Resonator Viscometer	99.0 [w/w]	Sigma-Aldrich	yes	-	-	-	-	-	-	-	-	-	-	-	-	-	-	-	-	-	-	-	-	-	-	-	-	-	-	-	-	-	-	-	-	-	-	-	-
7	20	ME-C10:0	saturated	FAME	333.15	30	1.43	liquid phase	0.04	Quartz Crystal Resonator Viscometer	99.0 [w/w]	Sigma-Aldrich	no	-	-	-	-	-	-	-	-	-	-	-	-	-	-	-	-	-	-	-	-	-	-	-	-	-	-	-	-	-	-	-	-	-	-	-	-
7	20	ME-C10:0	saturated	FAME	333.15	40	1.55	liquid phase	0.04	Quartz Crystal Resonator Viscometer	99.0 [w/w]	Sigma-Aldrich	no	-	-	-	-	-	-	-	-	-	-	-	-	-	-	-	-	-	-	-	-	-	-	-	-	-	-	-	-	-	-	-	-	-	-	-	-
7	20	ME-C10:0	saturated	FAME	333.15	50	1.68	liquid phase	0.04	Quartz Crystal Resonator Viscometer	99.0 [w/w]	Sigma-Aldrich	no	-	-	-	-	-	-	-	-	-	-	-	-	-	-	-	-	-	-	-	-	-	-	-	-	-	-	-	-	-	-	-	-	-	-	-	-
7	20	ME-C10:0	saturated	FAME	333.15	60	1.81	liquid phase	0.04	Quartz Crystal Resonator Viscometer	99.0 [w/w]	Sigma-Aldrich	no	-	-	-	-	-	-	-	-	-	-	-	-	-	-	-	-	-	-	-	-	-	-	-	-	-	-	-	-	-	-	-	-	-	-	-	-
7	20	ME-C10:0	saturated	FAME	333.15	70	1.97	liquid phase	0.04	Quartz Crystal Resonator Viscometer	99.0 [w/w]	Sigma-Aldrich	no	-	-	-	-	-	-	-	-	-	-	-	-	-	-	-	-	-	-	-	-	-	-	-	-	-	-	-	-	-	-	-	-	-	-	-	-
7	20	ME-C10:0	saturated	FAME	333.15	80	2.11	liquid phase	0.04	Quartz Crystal Resonator Viscometer	99.0 [w/w]	Sigma-Aldrich	yes	-	-	-	-	-	-	-	-	-	-	-	-	-	-	-	-	-	-	-	-	-	-	-	-	-	-	-	-	-	-	-	-	-	-	-	-
7	20	ME-C10:0	saturated	FAME	333.15	90	2.26	liquid phase	0.04	Quartz Crystal Resonator Viscometer	99.0 [w/w]	Sigma-Aldrich	yes	-	-	-	-	-	-	-	-	-	-	-	-	-	-	-	-	-	-	-	-	-	-	-	-	-	-	-	-	-	-	-	-	-	-	-	-
7	20	ME-C10:0	saturated	FAME	333.15	100	2.43	liquid phase	0.04	Quartz Crystal Resonator Viscometer	99.0 [w/w]	Sigma-Aldrich	yes	-	-	-	-	-	-	-	-	-	-	-	-	-	-	-	-	-	-	-	-	-	-	-	-	-	-	-	-	-	-	-	-	-	-	-	-
7	20	ME-C10:0	saturated	FAME	333.15	120	2.76	liquid phase	0.04	Quartz Crystal Resonator Viscometer	99.0 [w/w]	Sigma-Aldrich	yes	-	-	-	-	-	-	-	-	-	-	-	-	-	-	-	-	-	-	-	-	-	-	-	-	-	-	-	-	-	-	-	-	-	-	-	-
7	20	ME-C10:0	saturated	FAME	333.15	140	3.19	liquid phase	0.04	Quartz Crystal Resonator Viscometer	99.0 [w/w]	Sigma-Aldrich	yes	-	-	-	-	-	-	-	-	-	-	-	-	-	-	-	-	-	-	-	-	-	-	-	-	-	-	-	-	-	-	-	-	-	-	-	-
7	20	ME-C10:0	saturated	FAME	333.15	160	3.62	liquid phase	0.04	Quartz Crystal Resonator Viscometer	99.0 [w/w]	Sigma-Aldrich	no	-	-	-	-	-	-	-	-	-	-	-	-	-	-	-	-	-	-	-	-	-	-	-	-	-	-	-	-	-	-	-	-	-	-	-	-
7	20	ME-C10:0	saturated	FAME	333.15	180	4.07	liquid phase	0.04	Quartz Crystal Resonator Viscometer	99.0 [w/w]	Sigma-Aldrich	no	-	-	-	-	-	-	-	-	-	-	-	-	-	-	-	-	-	-	-	-	-	-	-	-	-	-	-	-	-	-	-	-	-	-	-	-
7	20	ME-C10:0	saturated	FAME	333.15	200	4.54	liquid phase	0.04	Quartz Crystal Resonator Viscometer	99.0 [w/w]	Sigma-Aldrich	no	-	-	-	-	-	-	-	-	-	-	-	-	-	-	-	-	-	-	-	-	-	-	-	-	-	-	-	-	-	-	-	-	-	-	-	-
7	20	ME-C10:0	saturated	FAME	353.15	0.1013	0.837	liquid phase	0.04	Quartz Crystal Resonator Viscometer	99.0 [w/w]	Sigma-Aldrich	yes	0.862947	0.791627	0.900206	1.06954	0.700393	0.854546	0.827565	1.83441	0.859062	1.12585	0.707577	-0.0522835	0.448784	0.747409	0.0259474	-0.0453734	0.0632058	0.232537	-0.136607	0.017546	-0.00943475	0.997414	0.0220617	0.288854	-0.129423	-0.889284	-0.388216	-0.0895913	0.0259474	0.0453734	0.0632058	0.232537	0.136607	0.017546	0.00943475	0.997414
7	20	ME-C10:0	saturated	FAME	353.15	10	0.927	liquid phase	0.04	Quartz Crystal Resonator Viscometer	99.0 [w/w]	Sigma-Aldrich	yes	-	-	-	-	-	-	-	-	-	-	-	-	-	-	-	-	-	-	-	-	-	-	-	-	-	-	-	-	-	-	-	-	-	-	-	-
7	20	ME-C10:0	saturated	FAME	353.15	20	1.02	liquid phase	0.04	Quartz Crystal Resonator Viscometer	99.0 [w/w]	Sigma-Aldrich	no	-	-	-	-	-	-	-	-	-	-	-	-	-	-	-	-	-	-	-	-	-	-	-	-	-	-	-	-	-	-	-	-	-	-	-	-
7	20	ME-C10:0	saturated	FAME	353.15	30	1.12	liquid phase	0.04	Quartz Crystal Resonator Viscometer	99.0 [w/w]	Sigma-Aldrich	no	-	-	-	-	-	-	-	-	-	-	-	-	-	-	-	-	-	-	-	-	-	-	-	-	-	-	-	-	-	-	-	-	-	-	-	-
7	20	ME-C10:0	saturated	FAME	353.15	40	1.22	liquid phase	0.04	Quartz Crystal Resonator Viscometer	99.0 [w/w]	Sigma-Aldrich	no	-	-	-	-	-	-	-	-	-	-	-	-	-	-	-	-	-	-	-	-	-	-	-	-	-	-	-	-	-	-	-	-	-	-	-	-
7	20	ME-C10:0	saturated	FAME	353.15	50	1.31	liquid phase	0.04	Quartz Crystal Resonator Viscometer	99.0 [w/w]	Sigma-Aldrich	no	-	-	-	-	-	-	-	-	-	-	-	-	-	-	-	-	-	-	-	-	-	-	-	-	-	-	-	-	-	-	-	-	-	-	-	-
7	20	ME-C10:0	saturated	FAME	353.15	60	1.42	liquid phase	0.04	Quartz Crystal Resonator Viscometer	99.0 [w/w]	Sigma-Aldrich	no	-	-	-	-	-	-	-	-	-	-	-	-	-	-	-	-	-	-	-	-	-	-	-	-	-	-	-	-	-	-	-	-	-	-	-	-
7	20	ME-C10:0	saturated	FAME	353.15	70	1.53	liquid phase	0.04	Quartz Crystal Resonator Viscometer	99.0 [w/w]	Sigma-Aldrich	no	-	-	-	-	-	-	-	-	-	-	-	-	-	-	-	-	-	-	-	-	-	-	-	-	-	-	-	-	-	-	-	-	-	-	-	-
7	20	ME-C10:0	saturated	FAME	353.15	80	1.63	liquid phase	0.04	Quartz Crystal Resonator Viscometer	99.0 [w/w]	Sigma-Aldrich	no	-	-	-	-	-	-	-	-	-	-	-	-	-	-	-	-	-	-	-	-	-	-	-	-	-	-	-	-	-	-	-	-	-	-	-	-
7	20	ME-C10:0	saturated	FAME	353.15	90	1.75	liquid phase	0.04	Quartz Crystal Resonator Viscometer	99.0 [w/w]	Sigma-Aldrich	no	-	-	-	-	-	-	-	-	-	-	-	-	-	-	-	-	-	-	-	-	-	-	-	-	-	-	-	-	-	-	-	-	-	-	-	-
7	20	ME-C10:0	saturated	FAME	353.15	100	1.87	liquid phase	0.04	Quartz Crystal Resonator Viscometer	99.0 [w/w]	Sigma-Aldrich	no	-	-	-	-	-	-	-	-	-	-	-	-	-	-	-	-	-	-	-	-	-	-	-	-	-	-	-	-	-	-	-	-	-	-	-	-
7	20	ME-C10:0	saturated	FAME	353.15	120	2.13	liquid phase	0.04	Quartz Crystal Resonator Viscometer	99.0 [w/w]	Sigma-Aldrich	no	-	-	-	-	-	-	-	-	-	-	-	-	-	-	-	-	-	-	-	-	-	-	-	-	-	-	-	-	-	-	-	-	-	-	-	-
7	20	ME-C10:0	saturated	FAME	353.15	140	2.41	liquid phase	0.04	Quartz Crystal Resonator Viscometer	99.0 [w/w]	Sigma-Aldrich	no	-	-	-	-	-	-	-	-	-	-	-	-	-	-	-	-	-	-	-	-	-	-	-	-	-	-	-	-	-	-	-	-	-	-	-	-
7	20	ME-C10:0	saturated	FAME	353.15	160	2.72	liquid phase	0.04	Quartz Crystal Resonator Viscometer	99.0 [w/w]	Sigma-Aldrich	no	-	-	-	-	-	-	-	-	-	-	-	-	-	-	-	-	-	-	-	-	-	-	-	-	-	-	-	-	-	-	-	-	-	-	-	-
7	20	ME-C10:0	saturated	FAME	353.15	180	3.05	liquid phase	0.04	Quartz Crystal Resonator Viscometer	99.0 [w/w]	Sigma-Aldrich	yes	-	-	-	-	-	-	-	-	-	-	-	-	-	-	-	-	-	-	-	-	-	-	-	-	-	-	-	-	-	-	-	-	-	-	-	-
7	20	ME-C10:0	saturated	FAME	353.15	200	3.41	liquid phase	0.04	Quartz Crystal Resonator Viscometer	99.0 [w/w]	Sigma-Aldrich	yes	-	-	-	-	-	-	-	-	-	-	-	-	-	-	-	-	-	-	-	-	-	-	-	-	-	-	-	-	-	-	-	-	-	-	-	-
48	19	EE-C10:0	saturated	FAEE	293.15	0.1013	2.34	liquid phase	0.035	Falling Body Viscometer	99.0 [w/w]	Sigma-Aldrich	yes	2.86759	2.69292	2.83461	3.74219	1.99868	2.23519	2.43004	7.24274	2.4927	3.18696	2.31794	-0.0486299	0.58613	2.03084	0.527589	0.352924	0.494608	1.40219	-0.341322	-0.104815	0.09004	4.90274	0.152702	0.846958	-0.0220592	-2.38863	-1.75387	-0.309165	0.527589	0.352924	0.494608	1.40219	0.341322	0.104815	0.09004	4.90274
48	19	EE-C10:0	saturated	FAEE	293.15	20	2.94	liquid phase	0.035	Falling Body Viscometer	99.0 [w/w]	Sigma-Aldrich	yes	-	-	-	-	-	-	-	-	-	-	-	-	-	-	-	-	-	-	-	-	-	-	-	-	-	-	-	-	-	-	-	-	-	-	-	-
48	19	EE-C10:0	saturated	FAEE	293.15	40	3.62	liquid phase	0.035	Falling Body Viscometer	99.0 [w/w]	Sigma-Aldrich	yes	-	-	-	-	-	-	-	-	-	-	-	-	-	-	-	-	-	-	-	-	-	-	-	-	-	-	-	-	-	-	-	-	-	-	-	-
48	19	EE-C10:0	saturated	FAEE	293.15	60	4.4	liquid phase	0.035	Falling Body Viscometer	99.0 [w/w]	Sigma-Aldrich	yes	-	-	-	-	-	-	-	-	-	-	-	-	-	-	-	-	-	-	-	-	-	-	-	-	-	-	-	-	-	-	-	-	-	-	-	-
48	19	EE-C10:0	saturated	FAEE	293.15	80	5.29	liquid phase	0.035	Falling Body Viscometer	99.0 [w/w]	Sigma-Aldrich	yes	-	-	-	-	-	-	-	-	-	-	-	-	-	-	-	-	-	-	-	-	-	-	-	-	-	-	-	-	-	-	-	-	-	-	-	-
48	19	EE-C10:0	saturated	FAEE	293.15	100	6.3	liquid phase	0.035	Falling Body Viscometer	99.0 [w/w]	Sigma-Aldrich	no	-	-	-	-	-	-	-	-	-	-	-	-	-	-	-	-	-	-	-	-	-	-	-	-	-	-	-	-	-	-	-	-	-	-	-	-
48	19	EE-C10:0	saturated	FAEE	293.15	120	7.45	liquid phase	0.035	Falling Body Viscometer	99.0 [w/w]	Sigma-Aldrich	no	-	-	-	-	-	-	-	-	-	-	-	-	-	-	-	-	-	-	-	-	-	-	-	-	-	-	-	-	-	-	-	-	-	-	-	-
48	19	EE-C10:0	saturated	FAEE	293.15	140	8.78	liquid phase	0.035	Falling Body Viscometer	99.0 [w/w]	Sigma-Aldrich	no	-	-	-	-	-	-	-	-	-	-	-	-	-	-	-	-	-	-	-	-	-	-	-	-	-	-	-	-	-	-	-	-	-	-	-	-
48	19	EE-C10:0	saturated	FAEE	293.15	160	10.3	liquid phase	0.035	Falling Body Viscometer	99.0 [w/w]	Sigma-Aldrich	no	-	-	-	-	-	-	-	-	-	-	-	-	-	-	-	-	-	-	-	-	-	-	-	-	-	-	-	-	-	-	-	-	-	-	-	-
48	19	EE-C10:0	saturated	FAEE	293.15	180	12.06	liquid phase	0.035	Falling Body Viscometer	99.0 [w/w]	Sigma-Aldrich	no	-	-	-	-	-	-	-	-	-	-	-	-	-	-	-	-	-	-	-	-	-	-	-	-	-	-	-	-	-	-	-	-	-	-	-	-
48	19	EE-C10:0	saturated	FAEE	293.15	200	14.1	liquid phase	0.035	Falling Body Viscometer	99.0 [w/w]	Sigma-Aldrich	no	-	-	-	-	-	-	-	-	-	-	-	-	-	-	-	-	-	-	-	-	-	-	-	-	-	-	-	-	-	-	-	-	-	-	-	-
48	19	EE-C10:0	saturated	FAEE	313.15	0.1013	1.59	liquid phase	0.035	Falling Body Viscometer	99.0 [w/w]	Sigma-Aldrich	yes	1.92468	1.79731	1.95652	2.48827	1.38399	1.64156	1.64384	4.57558	1.69549	2.43307	1.56318	-0.0486299	0.542719	1.4437	0.334683	0.207309	0.366524	0.898267	-0.206008	0.0515604	0.0538416	2.98558	0.105494	0.843073	-0.0268217	-1.63863	-1.04728	-0.146304	0.334683	0.207309	0.366524	0.898267	0.206008	0.0515604	0.0538416	2.98558
48	19	EE-C10:0	saturated	FAEE	313.15	20	1.96	liquid phase	0.035	Falling Body Viscometer	99.0 [w/w]	Sigma-Aldrich	yes	-	-	-	-	-	-	-	-	-	-	-	-	-	-	-	-	-	-	-	-	-	-	-	-	-	-	-	-	-	-	-	-	-	-	-	-
48	19	EE-C10:0	saturated	FAEE	313.15	40	2.38	liquid phase	0.035	Falling Body Viscometer	99.0 [w/w]	Sigma-Aldrich	yes	-	-	-	-	-	-	-	-	-	-	-	-	-	-	-	-	-	-	-	-	-	-	-	-	-	-	-	-	-	-	-	-	-	-	-	-
48	19	EE-C10:0	saturated	FAEE	313.15	60	2.85	liquid phase	0.035	Falling Body Viscometer	99.0 [w/w]	Sigma-Aldrich	yes	-	-	-	-	-	-	-	-	-	-	-	-	-	-	-	-	-	-	-	-	-	-	-	-	-	-	-	-	-	-	-	-	-	-	-	-
48	19	EE-C10:0	saturated	FAEE	313.15	80	3.37	liquid phase	0.035	Falling Body Viscometer	99.0 [w/w]	Sigma-Aldrich	yes	-	-	-	-	-	-	-	-	-	-	-	-	-	-	-	-	-	-	-	-	-	-	-	-	-	-	-	-	-	-	-	-	-	-	-	-
48	19	EE-C10:0	saturated	FAEE	313.15	100	3.96	liquid phase	0.035	Falling Body Viscometer	99.0 [w/w]	Sigma-Aldrich	no	-	-	-	-	-	-	-	-	-	-	-	-	-	-	-	-	-	-	-	-	-	-	-	-	-	-	-	-	-	-	-	-	-	-	-	-
48	19	EE-C10:0	saturated	FAEE	313.15	120	4.62	liquid phase	0.035	Falling Body Viscometer	99.0 [w/w]	Sigma-Aldrich	no	-	-	-	-	-	-	-	-	-	-	-	-	-	-	-	-	-	-	-	-	-	-	-	-	-	-	-	-	-	-	-	-	-	-	-	-
48	19	EE-C10:0	saturated	FAEE	313.15	140	5.35	liquid phase	0.035	Falling Body Viscometer	99.0 [w/w]	Sigma-Aldrich	no	-	-	-	-	-	-	-	-	-	-	-	-	-	-	-	-	-	-	-	-	-	-	-	-	-	-	-	-	-	-	-	-	-	-	-	-
48	19	EE-C10:0	saturated	FAEE	313.15	160	6.18	liquid phase	0.035	Falling Body Viscometer	99.0 [w/w]	Sigma-Aldrich	no	-	-	-	-	-	-	-	-	-	-	-	-	-	-	-	-	-	-	-	-	-	-	-	-	-	-	-	-	-	-	-	-	-	-	-	-
48	19	EE-C10:0	saturated	FAEE	313.15	180	7.11	liquid phase	0.035	Falling Body Viscometer	99.0 [w/w]	Sigma-Aldrich	no	-	-	-	-	-	-	-	-	-	-	-	-	-	-	-	-	-	-	-	-	-	-	-	-	-	-	-	-	-	-	-	-	-	-	-	-
48	19	EE-C10:0	saturated	FAEE	313.15	200	8.16	liquid phase	0.035	Falling Body Viscometer	99.0 [w/w]	Sigma-Aldrich	no	-	-	-	-	-	-	-	-	-	-	-	-	-	-	-	-	-	-	-	-	-	-	-	-	-	-	-	-	-	-	-	-	-	-	-	-
48	19	EE-C10:0	saturated	FAEE	333.15	0.1013	1.16	liquid phase	0.035	Falling Body Viscometer	99.0 [w/w]	Sigma-Aldrich	yes	1.35516	1.25602	1.41012	1.73759	1.00692	1.25111	1.18886	3.00583	1.21154	1.87437	1.10524	-0.0486299	0.500974	1.06923	0.195164	0.0960205	0.250116	0.577591	-0.153076	0.0911111	0.0288624	1.84583	0.0515436	0.714374	-0.0547584	-1.20863	-0.659026	-0.0907721	0.195164	0.0960205	0.250116	0.577591	0.153076	0.0911111	0.0288624	1.84583
48	19	EE-C10:0	saturated	FAEE	333.15	20	1.44	liquid phase	0.035	Falling Body Viscometer	99.0 [w/w]	Sigma-Aldrich	yes	-	-	-	-	-	-	-	-	-	-	-	-	-	-	-	-	-	-	-	-	-	-	-	-	-	-	-	-	-	-	-	-	-	-	-	-
48	19	EE-C10:0	saturated	FAEE	333.15	40	1.74	liquid phase	0.035	Falling Body Viscometer	99.0 [w/w]	Sigma-Aldrich	yes	-	-	-	-	-	-	-	-	-	-	-	-	-	-	-	-	-	-	-	-	-	-	-	-	-	-	-	-	-	-	-	-	-	-	-	-
48	19	EE-C10:0	saturated	FAEE	333.15	60	2.06	liquid phase	0.035	Falling Body Viscometer	99.0 [w/w]	Sigma-Aldrich	yes	-	-	-	-	-	-	-	-	-	-	-	-	-	-	-	-	-	-	-	-	-	-	-	-	-	-	-	-	-	-	-	-	-	-	-	-
48	19	EE-C10:0	saturated	FAEE	333.15	80	2.42	liquid phase	0.035	Falling Body Viscometer	99.0 [w/w]	Sigma-Aldrich	yes	-	-	-	-	-	-	-	-	-	-	-	-	-	-	-	-	-	-	-	-	-	-	-	-	-	-	-	-	-	-	-	-	-	-	-	-
48	19	EE-C10:0	saturated	FAEE	333.15	100	2.81	liquid phase	0.035	Falling Body Viscometer	99.0 [w/w]	Sigma-Aldrich	yes	-	-	-	-	-	-	-	-	-	-	-	-	-	-	-	-	-	-	-	-	-	-	-	-	-	-	-	-	-	-	-	-	-	-	-	-
48	19	EE-C10:0	saturated	FAEE	333.15	120	3.23	liquid phase	0.035	Falling Body Viscometer	99.0 [w/w]	Sigma-Aldrich	yes	-	-	-	-	-	-	-	-	-	-	-	-	-	-	-	-	-	-	-	-	-	-	-	-	-	-	-	-	-	-	-	-	-	-	-	-
48	19	EE-C10:0	saturated	FAEE	333.15	140	3.7	liquid phase	0.035	Falling Body Viscometer	99.0 [w/w]	Sigma-Aldrich	yes	-	-	-	-	-	-	-	-	-	-	-	-	-	-	-	-	-	-	-	-	-	-	-	-	-	-	-	-	-	-	-	-	-	-	-	-
48	19	EE-C10:0	saturated	FAEE	333.15	160	4.22	liquid phase	0.035	Falling Body Viscometer	99.0 [w/w]	Sigma-Aldrich	no	-	-	-	-	-	-	-	-	-	-	-	-	-	-	-	-	-	-	-	-	-	-	-	-	-	-	-	-	-	-	-	-	-	-	-	-
48	19	EE-C10:0	saturated	FAEE	333.15	180	4.78	liquid phase	0.035	Falling Body Viscometer	99.0 [w/w]	Sigma-Aldrich	no	-	-	-	-	-	-	-	-	-	-	-	-	-	-	-	-	-	-	-	-	-	-	-	-	-	-	-	-	-	-	-	-	-	-	-	-
48	19	EE-C10:0	saturated	FAEE	333.15	200	5.41	liquid phase	0.035	Falling Body Viscometer	99.0 [w/w]	Sigma-Aldrich	no	-	-	-	-	-	-	-	-	-	-	-	-	-	-	-	-	-	-	-	-	-	-	-	-	-	-	-	-	-	-	-	-	-	-	-	-
48	19	EE-C10:0	saturated	FAEE	353.15	0.1013	0.888	liquid phase	0.035	Falling Body Viscometer	99.0 [w/w]	Sigma-Aldrich	yes	0.992847	0.911744	1.05335	1.26375	0.761391	0.983322	0.905075	2.04766	0.901436	1.45663	0.812753	-0.0486299	0.460894	0.819286	0.104847	0.0237439	0.165348	0.375752	-0.126609	0.0953223	0.017075	1.15966	0.0134362	0.568626	-0.0752474	-0.93663	-0.427106	-0.0687142	0.104847	0.0237439	0.165348	0.375752	0.126609	0.0953223	0.017075	1.15966
48	19	EE-C10:0	saturated	FAEE	353.15	20	1.1	liquid phase	0.035	Falling Body Viscometer	99.0 [w/w]	Sigma-Aldrich	no	-	-	-	-	-	-	-	-	-	-	-	-	-	-	-	-	-	-	-	-	-	-	-	-	-	-	-	-	-	-	-	-	-	-	-	-
48	19	EE-C10:0	saturated	FAEE	353.15	40	1.32	liquid phase	0.035	Falling Body Viscometer	99.0 [w/w]	Sigma-Aldrich	no	-	-	-	-	-	-	-	-	-	-	-	-	-	-	-	-	-	-	-	-	-	-	-	-	-	-	-	-	-	-	-	-	-	-	-	-
48	19	EE-C10:0	saturated	FAEE	353.15	60	1.56	liquid phase	0.035	Falling Body Viscometer	99.0 [w/w]	Sigma-Aldrich	no	-	-	-	-	-	-	-	-	-	-	-	-	-	-	-	-	-	-	-	-	-	-	-	-	-	-	-	-	-	-	-	-	-	-	-	-
48	19	EE-C10:0	saturated	FAEE	353.15	80	1.82	liquid phase	0.035	Falling Body Viscometer	99.0 [w/w]	Sigma-Aldrich	no	-	-	-	-	-	-	-	-	-	-	-	-	-	-	-	-	-	-	-	-	-	-	-	-	-	-	-	-	-	-	-	-	-	-	-	-
48	19	EE-C10:0	saturated	FAEE	353.15	100	2.1	liquid phase	0.035	Falling Body Viscometer	99.0 [w/w]	Sigma-Aldrich	no	-	-	-	-	-	-	-	-	-	-	-	-	-	-	-	-	-	-	-	-	-	-	-	-	-	-	-	-	-	-	-	-	-	-	-	-
48	19	EE-C10:0	saturated	FAEE	353.15	120	2.4	liquid phase	0.035	Falling Body Viscometer	99.0 [w/w]	Sigma-Aldrich	no	-	-	-	-	-	-	-	-	-	-	-	-	-	-	-	-	-	-	-	-	-	-	-	-	-	-	-	-	-	-	-	-	-	-	-	-
48	19	EE-C10:0	saturated	FAEE	353.15	140	2.73	liquid phase	0.035	Falling Body Viscometer	99.0 [w/w]	Sigma-Aldrich	no	-	-	-	-	-	-	-	-	-	-	-	-	-	-	-	-	-	-	-	-	-	-	-	-	-	-	-	-	-	-	-	-	-	-	-	-
48	19	EE-C10:0	saturated	FAEE	353.15	160	3.08	liquid phase	0.035	Falling Body Viscometer	99.0 [w/w]	Sigma-Aldrich	yes	-	-	-	-	-	-	-	-	-	-	-	-	-	-	-	-	-	-	-	-	-	-	-	-	-	-	-	-	-	-	-	-	-	-	-	-
48	19	EE-C10:0	saturated	FAEE	353.15	180	3.46	liquid phase	0.035	Falling Body Viscometer	99.0 [w/w]	Sigma-Aldrich	yes	-	-	-	-	-	-	-	-	-	-	-	-	-	-	-	-	-	-	-	-	-	-	-	-	-	-	-	-	-	-	-	-	-	-	-	-
48	19	EE-C10:0	saturated	FAEE	353.15	200	3.88	liquid phase	0.035	Falling Body Viscometer	99.0 [w/w]	Sigma-Aldrich	yes	-	-	-	-	-	-	-	-	-	-	-	-	-	-	-	-	-	-	-	-	-	-	-	-	-	-	-	-	-	-	-	-	-	-	-	-
48	20	EE-C10:0	saturated	FAEE	293.15	0.1013	2.33	liquid phase	0.04	Quartz Crystal Resonator Viscometer	99.0 [w/w]	Sigma-Aldrich	yes	2.86759	2.69292	2.83461	3.74219	1.99868	2.23519	2.43004	7.24274	2.4927	3.18696	2.31794	-0.0486299	0.58613	2.03084	0.537589	0.362924	0.504608	1.41219	-0.331322	-0.0948148	0.10004	4.91274	0.162702	0.856958	-0.0120592	-2.37863	-1.74387	-0.299165	0.537589	0.362924	0.504608	1.41219	0.331322	0.0948148	0.10004	4.91274
48	20	EE-C10:0	saturated	FAEE	293.15	10	2.59	liquid phase	0.04	Quartz Crystal Resonator Viscometer	99.0 [w/w]	Sigma-Aldrich	yes	-	-	-	-	-	-	-	-	-	-	-	-	-	-	-	-	-	-	-	-	-	-	-	-	-	-	-	-	-	-	-	-	-	-	-	-
48	20	EE-C10:0	saturated	FAEE	293.15	20	2.91	liquid phase	0.04	Quartz Crystal Resonator Viscometer	99.0 [w/w]	Sigma-Aldrich	yes	-	-	-	-	-	-	-	-	-	-	-	-	-	-	-	-	-	-	-	-	-	-	-	-	-	-	-	-	-	-	-	-	-	-	-	-
48	20	EE-C10:0	saturated	FAEE	293.15	30	3.22	liquid phase	0.04	Quartz Crystal Resonator Viscometer	99.0 [w/w]	Sigma-Aldrich	yes	-	-	-	-	-	-	-	-	-	-	-	-	-	-	-	-	-	-	-	-	-	-	-	-	-	-	-	-	-	-	-	-	-	-	-	-
48	20	EE-C10:0	saturated	FAEE	293.15	40	3.57	liquid phase	0.04	Quartz Crystal Resonator Viscometer	99.0 [w/w]	Sigma-Aldrich	yes	-	-	-	-	-	-	-	-	-	-	-	-	-	-	-	-	-	-	-	-	-	-	-	-	-	-	-	-	-	-	-	-	-	-	-	-
48	20	EE-C10:0	saturated	FAEE	293.15	50	3.95	liquid phase	0.04	Quartz Crystal Resonator Viscometer	99.0 [w/w]	Sigma-Aldrich	yes	-	-	-	-	-	-	-	-	-	-	-	-	-	-	-	-	-	-	-	-	-	-	-	-	-	-	-	-	-	-	-	-	-	-	-	-
48	20	EE-C10:0	saturated	FAEE	293.15	60	4.35	liquid phase	0.04	Quartz Crystal Resonator Viscometer	99.0 [w/w]	Sigma-Aldrich	yes	-	-	-	-	-	-	-	-	-	-	-	-	-	-	-	-	-	-	-	-	-	-	-	-	-	-	-	-	-	-	-	-	-	-	-	-
48	20	EE-C10:0	saturated	FAEE	293.15	70	4.8	liquid phase	0.04	Quartz Crystal Resonator Viscometer	99.0 [w/w]	Sigma-Aldrich	yes	-	-	-	-	-	-	-	-	-	-	-	-	-	-	-	-	-	-	-	-	-	-	-	-	-	-	-	-	-	-	-	-	-	-	-	-
48	20	EE-C10:0	saturated	FAEE	293.15	80	5.23	liquid phase	0.04	Quartz Crystal Resonator Viscometer	99.0 [w/w]	Sigma-Aldrich	yes	-	-	-	-	-	-	-	-	-	-	-	-	-	-	-	-	-	-	-	-	-	-	-	-	-	-	-	-	-	-	-	-	-	-	-	-
48	20	EE-C10:0	saturated	FAEE	293.15	90	5.74	liquid phase	0.04	Quartz Crystal Resonator Viscometer	99.0 [w/w]	Sigma-Aldrich	yes	-	-	-	-	-	-	-	-	-	-	-	-	-	-	-	-	-	-	-	-	-	-	-	-	-	-	-	-	-	-	-	-	-	-	-	-
48	20	EE-C10:0	saturated	FAEE	293.15	100	6.25	liquid phase	0.04	Quartz Crystal Resonator Viscometer	99.0 [w/w]	Sigma-Aldrich	no	-	-	-	-	-	-	-	-	-	-	-	-	-	-	-	-	-	-	-	-	-	-	-	-	-	-	-	-	-	-	-	-	-	-	-	-
48	20	EE-C10:0	saturated	FAEE	293.15	120	7.46	liquid phase	0.04	Quartz Crystal Resonator Viscometer	99.0 [w/w]	Sigma-Aldrich	no	-	-	-	-	-	-	-	-	-	-	-	-	-	-	-	-	-	-	-	-	-	-	-	-	-	-	-	-	-	-	-	-	-	-	-	-
48	20	EE-C10:0	saturated	FAEE	293.15	140	8.83	liquid phase	0.04	Quartz Crystal Resonator Viscometer	99.0 [w/w]	Sigma-Aldrich	no	-	-	-	-	-	-	-	-	-	-	-	-	-	-	-	-	-	-	-	-	-	-	-	-	-	-	-	-	-	-	-	-	-	-	-	-
48	20	EE-C10:0	saturated	FAEE	293.15	160	10.7	liquid phase	0.04	Quartz Crystal Resonator Viscometer	99.0 [w/w]	Sigma-Aldrich	no	-	-	-	-	-	-	-	-	-	-	-	-	-	-	-	-	-	-	-	-	-	-	-	-	-	-	-	-	-	-	-	-	-	-	-	-
48	20	EE-C10:0	saturated	FAEE	293.15	180	12.4	liquid phase	0.04	Quartz Crystal Resonator Viscometer	99.0 [w/w]	Sigma-Aldrich	no	-	-	-	-	-	-	-	-	-	-	-	-	-	-	-	-	-	-	-	-	-	-	-	-	-	-	-	-	-	-	-	-	-	-	-	-
48	20	EE-C10:0	saturated	FAEE	293.15	200	14.5	liquid phase	0.04	Quartz Crystal Resonator Viscometer	99.0 [w/w]	Sigma-Aldrich	no	-	-	-	-	-	-	-	-	-	-	-	-	-	-	-	-	-	-	-	-	-	-	-	-	-	-	-	-	-	-	-	-	-	-	-	-
48	20	EE-C10:0	saturated	FAEE	313.15	0.1013	1.59	liquid phase	0.04	Quartz Crystal Resonator Viscometer	99.0 [w/w]	Sigma-Aldrich	yes	1.92468	1.79731	1.95652	2.48827	1.38399	1.64156	1.64384	4.57558	1.69549	2.43307	1.56318	-0.0486299	0.542719	1.4437	0.334683	0.207309	0.366524	0.898267	-0.206008	0.0515604	0.0538416	2.98558	0.105494	0.843073	-0.0268217	-1.63863	-1.04728	-0.146304	0.334683	0.207309	0.366524	0.898267	0.206008	0.0515604	0.0538416	2.98558
48	20	EE-C10:0	saturated	FAEE	313.15	10	1.77	liquid phase	0.04	Quartz Crystal Resonator Viscometer	99.0 [w/w]	Sigma-Aldrich	yes	-	-	-	-	-	-	-	-	-	-	-	-	-	-	-	-	-	-	-	-	-	-	-	-	-	-	-	-	-	-	-	-	-	-	-	-
48	20	EE-C10:0	saturated	FAEE	313.15	20	1.97	liquid phase	0.04	Quartz Crystal Resonator Viscometer	99.0 [w/w]	Sigma-Aldrich	yes	-	-	-	-	-	-	-	-	-	-	-	-	-	-	-	-	-	-	-	-	-	-	-	-	-	-	-	-	-	-	-	-	-	-	-	-
48	20	EE-C10:0	saturated	FAEE	313.15	30	2.18	liquid phase	0.04	Quartz Crystal Resonator Viscometer	99.0 [w/w]	Sigma-Aldrich	yes	-	-	-	-	-	-	-	-	-	-	-	-	-	-	-	-	-	-	-	-	-	-	-	-	-	-	-	-	-	-	-	-	-	-	-	-
48	20	EE-C10:0	saturated	FAEE	313.15	40	2.39	liquid phase	0.04	Quartz Crystal Resonator Viscometer	99.0 [w/w]	Sigma-Aldrich	yes	-	-	-	-	-	-	-	-	-	-	-	-	-	-	-	-	-	-	-	-	-	-	-	-	-	-	-	-	-	-	-	-	-	-	-	-
48	20	EE-C10:0	saturated	FAEE	313.15	50	2.62	liquid phase	0.04	Quartz Crystal Resonator Viscometer	99.0 [w/w]	Sigma-Aldrich	yes	-	-	-	-	-	-	-	-	-	-	-	-	-	-	-	-	-	-	-	-	-	-	-	-	-	-	-	-	-	-	-	-	-	-	-	-
48	20	EE-C10:0	saturated	FAEE	313.15	60	2.86	liquid phase	0.04	Quartz Crystal Resonator Viscometer	99.0 [w/w]	Sigma-Aldrich	yes	-	-	-	-	-	-	-	-	-	-	-	-	-	-	-	-	-	-	-	-	-	-	-	-	-	-	-	-	-	-	-	-	-	-	-	-
48	20	EE-C10:0	saturated	FAEE	313.15	70	3.14	liquid phase	0.04	Quartz Crystal Resonator Viscometer	99.0 [w/w]	Sigma-Aldrich	yes	-	-	-	-	-	-	-	-	-	-	-	-	-	-	-	-	-	-	-	-	-	-	-	-	-	-	-	-	-	-	-	-	-	-	-	-
48	20	EE-C10:0	saturated	FAEE	313.15	80	3.44	liquid phase	0.04	Quartz Crystal Resonator Viscometer	99.0 [w/w]	Sigma-Aldrich	yes	-	-	-	-	-	-	-	-	-	-	-	-	-	-	-	-	-	-	-	-	-	-	-	-	-	-	-	-	-	-	-	-	-	-	-	-
48	20	EE-C10:0	saturated	FAEE	313.15	90	3.72	liquid phase	0.04	Quartz Crystal Resonator Viscometer	99.0 [w/w]	Sigma-Aldrich	yes	-	-	-	-	-	-	-	-	-	-	-	-	-	-	-	-	-	-	-	-	-	-	-	-	-	-	-	-	-	-	-	-	-	-	-	-
48	20	EE-C10:0	saturated	FAEE	313.15	100	4.04	liquid phase	0.04	Quartz Crystal Resonator Viscometer	99.0 [w/w]	Sigma-Aldrich	yes	-	-	-	-	-	-	-	-	-	-	-	-	-	-	-	-	-	-	-	-	-	-	-	-	-	-	-	-	-	-	-	-	-	-	-	-
48	20	EE-C10:0	saturated	FAEE	313.15	120	4.69	liquid phase	0.04	Quartz Crystal Resonator Viscometer	99.0 [w/w]	Sigma-Aldrich	no	-	-	-	-	-	-	-	-	-	-	-	-	-	-	-	-	-	-	-	-	-	-	-	-	-	-	-	-	-	-	-	-	-	-	-	-
48	20	EE-C10:0	saturated	FAEE	313.15	140	5.52	liquid phase	0.04	Quartz Crystal Resonator Viscometer	99.0 [w/w]	Sigma-Aldrich	no	-	-	-	-	-	-	-	-	-	-	-	-	-	-	-	-	-	-	-	-	-	-	-	-	-	-	-	-	-	-	-	-	-	-	-	-
48	20	EE-C10:0	saturated	FAEE	313.15	160	6.27	liquid phase	0.04	Quartz Crystal Resonator Viscometer	99.0 [w/w]	Sigma-Aldrich	no	-	-	-	-	-	-	-	-	-	-	-	-	-	-	-	-	-	-	-	-	-	-	-	-	-	-	-	-	-	-	-	-	-	-	-	-
48	20	EE-C10:0	saturated	FAEE	313.15	180	7.31	liquid phase	0.04	Quartz Crystal Resonator Viscometer	99.0 [w/w]	Sigma-Aldrich	no	-	-	-	-	-	-	-	-	-	-	-	-	-	-	-	-	-	-	-	-	-	-	-	-	-	-	-	-	-	-	-	-	-	-	-	-
48	20	EE-C10:0	saturated	FAEE	313.15	200	8.36	liquid phase	0.04	Quartz Crystal Resonator Viscometer	99.0 [w/w]	Sigma-Aldrich	no	-	-	-	-	-	-	-	-	-	-	-	-	-	-	-	-	-	-	-	-	-	-	-	-	-	-	-	-	-	-	-	-	-	-	-	-
48	20	EE-C10:0	saturated	FAEE	333.15	0.1013	1.16	liquid phase	0.04	Quartz Crystal Resonator Viscometer	99.0 [w/w]	Sigma-Aldrich	yes	1.35516	1.25602	1.41012	1.73759	1.00692	1.25111	1.18886	3.00583	1.21154	1.87437	1.10524	-0.0486299	0.500974	1.06923	0.195164	0.0960205	0.250116	0.577591	-0.153076	0.0911111	0.0288624	1.84583	0.0515436	0.714374	-0.0547584	-1.20863	-0.659026	-0.0907721	0.195164	0.0960205	0.250116	0.577591	0.153076	0.0911111	0.0288624	1.84583
48	20	EE-C10:0	saturated	FAEE	333.15	10	1.28	liquid phase	0.04	Quartz Crystal Resonator Viscometer	99.0 [w/w]	Sigma-Aldrich	yes	-	-	-	-	-	-	-	-	-	-	-	-	-	-	-	-	-	-	-	-	-	-	-	-	-	-	-	-	-	-	-	-	-	-	-	-
48	20	EE-C10:0	saturated	FAEE	333.15	20	1.43	liquid phase	0.04	Quartz Crystal Resonator Viscometer	99.0 [w/w]	Sigma-Aldrich	yes	-	-	-	-	-	-	-	-	-	-	-	-	-	-	-	-	-	-	-	-	-	-	-	-	-	-	-	-	-	-	-	-	-	-	-	-
48	20	EE-C10:0	saturated	FAEE	333.15	30	1.59	liquid phase	0.04	Quartz Crystal Resonator Viscometer	99.0 [w/w]	Sigma-Aldrich	yes	-	-	-	-	-	-	-	-	-	-	-	-	-	-	-	-	-	-	-	-	-	-	-	-	-	-	-	-	-	-	-	-	-	-	-	-
48	20	EE-C10:0	saturated	FAEE	333.15	40	1.74	liquid phase	0.04	Quartz Crystal Resonator Viscometer	99.0 [w/w]	Sigma-Aldrich	yes	-	-	-	-	-	-	-	-	-	-	-	-	-	-	-	-	-	-	-	-	-	-	-	-	-	-	-	-	-	-	-	-	-	-	-	-
48	20	EE-C10:0	saturated	FAEE	333.15	50	1.87	liquid phase	0.04	Quartz Crystal Resonator Viscometer	99.0 [w/w]	Sigma-Aldrich	yes	-	-	-	-	-	-	-	-	-	-	-	-	-	-	-	-	-	-	-	-	-	-	-	-	-	-	-	-	-	-	-	-	-	-	-	-
48	20	EE-C10:0	saturated	FAEE	333.15	60	2.07	liquid phase	0.04	Quartz Crystal Resonator Viscometer	99.0 [w/w]	Sigma-Aldrich	yes	-	-	-	-	-	-	-	-	-	-	-	-	-	-	-	-	-	-	-	-	-	-	-	-	-	-	-	-	-	-	-	-	-	-	-	-
48	20	EE-C10:0	saturated	FAEE	333.15	70	2.2	liquid phase	0.04	Quartz Crystal Resonator Viscometer	99.0 [w/w]	Sigma-Aldrich	yes	-	-	-	-	-	-	-	-	-	-	-	-	-	-	-	-	-	-	-	-	-	-	-	-	-	-	-	-	-	-	-	-	-	-	-	-
48	20	EE-C10:0	saturated	FAEE	333.15	80	2.37	liquid phase	0.04	Quartz Crystal Resonator Viscometer	99.0 [w/w]	Sigma-Aldrich	yes	-	-	-	-	-	-	-	-	-	-	-	-	-	-	-	-	-	-	-	-	-	-	-	-	-	-	-	-	-	-	-	-	-	-	-	-
48	20	EE-C10:0	saturated	FAEE	333.15	90	2.59	liquid phase	0.04	Quartz Crystal Resonator Viscometer	99.0 [w/w]	Sigma-Aldrich	yes	-	-	-	-	-	-	-	-	-	-	-	-	-	-	-	-	-	-	-	-	-	-	-	-	-	-	-	-	-	-	-	-	-	-	-	-
48	20	EE-C10:0	saturated	FAEE	333.15	100	2.82	liquid phase	0.04	Quartz Crystal Resonator Viscometer	99.0 [w/w]	Sigma-Aldrich	yes	-	-	-	-	-	-	-	-	-	-	-	-	-	-	-	-	-	-	-	-	-	-	-	-	-	-	-	-	-	-	-	-	-	-	-	-
48	20	EE-C10:0	saturated	FAEE	333.15	120	3.27	liquid phase	0.04	Quartz Crystal Resonator Viscometer	99.0 [w/w]	Sigma-Aldrich	yes	-	-	-	-	-	-	-	-	-	-	-	-	-	-	-	-	-	-	-	-	-	-	-	-	-	-	-	-	-	-	-	-	-	-	-	-
48	20	EE-C10:0	saturated	FAEE	333.15	140	3.72	liquid phase	0.04	Quartz Crystal Resonator Viscometer	99.0 [w/w]	Sigma-Aldrich	yes	-	-	-	-	-	-	-	-	-	-	-	-	-	-	-	-	-	-	-	-	-	-	-	-	-	-	-	-	-	-	-	-	-	-	-	-
48	20	EE-C10:0	saturated	FAEE	333.15	160	4.25	liquid phase	0.04	Quartz Crystal Resonator Viscometer	99.0 [w/w]	Sigma-Aldrich	no	-	-	-	-	-	-	-	-	-	-	-	-	-	-	-	-	-	-	-	-	-	-	-	-	-	-	-	-	-	-	-	-	-	-	-	-
48	20	EE-C10:0	saturated	FAEE	333.15	180	4.7	liquid phase	0.04	Quartz Crystal Resonator Viscometer	99.0 [w/w]	Sigma-Aldrich	no	-	-	-	-	-	-	-	-	-	-	-	-	-	-	-	-	-	-	-	-	-	-	-	-	-	-	-	-	-	-	-	-	-	-	-	-
48	20	EE-C10:0	saturated	FAEE	333.15	200	5.36	liquid phase	0.04	Quartz Crystal Resonator Viscometer	99.0 [w/w]	Sigma-Aldrich	no	-	-	-	-	-	-	-	-	-	-	-	-	-	-	-	-	-	-	-	-	-	-	-	-	-	-	-	-	-	-	-	-	-	-	-	-
48	20	EE-C10:0	saturated	FAEE	353.15	0.1013	0.893	liquid phase	0.04	Quartz Crystal Resonator Viscometer	99.0 [w/w]	Sigma-Aldrich	yes	0.992847	0.911744	1.05335	1.26375	0.761391	0.983322	0.905075	2.04766	0.901436	1.45663	0.812753	-0.0486299	0.460894	0.819286	0.0998471	0.0187439	0.160348	0.370752	-0.131609	0.0903223	0.012075	1.15466	0.00843619	0.563626	-0.0802474	-0.94163	-0.432106	-0.0737142	0.0998471	0.0187439	0.160348	0.370752	0.131609	0.0903223	0.012075	1.15466
48	20	EE-C10:0	saturated	FAEE	353.15	10	1	liquid phase	0.04	Quartz Crystal Resonator Viscometer	99.0 [w/w]	Sigma-Aldrich	yes	-	-	-	-	-	-	-	-	-	-	-	-	-	-	-	-	-	-	-	-	-	-	-	-	-	-	-	-	-	-	-	-	-	-	-	-
48	20	EE-C10:0	saturated	FAEE	353.15	20	1.1	liquid phase	0.04	Quartz Crystal Resonator Viscometer	99.0 [w/w]	Sigma-Aldrich	no	-	-	-	-	-	-	-	-	-	-	-	-	-	-	-	-	-	-	-	-	-	-	-	-	-	-	-	-	-	-	-	-	-	-	-	-
48	20	EE-C10:0	saturated	FAEE	353.15	30	1.21	liquid phase	0.04	Quartz Crystal Resonator Viscometer	99.0 [w/w]	Sigma-Aldrich	no	-	-	-	-	-	-	-	-	-	-	-	-	-	-	-	-	-	-	-	-	-	-	-	-	-	-	-	-	-	-	-	-	-	-	-	-
48	20	EE-C10:0	saturated	FAEE	353.15	40	1.32	liquid phase	0.04	Quartz Crystal Resonator Viscometer	99.0 [w/w]	Sigma-Aldrich	no	-	-	-	-	-	-	-	-	-	-	-	-	-	-	-	-	-	-	-	-	-	-	-	-	-	-	-	-	-	-	-	-	-	-	-	-
48	20	EE-C10:0	saturated	FAEE	353.15	50	1.45	liquid phase	0.04	Quartz Crystal Resonator Viscometer	99.0 [w/w]	Sigma-Aldrich	no	-	-	-	-	-	-	-	-	-	-	-	-	-	-	-	-	-	-	-	-	-	-	-	-	-	-	-	-	-	-	-	-	-	-	-	-
48	20	EE-C10:0	saturated	FAEE	353.15	60	1.58	liquid phase	0.04	Quartz Crystal Resonator Viscometer	99.0 [w/w]	Sigma-Aldrich	no	-	-	-	-	-	-	-	-	-	-	-	-	-	-	-	-	-	-	-	-	-	-	-	-	-	-	-	-	-	-	-	-	-	-	-	-
48	20	EE-C10:0	saturated	FAEE	353.15	70	1.72	liquid phase	0.04	Quartz Crystal Resonator Viscometer	99.0 [w/w]	Sigma-Aldrich	no	-	-	-	-	-	-	-	-	-	-	-	-	-	-	-	-	-	-	-	-	-	-	-	-	-	-	-	-	-	-	-	-	-	-	-	-
48	20	EE-C10:0	saturated	FAEE	353.15	80	1.84	liquid phase	0.04	Quartz Crystal Resonator Viscometer	99.0 [w/w]	Sigma-Aldrich	no	-	-	-	-	-	-	-	-	-	-	-	-	-	-	-	-	-	-	-	-	-	-	-	-	-	-	-	-	-	-	-	-	-	-	-	-
48	20	EE-C10:0	saturated	FAEE	353.15	90	1.98	liquid phase	0.04	Quartz Crystal Resonator Viscometer	99.0 [w/w]	Sigma-Aldrich	no	-	-	-	-	-	-	-	-	-	-	-	-	-	-	-	-	-	-	-	-	-	-	-	-	-	-	-	-	-	-	-	-	-	-	-	-
48	20	EE-C10:0	saturated	FAEE	353.15	100	2.13	liquid phase	0.04	Quartz Crystal Resonator Viscometer	99.0 [w/w]	Sigma-Aldrich	no	-	-	-	-	-	-	-	-	-	-	-	-	-	-	-	-	-	-	-	-	-	-	-	-	-	-	-	-	-	-	-	-	-	-	-	-
48	20	EE-C10:0	saturated	FAEE	353.15	120	2.42	liquid phase	0.04	Quartz Crystal Resonator Viscometer	99.0 [w/w]	Sigma-Aldrich	no	-	-	-	-	-	-	-	-	-	-	-	-	-	-	-	-	-	-	-	-	-	-	-	-	-	-	-	-	-	-	-	-	-	-	-	-
48	20	EE-C10:0	saturated	FAEE	353.15	140	2.74	liquid phase	0.04	Quartz Crystal Resonator Viscometer	99.0 [w/w]	Sigma-Aldrich	no	-	-	-	-	-	-	-	-	-	-	-	-	-	-	-	-	-	-	-	-	-	-	-	-	-	-	-	-	-	-	-	-	-	-	-	-
48	20	EE-C10:0	saturated	FAEE	353.15	160	3.14	liquid phase	0.04	Quartz Crystal Resonator Viscometer	99.0 [w/w]	Sigma-Aldrich	no	-	-	-	-	-	-	-	-	-	-	-	-	-	-	-	-	-	-	-	-	-	-	-	-	-	-	-	-	-	-	-	-	-	-	-	-
48	20	EE-C10:0	saturated	FAEE	353.15	180	3.53	liquid phase	0.04	Quartz Crystal Resonator Viscometer	99.0 [w/w]	Sigma-Aldrich	yes	-	-	-	-	-	-	-	-	-	-	-	-	-	-	-	-	-	-	-	-	-	-	-	-	-	-	-	-	-	-	-	-	-	-	-	-
48	20	EE-C10:0	saturated	FAEE	353.15	200	3.98	liquid phase	0.04	Quartz Crystal Resonator Viscometer	99.0 [w/w]	Sigma-Aldrich	yes	-	-	-	-	-	-	-	-	-	-	-	-	-	-	-	-	-	-	-	-	-	-	-	-	-	-	-	-	-	-	-	-	-	-	-	-
8	6	ME-C11:0	saturated	FAME	293.14	0.1	2.58625	liquid phase	0.01	Ostwald viscometer	99.7 [w/w]	synthetized	yes	2.8682	2.69921	3.00735	3.99481	2.01281	2.39486	2.54957	7.74449	2.75728	3.56171	2.31843	-0.050999	0.593976	2.14943	0.281945	0.112956	0.421091	1.40855	-0.573448	-0.191394	-0.036689	5.15824	0.171024	0.975451	-0.267826	-2.63725	-1.99228	-0.436824	0.281945	0.112956	0.421091	1.40855	0.573448	0.191394	0.036689	5.15824
8	6	ME-C11:0	saturated	FAME	313.13	0.1	1.72624	liquid phase	0.01	Ostwald viscometer	99.7 [w/w]	synthetized	yes	1.9254	1.80223	2.06865	2.64566	1.39397	1.75124	1.72494	4.88685	1.90117	2.70756	1.56375	-0.050999	0.550679	1.52291	0.199157	0.07599	0.342409	0.919413	-0.33227	0.0249937	-0.0013074	3.16061	0.174921	0.981319	-0.162489	-1.77724	-1.17557	-0.203333	0.199157	0.07599	0.342409	0.919413	0.33227	0.0249937	0.0013074	3.16061
8	6	ME-C11:0	saturated	FAME	343.12	0.1	1.07932	liquid phase	0.01	Ostwald viscometer	99.7 [w/w]	synthetized	yes	1.15524	1.06897	1.27766	1.56011	0.878225	1.1725	1.08244	2.63171	1.1868	1.82547	0.94398	-0.050999	0.488787	0.97919	0.0759157	-0.0103485	0.198337	0.480785	-0.201096	0.093184	0.00311444	1.55239	0.107484	0.746153	-0.135341	-1.13032	-0.590534	-0.100131	0.0759157	0.0103485	0.198337	0.480785	0.201096	0.093184	0.00311444	1.55239
9	13	ME-C12:0	saturated	FAME	293.14	0.1	3.07762	liquid phase	not reported	capillary method	not reported	not reported	yes	3.46799	3.25246	3.81235	5.13808	2.15591	2.74337	3.05866	7.07116	3.14027	3.94328	2.78432	-0.0505753	0.590925	2.4296	0.390369	0.174838	0.734732	2.06046	-0.921717	-0.334251	-0.018962	3.99354	0.0626513	0.865657	-0.293301	-3.1282	-2.4867	-0.64802	0.390369	0.174838	0.734732	2.06046	0.921717	0.334251	0.018962	3.99354
9	13	ME-C12:0	saturated	FAME	310.93	0.1	2.12677	liquid phase	not reported	capillary method	not reported	not reported	yes	2.38214	2.22163	2.67628	3.48488	1.52406	2.04802	2.11588	4.73677	2.22634	3.0927	1.92503	-0.0505753	0.553544	1.7626	0.255367	0.0948606	0.549504	1.35811	-0.602718	-0.0787517	-0.0108954	2.61	0.0995657	0.965926	-0.201744	-2.17735	-1.57323	-0.364178	0.255367	0.0948606	0.549504	1.35811	0.602718	0.0787517	0.0108954	2.61
9	13	ME-C12:0	saturated	FAME	333.12	0.1	1.4508	liquid phase	not reported	capillary method	not reported	not reported	yes	1.57737	1.45816	1.81252	2.2757	1.04927	1.4859	1.4447	3.00078	1.5317	2.30701	1.28383	-0.0505753	0.508624	1.23926	0.126562	0.0073542	0.361719	0.824894	-0.40153	0.0350991	-0.00610903	1.54997	0.0808983	0.856205	-0.166975	-1.50138	-0.94218	-0.211545	0.126562	0.0073542	0.361719	0.824894	0.40153	0.0350991	0.00610903	1.54997
9	13	ME-C12:0	saturated	FAME	372.02	0.1	0.865468	liquid phase	not reported	capillary method	not reported	not reported	yes	0.862215	0.781296	1.02042	1.21885	0.612367	0.928598	0.859154	1.49651	0.891401	1.41581	0.709152	-0.0505753	0.434446	0.739614	-0.00325233	-0.0841717	0.154952	0.353381	-0.253101	0.0631301	-0.00631348	0.631039	0.0259335	0.550346	-0.156315	-0.916043	-0.431022	-0.125853	0.00325233	0.0841717	0.154952	0.353381	0.253101	0.0631301	0.00631348	0.631039
9	5	ME-C12:0	saturated	FAME	348.12	0.1	1.131	liquid phase	not reported	Ostwald -Cannon-Fenske	99.0 [w/w]	synthetized	yes	1.22981	1.12889	1.43128	1.75944	0.839822	1.22422	1.1599	2.26053	1.22429	1.9039	1.00528	-0.0505753	0.479331	1.00183	0.0988092	-0.00211327	0.300283	0.628437	-0.291178	0.0932205	0.0289011	1.12953	0.0932917	0.772903	-0.12572	-1.18158	-0.651669	-0.129174	0.0988092	0.00211327	0.300283	0.628437	0.291178	0.0932205	0.0289011	1.12953
9	6	ME-C12:0	saturated	FAME	293.14	0.1	3.12978	liquid phase	0.01	Ostwald viscometer	99.7 [w/w]	synthetized	yes	3.46799	3.25246	3.81235	5.13808	2.15591	2.74337	3.05866	7.07116	3.14027	3.94328	2.78432	-0.0505753	0.590925	2.4296	0.338206	0.122675	0.682569	2.00829	-0.97388	-0.386414	-0.071125	3.94138	0.0104883	0.813494	-0.345464	-3.18036	-2.53886	-0.700183	0.338206	0.122675	0.682569	2.00829	0.97388	0.386414	0.071125	3.94138
9	6	ME-C12:0	saturated	FAME	313.13	0.1	2.03112	liquid phase	0.01	Ostwald viscometer	99.7 [w/w]	synthetized	yes	2.28078	2.12543	2.56869	3.33172	1.46474	1.97987	2.03018	4.51773	2.13986	3.00266	1.84451	-0.0505753	0.549006	1.69831	0.249666	0.0943175	0.537572	1.3006	-0.566381	-0.0512431	-0.000938217	2.48661	0.108741	0.97154	-0.186605	-2.08169	-1.48211	-0.33281	0.249666	0.0943175	0.537572	1.3006	0.566381	0.0512431	0.000938217	2.48661
9	6	ME-C12:0	saturated	FAME	343.12	0.1	1.24473	liquid phase	0.01	Ostwald viscometer	99.7 [w/w]	synthetized	yes	1.33297	1.22657	1.54508	1.91221	0.902422	1.30342	1.24425	2.47899	1.31615	2.02868	1.08808	-0.0505753	0.489	1.07321	0.0882332	-0.0181636	0.300344	0.667475	-0.342312	0.0586914	-0.000481251	1.23426	0.0714198	0.783948	-0.156651	-1.29531	-0.755734	-0.171523	0.0882332	0.0181636	0.300344	0.667475	0.342312	0.0586914	0.000481251	1.23426
9	14	ME-C12:0	saturated	FAME	283.1	0.1	4.0821	liquid phase	not reported	Ubbelohde viscometer	99.0 [w/w]	99.0 [w/w]	yes	4.37704	4.11538	4.74498	6.53602	2.68359	3.28831	3.88363	8.99531	3.89258	4.53744	3.5	-0.0505753	0.612558	2.96435	0.29494	0.0332767	0.662876	2.45392	-1.39851	-0.793785	-0.198473	4.91321	-0.189517	0.45534	-0.582096	-4.13268	-3.46954	-1.11775	0.29494	0.0332767	0.662876	2.45392	1.39851	0.793785	0.198473	4.91321
9	14	ME-C12:0	saturated	FAME	288.15	0.1	3.574	liquid phase	not reported	Ubbelohde viscometer	99.0 [w/w]	99.0 [w/w]	yes	3.8855	3.64881	4.24248	5.77876	2.39819	2.99715	3.43363	7.95891	3.48695	4.22692	3.11338	-0.0505753	0.601628	2.67745	0.311496	0.0748063	0.668478	2.20476	-1.17581	-0.57685	-0.140374	4.38491	-0.0870474	0.65292	-0.460623	-3.62458	-2.97237	-0.896547	0.311496	0.0748063	0.668478	2.20476	1.17581	0.57685	0.140374	4.38491
9	14	ME-C12:0	saturated	FAME	293.15	0.1	3.1519	liquid phase	not reported	Ubbelohde viscometer	99.0 [w/w]	99.0 [w/w]	yes	3.46721	3.25172	3.81155	5.13689	2.15545	2.74289	3.05797	7.06951	3.13963	3.94273	2.78371	-0.0505753	0.590903	2.42914	0.315314	0.0998232	0.659651	1.98499	-0.996445	-0.409007	-0.093931	3.91761	-0.0122736	0.790832	-0.368192	-3.20248	-2.561	-0.722763	0.315314	0.0998232	0.659651	1.98499	0.996445	0.409007	0.093931	3.91761
9	14	ME-C12:0	saturated	FAME	298.15	0.1	2.7895	liquid phase	not reported	Ubbelohde viscometer	99.0 [w/w]	99.0 [w/w]	yes	3.1058	2.90861	3.43645	4.58438	1.94561	2.51768	2.73902	6.29603	2.83764	3.67979	2.49831	-0.0505753	0.580275	2.21106	0.316303	0.119109	0.646946	1.79488	-0.843891	-0.27182	-0.0504777	3.50653	0.0481382	0.890286	-0.291192	-2.84008	-2.20923	-0.578444	0.316303	0.119109	0.646946	1.79488	0.843891	0.27182	0.0504777	3.50653
9	14	ME-C12:0	saturated	FAME	303.15	0.1	2.4907	liquid phase	not reported	Ubbelohde viscometer	99.0 [w/w]	99.0 [w/w]	yes	2.79219	2.61087	3.10861	4.10669	1.76324	2.3175	2.46648	5.62166	2.57392	3.43635	2.25018	-0.0505753	0.569742	2.01881	0.301485	0.120172	0.617915	1.61599	-0.727458	-0.1732	-0.0242246	3.13096	0.0832225	0.945652	-0.240516	-2.54128	-1.92096	-0.471891	0.301485	0.120172	0.617915	1.61599	0.727458	0.1732	0.0242246	3.13096
9	14	ME-C12:0	saturated	FAME	308.15	0.1	2.2437	liquid phase	not reported	Ubbelohde viscometer	99.0 [w/w]	99.0 [w/w]	yes	2.51892	2.35147	2.821	3.69193	1.60397	2.13898	2.23212	5.03224	2.34267	3.21085	2.03359	-0.0505753	0.559305	1.84873	0.275222	0.107766	0.577298	1.44823	-0.639732	-0.104721	-0.011576	2.78854	0.0989732	0.967154	-0.210106	-2.29428	-1.68439	-0.394974	0.275222	0.107766	0.577298	1.44823	0.639732	0.104721	0.011576	2.78854
9	14	ME-C12:0	saturated	FAME	313.15	0.1	2.0346	liquid phase	not reported	Ubbelohde viscometer	99.0 [w/w]	99.0 [w/w]	yes	2.27989	2.12459	2.56774	3.33037	1.46421	1.97927	2.02942	4.51579	2.13909	3.00185	1.8438	-0.0505753	0.548965	1.69774	0.245289	0.0899854	0.533138	1.29577	-0.570388	-0.0553305	-0.00517599	2.48119	0.104493	0.967252	-0.190799	-2.08518	-1.48563	-0.336862	0.245289	0.0899854	0.533138	1.29577	0.570388	0.0553305	0.00517599	2.48119
9	14	ME-C12:0	saturated	FAME	318.15	0.1	1.8624	liquid phase	not reported	Ubbelohde viscometer	99.0 [w/w]	99.0 [w/w]	yes	2.07002	1.92542	2.34395	3.01396	1.34104	1.83596	1.85312	4.06222	1.9592	2.80803	1.67688	-0.0505753	0.538721	1.56326	0.207615	0.0630209	0.481549	1.15156	-0.52136	-0.0264422	-0.00927521	2.19982	0.0967998	0.945629	-0.185523	-1.91298	-1.32368	-0.299138	0.207615	0.0630209	0.481549	1.15156	0.52136	0.0264422	0.00927521	2.19982
9	14	ME-C12:0	saturated	FAME	323.15	0.1	1.7023	liquid phase	not reported	Ubbelohde viscometer	99.0 [w/w]	99.0 [w/w]	yes	1.88509	1.74997	2.14554	2.73605	1.23203	1.70699	1.69899	3.66292	1.79967	2.62818	1.52955	-0.0505753	0.528573	1.44312	0.182787	0.0476718	0.443239	1.03375	-0.470271	0.00468839	-0.00331441	1.96062	0.0973682	0.925883	-0.172749	-1.75288	-1.17373	-0.259182	0.182787	0.0476718	0.443239	1.03375	0.470271	0.00468839	0.00331441	1.96062
9	14	ME-C12:0	saturated	FAME	328.15	0.1	1.564	liquid phase	not reported	Ubbelohde viscometer	99.0 [w/w]	99.0 [w/w]	yes	1.72158	1.59489	1.96907	2.4911	1.13517	1.59061	1.56356	3.31059	1.65771	2.46121	1.39908	-0.0505753	0.518521	1.33546	0.157582	0.030894	0.405069	0.927101	-0.42883	0.0266052	-0.00044176	1.74659	0.0937117	0.897213	-0.164917	-1.61458	-1.04548	-0.228542	0.157582	0.030894	0.405069	0.927101	0.42883	0.0266052	0.00044176	1.74659
9	14	ME-C12:0	saturated	FAME	333.15	0.1	1.4438	liquid phase	not reported	Ubbelohde viscometer	99.0 [w/w]	99.0 [w/w]	yes	1.57655	1.45738	1.81163	2.27447	1.04878	1.4853	1.44402	2.99902	1.53098	2.30611	1.28317	-0.0505753	0.508565	1.23871	0.132746	0.013581	0.367831	0.830675	-0.395016	0.0415021	0.000220703	1.55522	0.0871836	0.862312	-0.160627	-1.49438	-0.935235	-0.205091	0.132746	0.013581	0.367831	0.830675	0.395016	0.0415021	0.000220703	1.55522
9	14	ME-C12:0	saturated	FAME	338.15	0.1	1.338	liquid phase	not reported	Ubbelohde viscometer	99.0 [w/w]	99.0 [w/w]	yes	1.44749	1.33507	1.67076	2.08228	0.971465	1.38978	1.33805	2.72287	1.4175	2.16196	1.17988	-0.0505753	0.498705	1.15153	0.109492	-0.00293284	0.33276	0.744281	-0.366535	0.0517827	4.89302e-05	1.38487	0.0794992	0.823958	-0.15812	-1.38858	-0.839295	-0.186472	0.109492	0.00293284	0.33276	0.744281	0.366535	0.0517827	4.89302e-05	1.38487
9	14	ME-C12:0	saturated	FAME	343.15	0.1	1.2455	liquid phase	not reported	Ubbelohde viscometer	99.0 [w/w]	99.0 [w/w]	yes	1.33231	1.22595	1.54436	1.91124	0.902027	1.30293	1.24372	2.4776	1.31557	2.02791	1.08756	-0.0505753	0.488941	1.07276	0.0868132	-0.0195491	0.298859	0.665739	-0.343473	0.0574275	-0.00178245	1.2321	0.0700731	0.782406	-0.157941	-1.29608	-0.756559	-0.172739	0.0868132	0.0195491	0.298859	0.665739	0.343473	0.0574275	0.00178245	1.2321
9	14	ME-C12:0	saturated	FAME	348.15	0.1	1.1581	liquid phase	not reported	Ubbelohde viscometer	99.0 [w/w]	99.0 [w/w]	yes	1.22922	1.12833	1.43064	1.75857	0.839466	1.22377	1.15942	2.2593	1.22377	1.90318	1.00481	-0.0505753	0.479274	1.00142	0.0711236	-0.0297677	0.272535	0.600471	-0.318634	0.0656667	0.00132243	1.1012	0.0656685	0.745081	-0.15329	-1.20868	-0.678826	-0.156682	0.0711236	0.0297677	0.272535	0.600471	0.318634	0.0656667	0.00132243	1.1012
9	14	ME-C12:0	saturated	FAME	353.15	0.1	1.0827	liquid phase	not reported	Ubbelohde viscometer	99.0 [w/w]	99.0 [w/w]	yes	1.1367	1.04076	1.32805	1.62192	0.782928	1.15146	1.08382	2.06459	1.14086	1.78707	0.930439	-0.0505753	0.469702	0.936644	0.0539999	-0.0419378	0.245353	0.539216	-0.299772	0.0687573	0.00111986	0.981886	0.0581559	0.704373	-0.152261	-1.13328	-0.612998	-0.146056	0.0539999	0.0419378	0.245353	0.539216	0.299772	0.0687573	0.00111986	0.981886
9	17	ME-C12:0	saturated	FAME	313.15	0.1	2.07375	liquid phase	not reported	Cannon-Fenske viscometers	99.0 [w/w]	Nu-Chek Prep	yes	2.27989	2.12459	2.56774	3.33037	1.46421	1.97927	2.02942	4.51579	2.13909	3.00185	1.8438	-0.0505753	0.548965	1.69774	0.206139	0.0508361	0.493988	1.25662	-0.609537	-0.0944798	-0.0443253	2.44204	0.0653442	0.928103	-0.229948	-2.12432	-1.52478	-0.376011	0.206139	0.0508361	0.493988	1.25662	0.609537	0.0944798	0.0443253	2.44204
9	21	ME-C12:0	saturated	FAME	293.15	0.1	3.096	liquid phase	0.033	automatic viscosimeter AMV 200 (Anton Paar)	99.29 [w/w]	Sigma (St. Louis, MO)	yes	3.46721	3.25172	3.81155	5.13689	2.15545	2.74289	3.05797	7.06951	3.13963	3.94273	2.78371	-0.0505753	0.590903	2.42914	0.371214	0.155723	0.715551	2.04089	-0.940545	-0.353107	-0.038031	3.97351	0.0436264	0.846732	-0.312292	-3.14658	-2.5051	-0.666863	0.371214	0.155723	0.715551	2.04089	0.940545	0.353107	0.038031	3.97351
9	21	ME-C12:0	saturated	FAME	303.15	0.1	2.475	liquid phase	0.033	automatic viscosimeter AMV 200 (Anton Paar)	99.29 [w/w]	Sigma (St. Louis, MO)	yes	2.79219	2.61087	3.10861	4.10669	1.76324	2.3175	2.46648	5.62166	2.57392	3.43635	2.25018	-0.0505753	0.569742	2.01881	0.317185	0.135872	0.633615	1.63169	-0.711758	-0.1575	-0.0085246	3.14666	0.0989225	0.961352	-0.224816	-2.52558	-1.90526	-0.456191	0.317185	0.135872	0.633615	1.63169	0.711758	0.1575	0.0085246	3.14666
9	21	ME-C12:0	saturated	FAME	313.15	0.1	2.044	liquid phase	0.033	automatic viscosimeter AMV 200 (Anton Paar)	99.29 [w/w]	Sigma (St. Louis, MO)	yes	2.27989	2.12459	2.56774	3.33037	1.46421	1.97927	2.02942	4.51579	2.13909	3.00185	1.8438	-0.0505753	0.548965	1.69774	0.235889	0.0805854	0.523738	1.28637	-0.579788	-0.0647305	-0.014576	2.47179	0.0950935	0.957852	-0.200199	-2.09458	-1.49503	-0.346262	0.235889	0.0805854	0.523738	1.28637	0.579788	0.0647305	0.014576	2.47179
9	21	ME-C12:0	saturated	FAME	323.15	0.1	1.643	liquid phase	0.033	automatic viscosimeter AMV 200 (Anton Paar)	99.29 [w/w]	Sigma (St. Louis, MO)	yes	1.88509	1.74997	2.14554	2.73605	1.23203	1.70699	1.69899	3.66292	1.79967	2.62818	1.52955	-0.0505753	0.528573	1.44312	0.242087	0.106972	0.502539	1.09305	-0.410971	0.0639884	0.0559856	2.01992	0.156668	0.985183	-0.113449	-1.69358	-1.11443	-0.199882	0.242087	0.106972	0.502539	1.09305	0.410971	0.0639884	0.0559856	2.01992
9	21	ME-C12:0	saturated	FAME	333.15	0.1	1.383	liquid phase	0.033	automatic viscosimeter AMV 200 (Anton Paar)	99.29 [w/w]	Sigma (St. Louis, MO)	yes	1.57655	1.45738	1.81163	2.27447	1.04878	1.4853	1.44402	2.99902	1.53098	2.30611	1.28317	-0.0505753	0.508565	1.23871	0.193546	0.074381	0.428631	0.891475	-0.334216	0.102302	0.0610207	1.61602	0.147984	0.923112	-0.0998266	-1.43358	-0.874435	-0.144291	0.193546	0.074381	0.428631	0.891475	0.334216	0.102302	0.0610207	1.61602
9	21	ME-C12:0	saturated	FAME	343.15	0.1	1.173	liquid phase	0.033	automatic viscosimeter AMV 200 (Anton Paar)	99.29 [w/w]	Sigma (St. Louis, MO)	yes	1.33231	1.22595	1.54436	1.91124	0.902027	1.30293	1.24372	2.4776	1.31557	2.02791	1.08756	-0.0505753	0.488941	1.07276	0.159313	0.0529509	0.371359	0.738239	-0.270973	0.129928	0.0707176	1.3046	0.142573	0.854906	-0.0854415	-1.22358	-0.684059	-0.100239	0.159313	0.0529509	0.371359	0.738239	0.270973	0.129928	0.0707176	1.3046
9	18	ME-C12:0	saturated	FAME	278.1	0.1	4.80459	liquid phase	not reported	Cannon-Fenske viscometers	99.0 [w/w]	Nu-Chek Prep	yes	4.94599	4.65531	5.32194	7.41612	3.0145	3.61643	4.41264	10.1823	4.35923	4.87024	3.94658	-0.0505753	0.623476	3.29065	0.141398	-0.149286	0.517351	2.61152	-1.79009	-1.18816	-0.39195	5.37771	-0.445363	0.0656473	-0.858012	-4.85517	-4.18112	-1.51394	0.141398	0.149286	0.517351	2.61152	1.79009	1.18816	0.39195	5.37771
9	18	ME-C12:0	saturated	FAME	283.1	0.1	4.20325	liquid phase	not reported	Cannon-Fenske viscometers	99.0 [w/w]	Nu-Chek Prep	yes	4.37704	4.11538	4.74498	6.53602	2.68359	3.28831	3.88363	8.99531	3.89258	4.53744	3.5	-0.0505753	0.612558	2.96435	0.173794	-0.0878695	0.54173	2.33278	-1.51966	-0.914931	-0.319619	4.79206	-0.310663	0.334194	-0.703242	-4.25382	-3.59069	-1.23889	0.173794	0.0878695	0.54173	2.33278	1.51966	0.914931	0.319619	4.79206
9	18	ME-C12:0	saturated	FAME	288.15	0.1	3.55478	liquid phase	not reported	Cannon-Fenske viscometers	99.0 [w/w]	Nu-Chek Prep	yes	3.8855	3.64881	4.24248	5.77876	2.39819	2.99715	3.43363	7.95891	3.48695	4.22692	3.11338	-0.0505753	0.601628	2.67745	0.330715	0.0940258	0.687697	2.22398	-1.15659	-0.557631	-0.121154	4.40413	-0.0678279	0.672139	-0.441404	-3.60536	-2.95315	-0.877328	0.330715	0.0940258	0.687697	2.22398	1.15659	0.557631	0.121154	4.40413
9	18	ME-C12:0	saturated	FAME	293.15	0.1	3.15583	liquid phase	not reported	Cannon-Fenske viscometers	99.0 [w/w]	Nu-Chek Prep	yes	3.46721	3.25172	3.81155	5.13689	2.15545	2.74289	3.05797	7.06951	3.13963	3.94273	2.78371	-0.0505753	0.590903	2.42914	0.311383	0.0958918	0.65572	1.98106	-1.00038	-0.412938	-0.0978624	3.91367	-0.016205	0.786901	-0.372123	-3.20641	-2.56493	-0.726695	0.311383	0.0958918	0.65572	1.98106	1.00038	0.412938	0.0978624	3.91367
9	18	ME-C12:0	saturated	FAME	298.15	0.1	2.84702	liquid phase	not reported	Cannon-Fenske viscometers	99.0 [w/w]	Nu-Chek Prep	yes	3.1058	2.90861	3.43645	4.58438	1.94561	2.51768	2.73902	6.29603	2.83764	3.67979	2.49831	-0.0505753	0.580275	2.21106	0.25878	0.0615856	0.589422	1.73736	-0.901415	-0.329343	-0.108001	3.44901	-0.00938544	0.832762	-0.348715	-2.8976	-2.26675	-0.635967	0.25878	0.0615856	0.589422	1.73736	0.901415	0.329343	0.108001	3.44901
9	18	ME-C12:0	saturated	FAME	303.15	0.1	2.541	liquid phase	not reported	Cannon-Fenske viscometers	99.0 [w/w]	Nu-Chek Prep	yes	2.79219	2.61087	3.10861	4.10669	1.76324	2.3175	2.46648	5.62166	2.57392	3.43635	2.25018	-0.0505753	0.569742	2.01881	0.251189	0.0698761	0.567619	1.56569	-0.777754	-0.223496	-0.0745205	3.08067	0.0329266	0.895357	-0.290812	-2.59157	-1.97125	-0.522187	0.251189	0.0698761	0.567619	1.56569	0.777754	0.223496	0.0745205	3.08067
9	18	ME-C12:0	saturated	FAME	308.15	0.1	2.30632	liquid phase	not reported	Cannon-Fenske viscometers	99.0 [w/w]	Nu-Chek Prep	yes	2.51892	2.35147	2.821	3.69193	1.60397	2.13898	2.23212	5.03224	2.34267	3.21085	2.03359	-0.0505753	0.559305	1.84873	0.212604	0.0451475	0.514679	1.38561	-0.702351	-0.16734	-0.0741947	2.72592	0.0363545	0.904536	-0.272725	-2.35689	-1.74701	-0.457592	0.212604	0.0451475	0.514679	1.38561	0.702351	0.16734	0.0741947	2.72592
9	18	ME-C12:0	saturated	FAME	313.15	0.1	2.05668	liquid phase	not reported	Cannon-Fenske viscometers	99.0 [w/w]	Nu-Chek Prep	yes	2.27989	2.12459	2.56774	3.33037	1.46421	1.97927	2.02942	4.51579	2.13909	3.00185	1.8438	-0.0505753	0.548965	1.69774	0.223207	0.067904	0.511056	1.27368	-0.592469	-0.0774119	-0.0272574	2.45911	0.0824121	0.945171	-0.21288	-2.10726	-1.50772	-0.358944	0.223207	0.067904	0.511056	1.27368	0.592469	0.0774119	0.0272574	2.45911
9	16	ME-C12:0	saturated	FAME	283.15	0.1	4.0678	liquid phase	0.015	SVM 3000 Anton Paar rotational Stabinger viscometer-densimeter	98.0 [w/w]	Sigma	yes	4.37179	4.11039	4.73963	6.52792	2.68054	3.28524	3.87878	8.98429	3.88826	4.53424	3.49588	-0.0505753	0.612449	2.96131	0.303989	0.0425934	0.671829	2.46012	-1.38726	-0.782555	-0.189024	4.91649	-0.179537	0.466443	-0.571921	-4.11838	-3.45535	-1.10649	0.303989	0.0425934	0.671829	2.46012	1.38726	0.782555	0.189024	4.91649
9	16	ME-C12:0	saturated	FAME	288.15	0.1	3.5771	liquid phase	0.015	SVM 3000 Anton Paar rotational Stabinger viscometer-densimeter	98.0 [w/w]	Sigma	yes	3.8855	3.64881	4.24248	5.77876	2.39819	2.99715	3.43363	7.95891	3.48695	4.22692	3.11338	-0.0505753	0.601628	2.67745	0.308396	0.0717063	0.665378	2.20166	-1.17891	-0.57995	-0.143474	4.38181	-0.0901474	0.64982	-0.463723	-3.62768	-2.97547	-0.899647	0.308396	0.0717063	0.665378	2.20166	1.17891	0.57995	0.143474	4.38181
9	16	ME-C12:0	saturated	FAME	293.15	0.1	3.1668	liquid phase	0.015	SVM 3000 Anton Paar rotational Stabinger viscometer-densimeter	98.0 [w/w]	Sigma	yes	3.46721	3.25172	3.81155	5.13689	2.15545	2.74289	3.05797	7.06951	3.13963	3.94273	2.78371	-0.0505753	0.590903	2.42914	0.300414	0.0849232	0.644751	1.97009	-1.01135	-0.423907	-0.108831	3.90271	-0.0271736	0.775932	-0.383092	-3.21738	-2.5759	-0.737663	0.300414	0.0849232	0.644751	1.97009	1.01135	0.423907	0.108831	3.90271
9	16	ME-C12:0	saturated	FAME	298.15	0.1	2.8237	liquid phase	0.015	SVM 3000 Anton Paar rotational Stabinger viscometer-densimeter	98.0 [w/w]	Sigma	yes	3.1058	2.90861	3.43645	4.58438	1.94561	2.51768	2.73902	6.29603	2.83764	3.67979	2.49831	-0.0505753	0.580275	2.21106	0.282103	0.0849092	0.612746	1.76068	-0.878091	-0.30602	-0.0846777	3.47233	0.0139382	0.856086	-0.325392	-2.87428	-2.24343	-0.612644	0.282103	0.0849092	0.612746	1.76068	0.878091	0.30602	0.0846777	3.47233
9	16	ME-C12:0	saturated	FAME	303.15	0.1	2.5356	liquid phase	0.015	SVM 3000 Anton Paar rotational Stabinger viscometer-densimeter	98.0 [w/w]	Sigma	yes	2.79219	2.61087	3.10861	4.10669	1.76324	2.3175	2.46648	5.62166	2.57392	3.43635	2.25018	-0.0505753	0.569742	2.01881	0.256585	0.075272	0.573015	1.57109	-0.772358	-0.2181	-0.0691246	3.08606	0.0383225	0.900752	-0.285416	-2.58618	-1.96586	-0.516791	0.256585	0.075272	0.573015	1.57109	0.772358	0.2181	0.0691246	3.08606
9	16	ME-C12:0	saturated	FAME	308.15	0.1	2.2893	liquid phase	0.015	SVM 3000 Anton Paar rotational Stabinger viscometer-densimeter	98.0 [w/w]	Sigma	yes	2.51892	2.35147	2.821	3.69193	1.60397	2.13898	2.23212	5.03224	2.34267	3.21085	2.03359	-0.0505753	0.559305	1.84873	0.229622	0.0621662	0.531698	1.40263	-0.685332	-0.150321	-0.057176	2.74294	0.0533732	0.921554	-0.255706	-2.33988	-1.72999	-0.440574	0.229622	0.0621662	0.531698	1.40263	0.685332	0.150321	0.057176	2.74294
9	16	ME-C12:0	saturated	FAME	313.15	0.1	2.0776	liquid phase	0.015	SVM 3000 Anton Paar rotational Stabinger viscometer-densimeter	98.0 [w/w]	Sigma	yes	2.27989	2.12459	2.56774	3.33037	1.46421	1.97927	2.02942	4.51579	2.13909	3.00185	1.8438	-0.0505753	0.548965	1.69774	0.202289	0.0469854	0.490138	1.25277	-0.613388	-0.0983305	-0.048176	2.43819	0.0614935	0.924252	-0.233799	-2.12818	-1.52863	-0.379862	0.202289	0.0469854	0.490138	1.25277	0.613388	0.0983305	0.048176	2.43819
9	16	ME-C12:0	saturated	FAME	318.15	0.1	1.8944	liquid phase	0.015	SVM 3000 Anton Paar rotational Stabinger viscometer-densimeter	98.0 [w/w]	Sigma	yes	2.07002	1.92542	2.34395	3.01396	1.34104	1.83596	1.85312	4.06222	1.9592	2.80803	1.67688	-0.0505753	0.538721	1.56326	0.175615	0.0310209	0.449549	1.11956	-0.55336	-0.0584422	-0.0412752	2.16782	0.0647998	0.913629	-0.217523	-1.94498	-1.35568	-0.331138	0.175615	0.0310209	0.449549	1.11956	0.55336	0.0584422	0.0412752	2.16782
9	16	ME-C12:0	saturated	FAME	323.15	0.1	1.7347	liquid phase	0.015	SVM 3000 Anton Paar rotational Stabinger viscometer-densimeter	98.0 [w/w]	Sigma	yes	1.88509	1.74997	2.14554	2.73605	1.23203	1.70699	1.69899	3.66292	1.79967	2.62818	1.52955	-0.0505753	0.528573	1.44312	0.150387	0.0152718	0.410839	1.00135	-0.502671	-0.0277116	-0.0357144	1.92822	0.0649682	0.893483	-0.205149	-1.78528	-1.20613	-0.291582	0.150387	0.0152718	0.410839	1.00135	0.502671	0.0277116	0.0357144	1.92822
9	16	ME-C12:0	saturated	FAME	328.15	0.1	1.5948	liquid phase	0.015	SVM 3000 Anton Paar rotational Stabinger viscometer-densimeter	98.0 [w/w]	Sigma	yes	1.72158	1.59489	1.96907	2.4911	1.13517	1.59061	1.56356	3.31059	1.65771	2.46121	1.39908	-0.0505753	0.518521	1.33546	0.126782	9.40457e-05	0.374269	0.896301	-0.45963	-0.00419477	-0.0312418	1.71579	0.0629117	0.866413	-0.195717	-1.64538	-1.07628	-0.259342	0.126782	9.40457e-05	0.374269	0.896301	0.45963	0.00419477	0.0312418	1.71579
9	16	ME-C12:0	saturated	FAME	333.15	0.1	1.4714	liquid phase	0.015	SVM 3000 Anton Paar rotational Stabinger viscometer-densimeter	98.0 [w/w]	Sigma	yes	1.57655	1.45738	1.81163	2.27447	1.04878	1.4853	1.44402	2.99902	1.53098	2.30611	1.28317	-0.0505753	0.508565	1.23871	0.105146	-0.014019	0.340231	0.803075	-0.422616	0.0139021	-0.0273793	1.52762	0.0595836	0.834712	-0.188227	-1.52198	-0.962835	-0.232691	0.105146	0.014019	0.340231	0.803075	0.422616	0.0139021	0.0273793	1.52762
9	16	ME-C12:0	saturated	FAME	338.15	0.1	1.3621	liquid phase	0.015	SVM 3000 Anton Paar rotational Stabinger viscometer-densimeter	98.0 [w/w]	Sigma	yes	1.44749	1.33507	1.67076	2.08228	0.971465	1.38978	1.33805	2.72287	1.4175	2.16196	1.17988	-0.0505753	0.498705	1.15153	0.0853917	-0.0270328	0.30866	0.720181	-0.390635	0.0276827	-0.0240511	1.36077	0.0553992	0.799858	-0.18222	-1.41268	-0.863395	-0.210572	0.0853917	0.0270328	0.30866	0.720181	0.390635	0.0276827	0.0240511	1.36077
9	16	ME-C12:0	saturated	FAME	343.15	0.1	1.2651	liquid phase	0.015	SVM 3000 Anton Paar rotational Stabinger viscometer-densimeter	98.0 [w/w]	Sigma	yes	1.33231	1.22595	1.54436	1.91124	0.902027	1.30293	1.24372	2.4776	1.31557	2.02791	1.08756	-0.0505753	0.488941	1.07276	0.0672132	-0.0391491	0.279259	0.646139	-0.363073	0.0378275	-0.0213824	1.2125	0.0504731	0.762806	-0.177541	-1.31568	-0.776159	-0.192339	0.0672132	0.0391491	0.279259	0.646139	0.363073	0.0378275	0.0213824	1.2125
9	16	ME-C12:0	saturated	FAME	348.15	0.1	1.1781	liquid phase	0.015	SVM 3000 Anton Paar rotational Stabinger viscometer-densimeter	98.0 [w/w]	Sigma	yes	1.22922	1.12833	1.43064	1.75857	0.839466	1.22377	1.15942	2.2593	1.22377	1.90318	1.00481	-0.0505753	0.479274	1.00142	0.0511236	-0.0497677	0.252535	0.580471	-0.338634	0.0456667	-0.0186776	1.0812	0.0456685	0.725081	-0.17329	-1.22868	-0.698826	-0.176682	0.0511236	0.0497677	0.252535	0.580471	0.338634	0.0456667	0.0186776	1.0812
9	16	ME-C12:0	saturated	FAME	353.15	0.1	1.1002	liquid phase	0.015	SVM 3000 Anton Paar rotational Stabinger viscometer-densimeter	98.0 [w/w]	Sigma	yes	1.1367	1.04076	1.32805	1.62192	0.782928	1.15146	1.08382	2.06459	1.14086	1.78707	0.930439	-0.0505753	0.469702	0.936644	0.0364999	-0.0594378	0.227853	0.521716	-0.317272	0.0512573	-0.0163801	0.964386	0.0406559	0.686873	-0.169761	-1.15078	-0.630498	-0.163556	0.0364999	0.0594378	0.227853	0.521716	0.317272	0.0512573	0.0163801	0.964386
10	6	ME-C13:0	saturated	FAME	293.14	0.1	3.74058	liquid phase	0.01	Ostwald viscometer	99.5 [w/w]	synthetized	yes	4.17525	3.95008	4.85754	6.57143	2.7554	3.37843	3.64117	9.29463	3.80321	5.80707	3.32408	-0.0489526	0.644649	3.00767	0.434674	0.209508	1.11697	2.83086	-0.985179	-0.362147	-0.0994018	5.55405	0.0626337	2.06649	-0.416493	-3.78953	-3.09593	-0.732903	0.434674	0.209508	1.11697	2.83086	0.985179	0.362147	0.0994018	5.55405
10	6	ME-C13:0	saturated	FAME	313.13	0.1	2.36966	liquid phase	0.01	Ostwald viscometer	99.5 [w/w]	synthetized	yes	2.69019	2.52824	3.20726	4.1742	1.8365	2.39442	2.37402	5.88188	2.54967	4.328	2.16473	-0.0489526	0.600028	2.0749	0.320527	0.15858	0.837596	1.80454	-0.533163	0.0247562	0.00435107	3.51222	0.180008	1.95833	-0.204935	-2.41862	-1.76964	-0.294764	0.320527	0.15858	0.837596	1.80454	0.533163	0.0247562	0.00435107	3.51222
10	6	ME-C13:0	saturated	FAME	343.12	0.1	1.42616	liquid phase	0.01	Ostwald viscometer	99.5 [w/w]	synthetized	yes	1.53145	1.421	1.87992	2.33327	1.10647	1.54016	1.42303	3.17241	1.53643	2.83678	1.24928	-0.0489526	0.536072	1.28926	0.105292	-0.0051635	0.453762	0.907105	-0.31969	0.113995	-0.00313623	1.74624	0.110267	1.41062	-0.176881	-1.47511	-0.89009	-0.136899	0.105292	0.0051635	0.453762	0.907105	0.31969	0.113995	0.00313623	1.74624
[truncated: 1,181 more rows]
[truncated: 34 more columns]

## Sheet: FAAE_%AARD
	PREDICTIONS RESULTS WHEN THE PRATAS METHOD WAS USED FOR LIQUID DENSITY
[truncated: 49 more rows]
[truncated: 47 more columns]

[truncated: 13 more sheets: VIscL_Homologous_Series_Test, ViscL_Packages, HP_Prediction_Results, Groups_Joback and Reid, Groups_Orrick_Erbar, Groups_Thomas, Groups_Morris, Groups_Hsu-Sheu-Tu, Groups_Yinghua-Peisheng-Ping, Groups_Ceriani et al, Groups_Souders, Groups_Nannoolal et al, Groups_Sastri and Rao]
